# Supplementary material for: Heterogeneous Streptomycin Resistance Level Among Mycobacterium tuberculosis Strains From the Same Transmission Cluster
Source: Front Microbiol. 2021 Jun 11;12:659545. doi: 10.3389/fmicb.2021.659545 (PMC8226182; doi:10.3389/fmicb.2021.659545)
Supplement: Supplementary file 1 [file Table_1.XLSX]

## Sheet: Isolates
		TBProfiler									Phenotypic assay
Isolate	Acession numbers	Genome Position	Locus Tag	Gene	Change	Estimated Fraction	Drug	Transmission cluster	Lineage	Spoligotype	Classification	Drug	STR resistance level
1B2	SRR13591395	---	---	---	---	---	---	TC	lineage4.3.2	LAM3	Susceptible	---
1C5	SRR13591460	---	---	---	---	---	---	TC1	lineage4.3.3	LAM;T	Monoresistant	Streptomycin	Low
1C7	ERR1193734	---	---	---	---	---	---	---	lineage4.3.4.1	LAM1;LAM2	Susceptible	---
1C8	SRR13591394	---	---	---	---	---	---	TC1	lineage4.3.3	LAM;T	Monoresistant	Streptomycin	Low
1D1	ERR1193735	---	---	---	---	---	---	TC	lineage4.3.3	LAM;T	Susceptible	---
1D2	SRR13591459	---	---	---	---	---	---	TC3	lineage4.1.1.1	X2	Monoresistant	Streptomycin
1D7	ERR1193736	---	---	---	---	---	---	---	lineage4.3.4.2	LAM1;LAM4;LAM11	Susceptible	---
1E1	SRR13591392	---	---	---	---	---	---	TC	lineage4.3.4.1	LAM1;LAM2	Susceptible	---
1G2	ERR1193737	---	---	---	---	---	---	---	lineage4.3.2	LAM3	Susceptible	---
1H1	ERR1193738	---	---	---	---	---	---	---	lineage4.3.4.1	LAM1;LAM2	Susceptible	---
1I4	ERR1193768	---	---	---	---	---	---	---	lineage4.3.2	LAM3	Susceptible	---
2B4	SRR13591335	---	---	---	---	---	---	---	lineage4.3.3	LAM;T	Monoresistant	Streptomycin
2D2	SRR13591354	---	---	---	---	---	---	---	lineage4.3.4.1	LAM1;LAM2	Susceptible	---
2D4	SRR13591353	---	---	---	---	---	---	TC	lineage4.3.4.2	LAM1;LAM4;LAM11	Susceptible	---
2G1	ERR1193769	---	---	---	---	---	---	---	lineage4.3.3	LAM;T	Susceptible	---
2G3	ERR1193739	---	---	---	---	---	---	---	lineage4.3.4.1	LAM1;LAM2	Susceptible	---
2G4	SRR13591393	---	---	---	---	---	---	TC2	lineage4.3.3	LAM;T	Monoresistant	Streptomycin
2G5	SRR13591375	---	---	---	---	---	---	---	lineage4.1.2.1	T1;H1	Susceptible	---
2G6	ERR1193770	---	---	---	---	---	---	---	lineage4.3.4.1	LAM1;LAM2	Susceptible	---
2G8	ERR1193740	---	---	---	---	---	---	TC	lineage4.3.4.1	LAM1;LAM2	Monoresistant	Streptomycin
2H1	SRR13591374	---	---	---	---	---	---	---	lineage4.1.2.1	T1;H1	Susceptible	---
2H2	ERR1193741	---	---	---	---	---	---	---	lineage4.3.3	LAM;T	Monoresistant	Streptomycin
2H3	SRR13591371	---	---	---	---	---	---	TC1	lineage4.3.3	LAM;T	Monoresistant	Streptomycin	High
2H7	ERR1193771	---	---	---	---	---	---	TC	lineage4.3.2	LAM3	Susceptible	---
2H8	SRR13591373	---	---	---	---	---	---	---	lineage4.8	T1;T2;T3;T5	Susceptible	---
2H9	SRR13591447	---	---	---	---	---	---	---	lineage4.3.2	LAM3	Susceptible	---
2I3	SRR13591352	---	---	---	---	---	---	---	lineage4.3.3	LAM;T	Susceptible	---
2I7	SRR13591436	---	---	---	---	---	---	---	lineage4.3.3	LAM;T	Monoresistant	Streptomycin
2I8	SRR13591372	---	---	---	---	---	---	---	lineage4.3.4.2	LAM1;LAM4;LAM11	Susceptible	---
2I9	SRR13591369	---	---	---	---	---	---	---	lineage4.8	T1;T2;T3;T5	Susceptible	---
3A3	SRR13591390	---	---	---	---	---	---	TC	lineage4.3.2	LAM3	Monoresistant	Ethambutol
3A7	ERR1193742	---	---	---	---	---	---	---	lineage4.3.4.1	LAM1;LAM2	Susceptible	---
3A8	ERR1193772	---	---	---	---	---	---	TC	lineage4.3.4.2	LAM1;LAM4;LAM11	Susceptible	---
3B1	SRR13591425	781687	Rv0682	rpsL	p.Lys43Arg	1	streptomycin	---	lineage4.3.4.2	LAM1;LAM4;LAM11	Monoresistant	Streptomycin
3B2	ERR1193773	---	---	---	---	---	---	TC	lineage4.3.2	LAM3	Susceptible	---
3B3	SRR13591414	---	---	---	---	---	---	---	lineage4.1.1.3	X1;X3	Monoresistant	Streptomycin
3C2	SRR13591456	---	---	---	---	---	---	---	lineage4.1.2.1	T1;H1	Monoresistant	Streptomycin
3C3	SRR13591455	---	---	---	---	---	---	---	lineage4.3.4.2	LAM1;LAM4;LAM11	Monoresistant	Streptomycin
3C6	SRR13591458	781687	Rv0682	rpsL	p.Lys43Arg	0.987	streptomycin	---	lineage4.1.2.1	T1;H1	Monoresistant	Streptomycin
3D9	SRR13591351	---	---	---	---	---	---	---	lineage4.3.4.2	LAM1;LAM4;LAM11	Susceptible	---
3F1	SRR13591360	---	---	---	---	---	---	TC2	lineage4.3.3	LAM;T	Monoresistant	Streptomycin
4A1	SRR13591454	---	---	---	---	---	---	---	lineage4.3.4.2	LAM1;LAM4;LAM11	Susceptible	---
4A2	SRR13591349	---	---	---	---	---	---	TC	lineage4.8	T1;T2;T3;T5	Monoresistant	Streptomycin
4A5	SRR13591453	---	---	---	---	---	---	TC	lineage4.3.2	LAM3	Susceptible	---
4A6	SRR13591342	1673425	Rv1483	fabG1	c.-15C>T	0.989	ethionamide,isoniazid	---	lineage4.3	mainly-LAM	MDR	Streptomycin, Izionazid, Rifampicin, Pyrazinamide, Ethambutol
4A6	SRR13591342	2155108	Rv1908c	katG	p.Ile335Thr	0.134	isoniazid	---	lineage3.1.1	CAS1-Kili	MDR	Streptomycin, Izionazid, Rifampicin, Pyrazinamide, Ethambutol
4A6	SRR13591342	4247448	Rv3795	embB	p.His312Arg	0.231	ethambutol	---	lineage4.1.1.3	X1;X3	MDR	Streptomycin, Izionazid, Rifampicin, Pyrazinamide, Ethambutol
4A6	SRR13591342	4247663	Rv3795	embB	p.Tyr384Asn	0.181	ethambutol	---	lineage4.1.1.1	X2	MDR	Streptomycin, Izionazid, Rifampicin, Pyrazinamide, Ethambutol
4A6	SRR13591342	4247676	Rv3795	embB	p.Ala388Gly	0.211	ethambutol	---	---	---	MDR	Streptomycin, Izionazid, Rifampicin, Pyrazinamide, Ethambutol
4A6	SRR13591342	4247708	Rv3795	embB	p.Asn399Asp	0.232	ethambutol	---	---	---	MDR	Streptomycin, Izionazid, Rifampicin, Pyrazinamide, Ethambutol
4A6	SRR13591342	4248488	Rv3795	embB	p.Ala659Thr	0.128	ethambutol	---	---	---	MDR	Streptomycin, Izionazid, Rifampicin, Pyrazinamide, Ethambutol
4A7	SRR13591452	---	---	---	---	---	---	---	lineage4.1.2.1	T1;H1	Susceptible	---
4A9	SRR13591451	---	---	---	---	---	---	TC	lineage4.3.3	LAM;T	Susceptible	---
4B1	SRR13591341	---	---	---	---	---	---	TC	lineage4.3.2	LAM3	Monoresistant	Streptomycin
4B2	SRR13591450	---	---	---	---	---	---	---	lineage4.1.2.1	T1;H1	Susceptible	---
4B7	SRR13591340	---	---	---	---	---	---	---	lineage4.8	T1;T2;T3;T5	Monoresistant	Streptomycin
4B8	SRR13591449	---	---	---	---	---	---	---	lineage4.8	T1;T2;T3;T5	Susceptible	---
4C1	SRR13591448	---	---	---	---	---	---	---	lineage4.3.2	LAM3	Susceptible	---
4C2	SRR13591446	---	---	---	---	---	---	---	lineage4.3.3	LAM;T	Susceptible	---
4C3	SRR13591339	---	---	---	---	---	---	TC1	lineage4.3.3	LAM;T	Monoresistant	Streptomycin	Low
4C8	SRR13591445	---	---	---	---	---	---	---	lineage4.3.4.1	LAM1;LAM2	Susceptible	---
4C9	SRR13591444	---	---	---	---	---	---	---	lineage4.1.1.3	X1;X3	Susceptible	---
4D3	SRR13591338	---	---	---	---	---	---	TC	lineage4.8	T1;T2;T3;T5	Susceptible	---
4D6	SRR13591337	781821	Rv0682	rpsL	p.Lys88Gln	1	streptomycin	---	lineage4.3.2	LAM3	Polyresistant	Streptomycin, Izionazid
4D7	SRR13591443	4327876	Rv3855	ethR	p.Phe110Leu	1	ethionamide	---	lineage4.1.2	T;H	Susceptible	---
4D9	SRR13591442	---	---	---	---	---	---	---	lineage4.1.1.1	X2	Susceptible	---
4E1	SRR13591441	---	---	---	---	---	---	---	lineage4.3.4.2	LAM1;LAM4;LAM11	Susceptible	---
4E2	SRR13591336	---	---	---	---	---	---	---	lineage4.3.4.2	LAM1;LAM4;LAM11	Monoresistant	Streptomycin
4E3	SRR13591440	---	---	---	---	---	---	TC	lineage4.3.2	LAM3	Susceptible	---
4E5	SRR13591439	7582	Rv0006	gyrA	p.Asp94Gly	0.897	ciprofloxacin,fluoroquinolones,levofloxacin,moxifloxacin,ofloxacin	TC	lineage4.3.2	LAM3	Susceptible	---
4E7	SRR13591438	2155168	Rv1908c	katG	p.Ser315Thr	1	isoniazid	---	lineage4.3.4.1	LAM1;LAM2	Polyresistant	Streptomycin, Izionazid, , Pyrazinamide
4E9	ERR1193743	---	---	---	---	---	---	---	lineage4.3.4.2	LAM1;LAM4;LAM11	Monoresistant	Streptomycin
4F1	SRR13591403	---	---	---	---	---	---	TC3	lineage4.1.1.1	X2	Monoresistant	Streptomycin
4F2	SRR13591437	2155168	Rv1908c	katG	p.Ser315Thr	1	isoniazid	---	lineage4.3.3	LAM;T	Monoresistant	Izionazid
4F4	SRR13591391	---	---	---	---	---	---	TC	lineage4.3.2	LAM3	Susceptible	---
4F6	SRR13591402	---	---	---	---	---	---	TC1	lineage4.3.3	LAM;T	Monoresistant	Streptomycin	Low
4F8	SRR13591435	---	---	---	---	---	---	---	lineage4.1.1.3	X1;X3	Susceptible	---
4F9	SRR13591434	---	---	---	---	---	---	---	lineage4.3.2	LAM3	Susceptible	---
4G1	SRR13591433	---	---	---	---	---	---	---	lineage4.3.3	LAM;T	Susceptible	---
4G2	SRR13591432	---	---	---	---	---	---	TC	lineage4.3.3	LAM;T	Susceptible	---
4G6	SRR13591431	---	---	---	---	---	---	---	lineage4.1.2.1	T1;H1	Susceptible	---
4G7	SRR13591401	---	---	---	---	---	---	---	lineage4.3.2	LAM3	Monoresistant	Streptomycin
4G8	SRR13591430	---	---	---	---	---	---	---	lineage4.1.2.1	T1;H1	Susceptible	---
4G9	SRR13591429	---	---	---	---	---	---	TC	lineage4.3.3	LAM;T	Monoresistant	Streptomycin
4H2	SRR13591428	---	---	---	---	---	---	---	lineage4.3.3	LAM;T	Susceptible	---
4H3	SRR13591400	---	---	---	---	---	---	---	lineage4.3.4.1	LAM1;LAM2	Monoresistant	Streptomycin
4H7	SRR13591427	---	---	---	---	---	---	TC	lineage4.3.4.1	LAM1;LAM2	Susceptible	---
4I2	ERR1193774	---	---	---	---	---	---	TC	lineage4.3.4.2	LAM1;LAM4;LAM11	Susceptible	---
4I3	SRR13591426	---	---	---	---	---	---	---	lineage4.3.4.1	LAM1;LAM2	Susceptible	---
4I5	SRR13591424	---	---	---	---	---	---	TC2	lineage4.3.3	LAM;T	Monoresistant	Streptomycin
4I6	SRR13591423	---	---	---	---	---	---	---	lineage4.3.2	LAM3	Monoresistant	Streptomycin
5A2	SRR13591422	---	---	---	---	---	---	---	lineage4.1.2.1	T1;H1	Susceptible	---
5A4	SRR13591421	---	---	---	---	---	---	---	lineage4.3.4.2	LAM1;LAM4;LAM11	Monoresistant	Streptomycin
5A6	SRR13591420	---	---	---	---	---	---	---	lineage4.1.2.1	T1;H1	Susceptible	---
5A7	SRR13591419	---	---	---	---	---	---	---	lineage4.1.2.1	T1;H1	Monoresistant	Streptomycin
5A8	SRR13591418	---	---	---	---	---	---	---	lineage1.2.1	EAI2	Susceptible	---
5A9	SRR13591350	---	---	---	---	---	---	TC	lineage4.3.3	LAM;T	Susceptible	---
5B5	SRR13591389	---	---	---	---	---	---	---	lineage4.1.1.3	X1;X3	Susceptible	---
5B6	SRR13591399	1472359	rrs	rrs	r.514a>t	1	streptomycin	---	lineage4.3.4.1	LAM1;LAM2	Monoresistant	Streptomycin
5C2	SRR13591417	---	---	---	---	---	---	---	lineage4.3.2	LAM3	Susceptible	---
5C3	SRR13591416	---	---	---	---	---	---	TC	lineage4.8	T1;T2;T3;T5	Susceptible	---
5C4	SRR13591415	---	---	---	---	---	---	---	lineage4.8	T1;T2;T3;T5	Polyresistant	Streptomycin, Ethambutol
5C5	SRR13591413	---	---	---	---	---	---	---	lineage1.2.1	EAI2	Susceptible	---
5C6	SRR13591412	---	---	---	---	---	---	---	lineage4.1.2.1	T1;H1	Susceptible	---
5C7	ERR1193775	---	---	---	---	---	---	TC2	lineage4.3.3	LAM;T	Monoresistant	Streptomycin
5C8	ERR1193776	---	---	---	---	---	---	TC	lineage4.3.2	LAM3	Susceptible	---
5D1	ERR1193777	---	---	---	---	---	---	TC1	lineage4.3.3	LAM;T	Monoresistant	Streptomycin	Intermidiate
5D3	SRR13591388	---	---	---	---	---	---	---	lineage4.1.1.1	X2	Susceptible	---
5D4	SRR13591348	---	---	---	---	---	---	---	lineage4.3.4.1	LAM1;LAM2	Susceptible	---
5D5	SRR13591411	---	---	---	---	---	---	---	lineage4.1.2.1	T1;H1	Monoresistant	Streptomycin
5E2	ERR1465744	---	---	---	---	---	---	---	lineage4.1.2.1	T1;H1	Susceptible	---
5E5	SRR13591409	---	---	---	---	---	---	TC	lineage4.3.4.2	LAM1;LAM4;LAM11	Susceptible	---
5F6	SRR13591408	---	---	---	---	---	---	TC	lineage4.3.4.1	LAM1;LAM2	Susceptible	---
5F8	ERR1193779	---	---	---	---	---	---	---	lineage4.3.4.1	LAM1;LAM2	Susceptible	---
5F9	ERR1193780	---	---	---	---	---	---	TC	lineage4.3.4.1	LAM1;LAM2	Susceptible	---
5G1	SRR13591407	---	---	---	---	---	---	TC	lineage4.8	T1;T2;T3;T5	Susceptible	---
5G2	SRR13591406	---	---	---	---	---	---	---	lineage4.3.4.1	LAM1;LAM2	Susceptible	---
5G4	SRR13591405	7570	Rv0006	gyrA	p.Ala90Val	0.185	ciprofloxacin,fluoroquinolones,levofloxacin,moxifloxacin,ofloxacin	---	lineage3	CAS	Susceptible	---
5H2	SRR13591398	---	---	---	---	---	---	---	lineage4.3.4.2	LAM1;LAM4;LAM11	Monoresistant	Streptomycin
5H3	SRR13591404	---	---	---	---	---	---	---	lineage4.1.1.3	X1;X3	Susceptible	---
5H7	SRR13591457	---	---	---	---	---	---	---	lineage4.8	T1;T2;T3;T5	Susceptible	---
5I5	SRR13591397	---	---	---	---	---	---	TC	lineage4.3.3	LAM;T	Monoresistant	Streptomycin
5I7	SRR13591396	1673425	Rv1483	fabG1	c.-15C>T	0.983	ethionamide,isoniazid	---	---	---	Polyresistant	Streptomycin, Izionazid
5I7	SRR13591396	781687	Rv0682	rpsL	p.Lys43Arg	0.984	streptomycin	---	lineage4.3.4.2	LAM1;LAM4;LAM11	Polyresistant	Streptomycin, Izionazid
6A5	SRR13591368	---	---	---	---	---	---	---	lineage4.5	H;T	Monoresistant	Pyrazinamide
6A7	SRR13591367	---	---	---	---	---	---	---	lineage4.3.3	LAM;T	Susceptible	---
6B8	SRR13591366	---	---	---	---	---	---	TC	lineage4.3.4.2	LAM1;LAM4;LAM11	Susceptible	---
6B9	SRR13591365	---	---	---	---	---	---	---	lineage4.4.1.1	S;Orphans	Susceptible	---
6C1	SRR13591346	---	---	---	---	---	---	TC1	lineage4.3.3	LAM;T	Monoresistant	Streptomycin	Intermidiate
6C2	SRR13591364	---	---	---	---	---	---	---	lineage4.3.4.1	LAM1;LAM2	Susceptible	---
6C3	SRR13591363	---	---	---	---	---	---	---	lineage4.1.1.1	X2	Susceptible	---
6C5	SRR13591362	---	---	---	---	---	---	TC	lineage4.3.2	LAM3	Susceptible	---
6C6	SRR13591361	---	---	---	---	---	---	---	lineage4.3.3	LAM;T	Susceptible	---
6C8	SRR13591359	---	---	---	---	---	---	---	lineage4.3.4.2	LAM1;LAM4;LAM11	Susceptible	---
6D5	SRR13591358	---	---	---	---	---	---	---	lineage4.1.1.3	X1;X3	Susceptible	---
6E1	SRR13591357	781687	Rv0682	rpsL	p.Lys43Arg	1	streptomycin	---	lineage4.3.4.2	LAM1;LAM4;LAM11	Polyresistant	Streptomycin, Izionazid
6E2	SRR13591356	---	---	---	---	---	---	TC	lineage4.3.2	LAM3	Susceptible	---
6E6	SRR13591355	---	---	---	---	---	---	TC	lineage4.3.3	LAM;T	Susceptible	---
1A6	SRR13591387	---	---	---	---	---	---	---	lineage4.3.3	LAM;T	Susceptible	---
1B3	SRR13591386	---	---	---	---	---	---	---	lineage4.3.4.1	LAM1;LAM2	Susceptible	---
1B7	SRR13591385	---	---	---	---	---	---	---	lineage4.3.4.1	LAM1;LAM2	Susceptible	---
1F1	SRR13591384	---	---	---	---	---	---	---	lineage4.3.4.2	LAM1;LAM4;LAM11	Susceptible	---
1H2	SRR13591383	---	---	---	---	---	---	---	lineage4.3.3	LAM;T	Susceptible	---
2A2	SRR13591381	---	---	---	---	---	---	TC	lineage4.3.4.1	LAM1;LAM2	Susceptible	---
2E8	SRR13591380	---	---	---	---	---	---	TC	lineage4.3.4.2	LAM1;LAM4;LAM11	Susceptible	---
2F4	SRR13591379	---	---	---	---	---	---	---	lineage4.1.1.3	X1;X3	Susceptible	---
2F8	SRR13591378	---	---	---	---	---	---	---	lineage4.4.1.1	S;Orphans	Susceptible	---
2F9	SRR13591377	---	---	---	---	---	---	---	lineage4.1.1.3	X1;X3	Susceptible	---
2G2	SRR13591376	---	---	---	---	---	---	---	lineage4.3.2	LAM3	Susceptible	---
5D6	SRR13591347	---	---	---	---	---	---	---	lineage4.9	T1	Susceptible	---
6C4	SRR13591345	---	---	---	---	---	---	---	lineage4.3.3	LAM;T	Susceptible	---
6D3	SRR13591344	---	---	---	---	---	---	TC1	lineage4.3.3	LAM;T	Monoresistant	Streptomycin	Low
6D8	SRR13591343	---	---	---	---	---	---	---	lineage4.3.3	LAM;T	Susceptible	---
2G7	SRR13591382	2155168	Rv1908c	katG	p.Ser315Thr	0.975	isoniazid		lineage4.3.4.1	LAM1;LAM2	Polyresistant	Streptomycin, Izionazid
