# Supplementary material for: Heterogeneous Streptomycin Resistance Level Among Mycobacterium tuberculosis Strains From the Same Transmission Cluster
Source: Front Microbiol. 2021 Jun 11;12:659545. doi: 10.3389/fmicb.2021.659545 (PMC8226182; doi:10.3389/fmicb.2021.659545)
Supplement: Supplementary file 2 [file Table_2.XLS]

POS	REF	ALT	Variant_type	Gene_name	Locus_tag	Nucleotide_substitution	Aminoacid_substitution	Protein_product	Variant_sequences	STR-resistant_counts	STR-susceptible_counts	STR-resistant_frequency	STR-susceptible_frequency	Fishertest_pvalue	Fishertest_pvalue_bonferroni
198	G	C	synonymous_variant	dnaA	Rv0001	c.198G>C	p.P66P	chromosomal replication initiator protein DnaA	5C2	0	1	0	0.00961538	1	1
207	T	G	missense_variant	dnaA	Rv0001	c.207T>G	p.F69L	chromosomal replication initiator protein DnaA	6A5	0	1	0	0.00961538	1	1
278	A	C	missense_variant	dnaA	Rv0001	c.278A>C	p.Q93P	chromosomal replication initiator protein DnaA	6A5	0	1	0	0.00961538	1	1
371	C	T	missense_variant	dnaA	Rv0001	c.371C>T	p.P124L	chromosomal replication initiator protein DnaA	4A2,4B7,4D3,2I9,4B8,5C3,5G1,5H7	2	6	0.0444444	0.0576923	1	1
1057	G	A	missense_variant	dnaA	Rv0001	c.1057G>A	p.V353I	chromosomal replication initiator protein DnaA	4C8	0	1	0	0.00961538	1	1
1221	C	A	missense_variant	dnaA	Rv0001	c.1221C>A	p.N407K	chromosomal replication initiator protein DnaA	2F4	0	1	0	0.00961538	1	1
1302	C	A	synonymous_variant	dnaA	Rv0001	c.1302C>A	p.P434P	chromosomal replication initiator protein DnaA	1G2,5A8,5C5	0	3	0	0.0288462	0.553893024650455	1
1552	TA	T	intergenic_region	dnaA-dnaN	Rv0001-Rv0002	n.1553delA	--	--	4A2,4B7,4D3,4D6,1G2,2I9,4B8,4C1,5C3,5G1,5H7	3	8	0.0666667	0.0769231	1	1
1701	T	C	intergenic_region	dnaA-dnaN	Rv0001-Rv0002	n.1701T>C	--	--	1C5,2H3,4C3,4F6,5I5,1C8,1D1,5D1,4A9,4G2,4G9,6E6,2I3,6C1,6D3	10	5	0.222222	0.0480769	0.00236531189546173	1
1715	A	G	intergenic_region	dnaA-dnaN	Rv0001-Rv0002	n.1715A>G	--	--	4B7	1	0	0.0222222	0	0.302013422818792	1
1736	C	T	intergenic_region	dnaA-dnaN	Rv0001-Rv0002	n.1736C>T	--	--	1B2,5C8,4F9,6E2	0	4	0	0.0384615	0.315561900833575	1
1821	G	T	intergenic_region	dnaA-dnaN	Rv0001-Rv0002	n.1821G>T	--	--	1C5,2H3,4C3,4F6,1C8,5D1,6C1,6D3	8	0	0.177778	0	4.33113716071107e-05	0.498773755427487
1849	C	A	intergenic_region	dnaA-dnaN	Rv0001-Rv0002	n.1849C>A	--	--	5G4	0	1	0	0.00961538	1	1
1977	G	A	intergenic_region	dnaA-dnaN	Rv0001-Rv0002	n.1977G>A	--	--	4A2,4B7,4D3,2H8,2I9,4B8,5C3,5C4,5G1,5H7,5D6	3	8	0.0666667	0.0769231	1	1
2100	T	C	synonymous_variant	dnaN	Rv0002	c.49T>C	p.L17L	DNA polymerase III subunit beta	6C2	0	1	0	0.00961538	1	1
2327	G	C	synonymous_variant	dnaN	Rv0002	c.276G>C	p.A92A	DNA polymerase III subunit beta	5B6	1	0	0.0222222	0	0.302013422818792	1
2445	C	T	synonymous_variant	dnaN	Rv0002	c.394C>T	p.L132L	DNA polymerase III subunit beta	3B3,5B5,2F4,4C9,4F8,5H3	1	5	0.0222222	0.0480769	0.668334811705761	1
2532	C	T	synonymous_variant	dnaN	Rv0002	c.481C>T	p.L161L	DNA polymerase III subunit beta	1C5,1D2,2B4,2G4,2G7,2H3,2H9,2I7,3B1,3B3,3C6,3F1,4A2,4A6,4B1,4B7,4C3,4D3,4D6,4E2,4F1,4F6,4G7,4H3,5B6,5H2,5I5,5I7,1B2,1C7,1C8,1D1,1D7,1E1,1G2,1H1,2G3,2G8,2H2,3A7,4E9,4F4,1I4,2G1,2G6,2H7,3A3,3A8,3B2,4I2,5B5,5C7,5C8,5D1,5D3,5E2,5F8,5F9,1A6,1B3,1B7,1F1,1H2,2A2,2E8,2F4,2F8,2G2,2G5,2H1,2H8,2I8,2I9,3C2,3C3,4A1,4A5,4A7,4A9,4B2,4B8,4C1,4C2,4C8,4C9,4D7,4D9,4E1,4E3,4E5,4E7,4F2,4F8,4F9,4G1,4G2,4G6,4G8,4G9,4H2…	45	99	1	0.951923	0.322937311384937	1
2922	G	A	missense_variant	dnaN	Rv0002	c.871G>A	p.A291T	DNA polymerase III subunit beta	6D5	0	1	0	0.00961538	1	1
3008	G	A	synonymous_variant	dnaN	Rv0002	c.957G>A	p.E319E	DNA polymerase III subunit beta	2G5	0	1	0	0.00961538	1	1
3384	T	C	synonymous_variant	recF	Rv0003	c.105T>C	p.G35G	DNA replication/repair protein RecF	5A7	1	0	0.0222222	0	0.302013422818792	1
3446	C	T	missense_variant	recF	Rv0003	c.167C>T	p.A56V	DNA replication/repair protein RecF	5G4	0	1	0	0.00961538	1	1
3687	G	C	synonymous_variant	recF	Rv0003	c.408G>C	p.L136L	DNA replication/repair protein RecF	4D6	1	0	0.0222222	0	0.302013422818792	1
3785	C	G	missense_variant	recF	Rv0003	c.506C>G	p.P169R	DNA replication/repair protein RecF	1H1	0	1	0	0.00961538	1	1
4013	C	T	missense_variant	recF	Rv0003	c.734C>T	p.T245I	DNA replication/repair protein RecF	5D6	0	1	0	0.00961538	1	1
4449	G	C	missense_variant	Rv0004	Rv0004	c.16G>C	p.D6H	hypothetical protein	4F2	0	1	0	0.00961538	1	1
5035	G	T	intergenic_region	Rv0004-gyrB	Rv0004-Rv0005	n.5035G>T	--	--	3C6	1	0	0.0222222	0	0.302013422818792	1
5197	A	G	intergenic_region	Rv0004-gyrB	Rv0004-Rv0005	n.5197A>G	--	--	1I4,4I6	1	1	0.0222222	0.00961538	0.514239071286051	1
5430	C	T	missense_variant	gyrB	Rv0005	c.191C>T	p.T64I	DNA gyrase subunit B	4I6	1	0	0.0222222	0	0.302013422818792	1
5723	G	T	missense_variant	gyrB	Rv0005	c.484G>T	p.A162S	DNA gyrase subunit B	6A7	0	1	0	0.00961538	1	1
5758	C	G	missense_variant	gyrB	Rv0005	c.519C>G	p.F173L	DNA gyrase subunit B	5C4	1	0	0.0222222	0	0.302013422818792	1
6112	G	C	missense_variant	gyrB	Rv0005	c.873G>C	p.M291I	DNA gyrase subunit B	5A8,5C5	0	2	0	0.0192308	1	1
6140	G	T	missense_variant	gyrB	Rv0005	c.901G>T	p.V301L	DNA gyrase subunit B	5H2	1	0	0.0222222	0	0.302013422818792	1
6438	C	G	missense_variant	gyrB	Rv0005	c.1199C>G	p.P400R	DNA gyrase subunit B	5E2,2H1,4A7,5C6	0	4	0	0.0384615	0.315561900833575	1
6580	C	T	synonymous_variant	gyrB	Rv0005	c.1341C>T	p.S447S	DNA gyrase subunit B	5B6	1	0	0.0222222	0	0.302013422818792	1
6817	G	A	synonymous_variant	gyrB	Rv0005	c.1578G>A	p.K526K	DNA gyrase subunit B	3B1,4E2,5I7,3A8,4I2,1F1,2E8,2I8,3C3,6B8,6C8,6E1,2D4	5	8	0.111111	0.0769231	0.533564744518114	1
6847	C	T	synonymous_variant	gyrB	Rv0005	c.1608C>T	p.D536D	DNA gyrase subunit B	4B8	0	1	0	0.00961538	1	1
7582	A	G	missense_variant	gyrA	Rv0006	c.281A>G	p.D94G	DNA gyrase subunit A	4E5	0	1	0	0.00961538	1	1
7585	C	G	missense_variant	gyrA	Rv0006	c.284C>G	p.T95S	DNA gyrase subunit A	4A2,4B7,4D3,2H8,2I9,4B8,5C3,5C4,5G1,5H7,5D6	3	8	0.0666667	0.0769231	1	1
7602	C	G	missense_variant	gyrA	Rv0006	c.301C>G	p.Q101E	DNA gyrase subunit A	4B8	0	1	0	0.00961538	1	1
7892	G	A	synonymous_variant	gyrA	Rv0006	c.591G>A	p.L197L	DNA gyrase subunit A	6A5	0	1	0	0.00961538	1	1
8040	G	A	missense_variant	gyrA	Rv0006	c.739G>A	p.G247S	DNA gyrase subunit A	1C5,2B4,2G4,2H3,2I7,3F1,4C3,4F6,5I5,1C8,1D1,2H2,2G1,5C7,5D1,1A6,1H2,4A9,4C2,4F2,4G1,4G2,4G9,4H2,4I5,6A7,6C6,6E6,2I3,5A9,6C1,6D3	17	15	0.377778	0.144231	0.00227199518660366	1
8337	C	G	missense_variant	gyrA	Rv0006	c.1036C>G	p.L346V	DNA gyrase subunit A	1A6	0	1	0	0.00961538	1	1
8452	C	T	missense_variant	gyrA	Rv0006	c.1151C>T	p.A384V	DNA gyrase subunit A	5A8,5C5	0	2	0	0.0192308	1	1
8663	C	T	synonymous_variant	gyrA	Rv0006	c.1362C>T	p.D454D	DNA gyrase subunit A	3A8,6B8,2D4	0	3	0	0.0288462	0.553893024650455	1
8715	C	T	missense_variant	gyrA	Rv0006	c.1414C>T	p.P472S	DNA gyrase subunit A	5B6	1	0	0.0222222	0	0.302013422818792	1
8841	G	C	missense_variant	gyrA	Rv0006	c.1540G>C	p.E514Q	DNA gyrase subunit A	4C1	0	1	0	0.00961538	1	1
9143	C	T	synonymous_variant	gyrA	Rv0006	c.1842C>T	p.I614I	DNA gyrase subunit A	1C5,1D2,2B4,2G4,2G7,2H3,2H9,2I7,3B1,3B3,3C6,3F1,4A2,4A6,4B1,4B7,4C3,4D3,4D6,4E2,4F1,4F6,4G7,4H3,5B6,5H2,5I5,5I7,1B2,1C7,1C8,1D1,1D7,1E1,1G2,1H1,2G3,2G8,2H2,3A7,4E9,4F4,1I4,2G1,2G6,2H7,3A3,3A8,3B2,4I2,5B5,5C7,5C8,5D1,5D3,5E2,5F8,5F9,1A6,1B3,1B7,1F1,1H2,2A2,2E8,2F4,2F8,2F9,2G2,2G5,2H1,2H8,2I8,2I9,3C2,3C3,4A1,4A5,4A7,4A9,4B2,4B8,4C1,4C2,4C8,4C9,4D7,4D9,4E1,4E3,4E5,4E7,4F2,4F8,4F9,4G1,4G2,4G6,4G8,4G9…	45	101	1	0.971154	0.553893024650455	1
9260	G	C	synonymous_variant	gyrA	Rv0006	c.1959G>C	p.L653L	DNA gyrase subunit A	5A8,5C5	0	2	0	0.0192308	1	1
9304	A	G	missense_variant	gyrA	Rv0006	c.2003A>G	p.D668G	DNA gyrase subunit A	4A2,4B7,4D3,2H8,2I9,4B8,5C3,5C4,5G1,5H7,5D6	3	8	0.0666667	0.0769231	1	1
9391	C	G	missense_variant	gyrA	Rv0006	c.2090C>G	p.T697S	DNA gyrase subunit A	2I9	0	1	0	0.00961538	1	1
9485	A	C	synonymous_variant	gyrA	Rv0006	c.2184A>C	p.S728S	DNA gyrase subunit A	4E1	0	1	0	0.00961538	1	1
9721	G	C	missense_variant	gyrA	Rv0006	c.2420G>C	p.G807A	DNA gyrase subunit A	5G2	0	1	0	0.00961538	1	1
9870	G	C	intergenic_region	gyrA-Rv0007	Rv0006-Rv0007	n.9870G>C	--	--	2H9,4B1,4G7	2	1	0.0444444	0.00961538	0.216834421053021	1
9966	C	T	missense_variant	Rv0007	Rv0007	c.53C>T	p.A18V	membrane protein	4D7	0	1	0	0.00961538	1	1
9988	G	C	synonymous_variant	Rv0007	Rv0007	c.75G>C	p.G25G	membrane protein	4A2,4D3	1	1	0.0222222	0.00961538	0.514239071286051	1
10628	A	G	missense_variant	Rv0007	Rv0007	c.715A>G	p.N239D	membrane protein	3A7,5F9,5F6,6C4	0	4	0	0.0384615	0.315561900833575	1
11143	T	G	non_coding_transcript_exon_variant	alaT	Rvnt02	n.32T>G	--	tRNA-Ala	5H2	1	0	0.0222222	0	0.302013422818792	1
11243	G	T	intergenic_region	alaT-Rv0008c	Rvnt02-Rv0008c	n.11243G>T	--	--	6D5	0	1	0	0.00961538	1	1
11370	C	T	intergenic_region	alaT-Rv0008c	Rvnt02-Rv0008c	n.11370C>T	--	--	1D2,3B3,3C6,4A6,4F1,5B5,5D3,5E2,2F4,2F9,2G5,2H1,3C2,4A7,4B2,4C9,4D7,4D9,4F8,4G6,4G8,5A2,5A6,5A7,5C6,5D5,5H3,6C3,6D5,6D8	8	22	0.177778	0.211538	0.824235416301638	1
11499	C	T	intergenic_region	alaT-Rv0008c	Rvnt02-Rv0008c	n.11499C>T	--	--	3B3,4A6,5B5,2F4,2F9,4C9,4F8,5H3	2	6	0.0444444	0.0576923	1	1
11637	C	T	intergenic_region	alaT-Rv0008c	Rvnt02-Rv0008c	n.11637C>T	--	--	5G4	0	1	0	0.00961538	1	1
11721	A	G	intergenic_region	alaT-Rv0008c	Rvnt02-Rv0008c	n.11721A>G	--	--	5C2	0	1	0	0.00961538	1	1
12012	T	G	missense_variant	Rv0008c	Rv0008c	c.300A>C	p.K100N	cell wall synthesis protein CwsA	5A8,5C5	0	2	0	0.0192308	1	1
12020	G	A	missense_variant	Rv0008c	Rv0008c	c.292C>T	p.R98C	cell wall synthesis protein CwsA	3C6,5E2,2H1,4A7,4G6,5A6,5C6	1	6	0.0222222	0.0576923	0.675292822648996	1
12049	T	G	missense_variant	Rv0008c	Rv0008c	c.263A>C	p.Q88P	cell wall synthesis protein CwsA	4D9	0	1	0	0.00961538	1	1
12204	G	A	synonymous_variant	Rv0008c	Rv0008c	c.108C>T	p.L36L	cell wall synthesis protein CwsA	5G4	0	1	0	0.00961538	1	1
12324	C	T	intergenic_region	Rv0008c-ppiA	Rv0008c-Rv0009	n.12324C>T	--	--	6A5	0	1	0	0.00961538	1	1
12380	C	T	intergenic_region	Rv0008c-ppiA	Rv0008c-Rv0009	n.12380C>T	--	--	1I4	0	1	0	0.00961538	1	1
12459	C	G	intergenic_region	Rv0008c-ppiA	Rv0008c-Rv0009	n.12459C>G	--	--	5C3,5G1	0	2	0	0.0192308	1	1
12555	C	T	synonymous_variant	ppiA	Rv0009	c.88C>T	p.L30L	iron-regulated peptidyl-prolyl cis-trans isomerase PpiA	6A5	0	1	0	0.00961538	1	1
12564	A	G	missense_variant	ppiA	Rv0009	c.97A>G	p.N33D	iron-regulated peptidyl-prolyl cis-trans isomerase PpiA	3C6	1	0	0.0222222	0	0.302013422818792	1
12644	T	C	synonymous_variant	ppiA	Rv0009	c.177T>C	p.G59G	iron-regulated peptidyl-prolyl cis-trans isomerase PpiA	5A6	0	1	0	0.00961538	1	1
13069	C	G	intergenic_region	ppiA-Rv0010c	Rv0009-Rv0010c	n.13069C>G	--	--	1D2,4F1,5D3,4D9,6C3,6D8	2	4	0.0444444	0.0384615	1	1
13140	T	C	missense_variant	Rv0010c	Rv0010c	c.419A>G	p.Q140R	membrane protein	4B2	0	1	0	0.00961538	1	1
13175	A	G	synonymous_variant	Rv0010c	Rv0010c	c.384T>C	p.D128D	membrane protein	5A8,5C5	0	2	0	0.0192308	1	1
13289	G	C	missense_variant	Rv0010c	Rv0010c	c.270C>G	p.D90E	membrane protein	4A6	1	0	0.0222222	0	0.302013422818792	1
13298	G	C	missense_variant	Rv0010c	Rv0010c	c.261C>G	p.I87M	membrane protein	5A8,5C5	0	2	0	0.0192308	1	1
13460	G	A	synonymous_variant	Rv0010c	Rv0010c	c.99C>T	p.D33D	membrane protein	1C5,1D2,2B4,2G4,2G7,2H3,2H9,2I7,3B1,3B3,3C6,3F1,4A2,4A6,4B1,4B7,4C3,4D3,4D6,4E2,4F1,4F6,4G7,4H3,5B6,5H2,5I5,5I7,1B2,1C7,1C8,1D1,1D7,1E1,1G2,1H1,2G3,2G8,2H2,3A7,4E9,4F4,1I4,2G1,2G6,2H7,3A3,3A8,3B2,4I2,5B5,5C7,5C8,5D1,5D3,5E2,5F8,5F9,1A6,1B3,1B7,1F1,1H2,2A2,2E8,2F4,2F8,2F9,2G2,2G5,2H1,2H8,2I8,2I9,3C2,3C3,4A1,4A5,4A7,4A9,4B2,4B8,4C1,4C2,4C8,4C9,4D7,4D9,4E1,4E3,4E5,4E7,4F2,4F8,4F9,4G1,4G2,4G6,4G8,4G9…	45	101	1	0.971154	0.553893024650455	1
13483	C	T	missense_variant	Rv0010c	Rv0010c	c.76G>A	p.A26T	membrane protein	2G7,4H3,1E1,1H1,2G3,2G8,2G6,5F8,1B3,1B7,2A2,4C8,4E7,4H7,4I3,5G2,5H9,6C2,2D2,5D4	4	16	0.0888889	0.153846	0.432615525523183	1
13940	C	T	missense_variant	Rv0011c	Rv0011c	c.56G>A	p.R19H	cell division protein CrgA	4B7	1	0	0.0222222	0	0.302013422818792	1
14063	A	C	intergenic_region	Rv0011c-Rv0012	Rv0011c-Rv0012	n.14063A>C	--	--	4F2	0	1	0	0.00961538	1	1
14120	A	T	missense_variant	Rv0012	Rv0012	c.32A>T	p.E11V	membrane protein	1G2	0	1	0	0.00961538	1	1
14148	C	T	synonymous_variant	Rv0012	Rv0012	c.60C>T	p.R20R	membrane protein	4B2	0	1	0	0.00961538	1	1
14251	G	A	missense_variant	Rv0012	Rv0012	c.163G>A	p.D55N	membrane protein	1C5,2B4,2G4,2G7,2H3,2H9,2I7,3B1,3F1,4B1,4C3,4D6,4E2,4F6,4G7,4H3,5B6,5H2,5I5,5I7,1B2,1C7,1C8,1D1,1D7,1E1,1G2,1H1,2G3,2G8,2H2,3A7,4E9,4F4,1I4,2G1,2G6,2H7,3A3,3A8,3B2,4I2,5C7,5C8,5D1,5F8,5F9,1A6,1B3,1B7,1F1,1H2,2A2,2E8,2G2,2I8,3C3,4A1,4A5,4A9,4C1,4C2,4C8,4E1,4E3,4E5,4E7,4F2,4F9,4G1,4G2,4G9,4H2,4H7,4I3,4I5,4I6,5A4,5C2,5E5,5F6,5G2,5H9,6A7,6B8,6C2,6C5,6C6,6C8,6E1,6E2,6E6,2D2,2D4,2I3,3D9,5A9,5D4,6C1,6C4…	34	67	0.755556	0.644231	0.251768892613054	1
14269	G	A	missense_variant	Rv0012	Rv0012	c.181G>A	p.D61N	membrane protein	2F8	0	1	0	0.00961538	1	1
14401	G	A	missense_variant	Rv0012	Rv0012	c.313G>A	p.E105K	membrane protein	1C5,1D2,2B4,2G4,2G7,2H3,2H9,2I7,3B1,3B3,3C6,3F1,4A2,4A6,4B1,4B7,4C3,4D3,4D6,4E2,4F1,4F6,4G7,4H3,5B6,5H2,5I5,5I7,1B2,1C7,1C8,1D1,1D7,1E1,1G2,1H1,2G3,2G8,2H2,3A7,4E9,4F4,1I4,2G1,2G6,2H7,3A3,3A8,3B2,4I2,5B5,5C7,5C8,5D1,5D3,5E2,5F8,5F9,1A6,1B3,1B7,1F1,1H2,2A2,2E8,2F4,2F8,2F9,2G2,2G5,2H1,2H8,2I8,2I9,3C2,3C3,4A1,4A5,4A7,4A9,4B2,4B8,4C1,4C2,4C8,4C9,4D7,4D9,4E1,4E3,4E5,4E7,4F2,4F8,4F9,4G1,4G2,4G6,4G8,4G9…	45	101	1	0.971154	0.553893024650455	1
14817	C	G	synonymous_variant	Rv0012	Rv0012	c.729C>G	p.V243V	membrane protein	1B2,5C8,4F9,6E2	0	4	0	0.0384615	0.315561900833575	1
15088	C	T	missense_variant	trpG	Rv0013	c.175C>T	p.P59S	anthranilate synthase component II	5A8,5C5	0	2	0	0.0192308	1	1
15117	G	C	missense_variant	trpG	Rv0013	c.204G>C	p.M68I	anthranilate synthase component II	1C5,1D2,2B4,2G4,2G7,2H3,2H9,2I7,3B1,3B3,3C6,3F1,4A2,4A6,4B1,4B7,4C3,4D3,4D6,4E2,4F1,4F6,4G7,4H3,5B6,5H2,5I5,5I7,1B2,1C7,1C8,1D1,1D7,1E1,1G2,1H1,2G3,2G8,2H2,3A7,4E9,4F4,1I4,2G1,2G6,2H7,3A3,3A8,3B2,4I2,5B5,5C7,5C8,5D1,5D3,5E2,5F8,5F9,1A6,1B3,1B7,1F1,1H2,2A2,2E8,2F4,2F8,2F9,2G2,2G5,2H1,2H8,2I8,2I9,3C2,3C3,4A1,4A5,4A7,4A9,4B2,4B8,4C1,4C2,4C8,4C9,4D7,4D9,4E1,4E3,4E5,4E7,4F2,4F8,4F9,4G1,4G2,4G6,4G8,4G9…	45	100	1	0.961538	0.315561900833575	1
15267	G	T	synonymous_variant	trpG	Rv0013	c.354G>T	p.V118V	anthranilate synthase component II	4B8	0	1	0	0.00961538	1	1
16001	A	G	synonymous_variant	pknB	Rv0014c	c.1470T>C	p.S490S	serine/threonine-protein kinase PknB	2F8	0	1	0	0.00961538	1	1
16055	C	A	synonymous_variant	pknB	Rv0014c	c.1416G>T	p.P472P	serine/threonine-protein kinase PknB	1C5,2H3,4C3,4F6,5I5,1C8,1D1,5D1,4A9,4G2,4G9,6E6,2I3,5A9,6C1,6D3	10	6	0.222222	0.0576923	0.00700513259431771	1
16250	G	A	synonymous_variant	pknB	Rv0014c	c.1221C>T	p.N407N	serine/threonine-protein kinase PknB	1G2	0	1	0	0.00961538	1	1
16313	G	C	synonymous_variant	pknB	Rv0014c	c.1158C>G	p.T386T	serine/threonine-protein kinase PknB	1I4	0	1	0	0.00961538	1	1
16470	G	A	missense_variant	pknB	Rv0014c	c.1001C>T	p.A334V	serine/threonine-protein kinase PknB	2G2	0	1	0	0.00961538	1	1
16490	A	G	synonymous_variant	pknB	Rv0014c	c.981T>C	p.G327G	serine/threonine-protein kinase PknB	5A8,5C5	0	2	0	0.0192308	1	1
16526	C	T	synonymous_variant	pknB	Rv0014c	c.945G>A	p.Q315Q	serine/threonine-protein kinase PknB	5A8,5C5	0	2	0	0.0192308	1	1
16807	C	T	missense_variant	pknB	Rv0014c	c.664G>A	p.V222I	serine/threonine-protein kinase PknB	2H8	0	1	0	0.00961538	1	1
17608	G	C	missense_variant	pknA	Rv0015c	c.1155C>G	p.S385R	serine/threonine-protein kinase PknA	1C5,2B4,2G4,2G7,2H3,2I7,3B1,3F1,4C3,4E2,4F6,4H3,5B6,5H2,5I5,5I7,1C7,1C8,1D1,1D7,1E1,1H1,2G3,2G8,2H2,3A7,4E9,2G1,2G6,3A8,4I2,5C7,5D1,5F8,5F9,1A6,1B3,1B7,1F1,1H2,2A2,2E8,2I8,3C3,4A1,4A9,4C2,4C8,4E1,4E7,4F2,4G1,4G2,4G9,4H2,4H7,4I3,4I5,5A4,5E5,5F6,5G2,5H9,6A7,6B8,6C2,6C6,6C8,6E1,6E6,2D2,2D4,2I3,3D9,5A9,5D4,6C1,6C4,6D3	30	49	0.666667	0.471154	0.0327101180595248	1
17609	C	G	missense_variant	pknA	Rv0015c	c.1154G>C	p.S385T	serine/threonine-protein kinase PknA	1D2,4F1,5D3,4D9,6C3,6D8	2	4	0.0444444	0.0384615	1	1
18715	C	G	missense_variant	pknA	Rv0015c	c.48G>C	p.Q16H	serine/threonine-protein kinase PknA	4D7	0	1	0	0.00961538	1	1
19498	G	T	missense_variant	pbpA	Rv0016c	c.737C>A	p.A246E	penicillin-binding protein PbpA	5D6	0	1	0	0.00961538	1	1
19668	A	G	synonymous_variant	pbpA	Rv0016c	c.567T>C	p.H189H	penicillin-binding protein PbpA	4B7	1	0	0.0222222	0	0.302013422818792	1
20289	C	A	missense_variant	rodA	Rv0017c	c.1352G>T	p.R451L	cell division protein RodA	4E1	0	1	0	0.00961538	1	1
20505	G	T	missense_variant	rodA	Rv0017c	c.1136C>A	p.T379N	cell division protein RodA	5A2	0	1	0	0.00961538	1	1
20597	C	A	synonymous_variant	rodA	Rv0017c	c.1044G>T	p.A348A	cell division protein RodA	2G4,3F1,5C7,4I5,6C6	4	1	0.0888889	0.00961538	0.0292320734284638	1
21338	C	G	synonymous_variant	rodA	Rv0017c	c.303G>C	p.L101L	cell division protein RodA	2G1	0	1	0	0.00961538	1	1
21512	A	G	synonymous_variant	rodA	Rv0017c	c.129T>C	p.N43N	cell division protein RodA	1B7	0	1	0	0.00961538	1	1
21737	G	A	missense_variant	pstP	Rv0018c	c.1445C>T	p.A482V	phosphoserine/threonine phosphatase PstP	4I6	1	0	0.0222222	0	0.302013422818792	1
21819	C	A	missense_variant	pstP	Rv0018c	c.1363G>T	p.A455S	phosphoserine/threonine phosphatase PstP	1C5,1D2,2B4,2G4,3F1,4B1,4D3,5I7,1B2,1C7,1D1,1G2,1H1,2H2,3A7,4E9,1I4,2G1,2G6,2H7,3A3,3A8,3B2,4I2,5B5,5C7,5C8,5D1,5D3,5F8,5F9,1A6,1B3,1B7,2A2,2E8,2G2,2H1,2H8,2I8,2I9,3C3,4A1,4A5,4A7,4B8,4C1,4C8,4C9,4D7,4D9,4E1,4E3,4F2,4G1,4G6,4G8,4H2,4H7,4I5,5A2,5A4,5A6,5A7,5C2,5C4,5C6,5D5,5E5,5F6,5G2,5H3,6A5,6A7,6B8,6C5,6C6,6C8,6E1,6E2,6C4	18	63	0.4	0.605769	0.0310107786308338	1
21855	C	G	missense_variant	pstP	Rv0018c	c.1327G>C	p.E443Q	phosphoserine/threonine phosphatase PstP	2G1	0	1	0	0.00961538	1	1
22338	T	G	missense_variant	pstP	Rv0018c	c.844A>C	p.K282Q	phosphoserine/threonine phosphatase PstP	2H9,4B1,4G7	2	1	0.0444444	0.00961538	0.216834421053021	1
22961	T	G	missense_variant	pstP	Rv0018c	c.221A>C	p.D74A	phosphoserine/threonine phosphatase PstP	5A8,5C5	0	2	0	0.0192308	1	1
23174	A	C	missense_variant	pstP	Rv0018c	c.8T>G	p.L3R	phosphoserine/threonine phosphatase PstP	1C5,1D2,2B4,2G4,2G7,2H3,2H9,2I7,3B1,3B3,3C6,3F1,4A2,4A6,4B1,4B7,4C3,4D3,4D6,4E2,4F1,4F6,4G7,4H3,5B6,5H2,5I5,5I7,1B2,1C7,1C8,1D1,1D7,1E1,1G2,1H1,2G3,2G8,2H2,3A7,4E9,4F4,1I4,2G1,2G6,2H7,3A3,3A8,3B2,4I2,5B5,5C7,5C8,5D1,5D3,5E2,5F8,5F9,1A6,1B3,1B7,1F1,1H2,2A2,2E8,2F4,2F8,2F9,2G2,2G5,2H1,2H8,2I8,2I9,3C2,3C3,4A1,4A5,4A7,4A9,4B2,4B8,4C1,4C2,4C8,4C9,4D7,4D9,4E1,4E3,4E5,4E7,4F2,4F8,4F9,4G1,4G2,4G6,4G8,4G9…	45	101	1	0.971154	0.553893024650455	1
23276	G	T	synonymous_variant	fhaB	Rv0019c	c.462C>A	p.R154R	FHA domain-containing protein FhaB	4B8	0	1	0	0.00961538	1	1
23651	C	G	missense_variant	fhaB	Rv0019c	c.87G>C	p.K29N	FHA domain-containing protein FhaB	3C2	1	0	0.0222222	0	0.302013422818792	1
23756	T	C	intergenic_region	fhaB-fhaA	Rv0019c-Rv0020c	n.23756T>C	--	--	2G4,3F1,5C7,4I5,6C6	4	1	0.0888889	0.00961538	0.0292320734284638	1
23808	A	G	intergenic_region	fhaB-fhaA	Rv0019c-Rv0020c	n.23808A>G	--	--	2I8	0	1	0	0.00961538	1	1
24007	G	T	synonymous_variant	fhaA	Rv0020c	c.1438C>A	p.R480R	FHA domain-containing protein FhaA	5G4	0	1	0	0.00961538	1	1
24698	GCCGCGTTGCTCGGGGTAA	G	disruptive_inframe_deletion	fhaA	Rv0020c	c.729_746delTTACCCCGAGCAACGCGG	p.Y244_G249del	FHA domain-containing protein FhaA	1D2,3B3,3C6,4A6,4F1,6D5	5	1	0.111111	0.00961538	0.00985113347960609	1
24698	G	C	synonymous_variant	fhaA	Rv0020c	c.747C>G	p.G249G	FHA domain-containing protein FhaA	4A9,4G2,4G9,6E6	1	3	0.0222222	0.0288462	1	1
24702	C	A	missense_variant	fhaA	Rv0020c	c.743G>T	p.R248L	FHA domain-containing protein FhaA	4A9,4G2,4G9,6E6	1	3	0.0222222	0.0288462	1	1
24703	G	T	missense_variant	fhaA	Rv0020c	c.742C>A	p.R248S	FHA domain-containing protein FhaA	4A9,4G2,4G9,6E6	1	3	0.0222222	0.0288462	1	1
25369	T	A	missense_variant	fhaA	Rv0020c	c.76A>T	p.I26F	FHA domain-containing protein FhaA	5G2	0	1	0	0.00961538	1	1
25369	T	C	missense_variant	fhaA	Rv0020c	c.76A>G	p.I26V	FHA domain-containing protein FhaA	2G4,3F1,5C7,4I5	4	0	0.0888889	0	0.00755552700022683	1
25463	C	T	intergenic_region	fhaA-leuT	Rv0020c-Rvnt03	n.25463C>T	--	--	6A5	0	1	0	0.00961538	1	1
25658	A	AT	non_coding_transcript_exon_variant	leuT	Rvnt03	n.16dupT	--	tRNA-Leu	2F9	0	1	0	0.00961538	1	1
26199	G	A	missense_variant	Rv0021c	Rv0021c	c.683C>T	p.T228I	hypothetical protein	4B7	1	0	0.0222222	0	0.302013422818792	1
26310	G	C	missense_variant	Rv0021c	Rv0021c	c.572C>G	p.A191G	hypothetical protein	2G1	0	1	0	0.00961538	1	1
26326	C	G	missense_variant	Rv0021c	Rv0021c	c.556G>C	p.A186P	hypothetical protein	4D9	0	1	0	0.00961538	1	1
26347	C	G	missense_variant	Rv0021c	Rv0021c	c.535G>C	p.D179H	hypothetical protein	5A8,5C5	0	2	0	0.0192308	1	1
26365	C	T	missense_variant	Rv0021c	Rv0021c	c.517G>A	p.A173T	hypothetical protein	2I9	0	1	0	0.00961538	1	1
26404	C	T	missense_variant	Rv0021c	Rv0021c	c.478G>A	p.D160N	hypothetical protein	1B7	0	1	0	0.00961538	1	1
26429	GGTGGAAC	G	frameshift_variant	Rv0021c	Rv0021c	c.446_452delGTTCCAC	p.R149fs	hypothetical protein	4E9	1	0	0.0222222	0	0.302013422818792	1
26747	GC	G	frameshift_variant	Rv0021c	Rv0021c	c.134delG	p.G45fs	hypothetical protein	5G4	0	1	0	0.00961538	1	1
26957	C	G	intergenic_region	Rv0021c-whiB5	Rv0021c-Rv0022c	n.26957C>G	--	--	5G4	0	1	0	0.00961538	1	1
26959	G	C	intergenic_region	Rv0021c-whiB5	Rv0021c-Rv0022c	n.26959G>C	--	--	5D6	0	1	0	0.00961538	1	1
27075	C	T	missense_variant	whiB5	Rv0022c	c.368G>A	p.G123E	transcriptional regulator WhiB5	2G7,4H3,1E1,1H1,2G3,2G8,2G6,5F8,1B3,1B7,2A2,4C8,4E7,4H7,4I3,5G2,5H9,6C2,2D2,5D4	4	16	0.0888889	0.153846	0.432615525523183	1
27199	G	A	stop_gained	whiB5	Rv0022c	c.244C>T	p.Q82*	transcriptional regulator WhiB5	5A8,5C5	0	2	0	0.0192308	1	1
27352	C	T	missense_variant	whiB5	Rv0022c	c.91G>A	p.E31K	transcriptional regulator WhiB5	3A7,5F9,5F6,6C4	0	4	0	0.0384615	0.315561900833575	1
27463	C	G	intergenic_region	whiB5-Rv0023	Rv0022c-Rv0023	n.27463C>G	--	--	1C5,2G4,2H3,2I7,3F1,4C3,4F6,5I5,1C8,1D1,2G1,5C7,5D1,1H2,4A9,4G2,4G9,4I5,6A7,6C6,6E6,2I3,5A9,6C1,6D3	15	10	0.333333	0.0961538	0.000726498655659262	1
27469	G	A	intergenic_region	whiB5-Rv0023	Rv0022c-Rv0023	n.27469G>A	--	--	1C5,1D2,2B4,2G4,2G7,2H3,2H9,2I7,3B1,3B3,3C6,3F1,4A2,4A6,4B1,4B7,4C3,4D3,4D6,4E2,4F1,4F6,4G7,4H3,5B6,5H2,5I5,5I7,1B2,1C7,1C8,1D1,1D7,1E1,1G2,1H1,2G3,2G8,2H2,3A7,4E9,4F4,1I4,2G1,2G6,2H7,3A3,3A8,3B2,4I2,5B5,5C7,5C8,5D1,5D3,5E2,5F8,5F9,1A6,1B3,1B7,1F1,1H2,2A2,2E8,2F4,2F8,2F9,2G2,2G5,2H1,2H8,2I8,2I9,3C2,3C3,4A1,4A5,4A7,4A9,4B2,4B8,4C1,4C2,4C8,4C9,4D7,4D9,4E1,4E3,4E5,4E7,4F2,4F8,4F9,4G1,4G2,4G6,4G8,4G9…	45	101	1	0.971154	0.553893024650455	1
27473	G	T	intergenic_region	whiB5-Rv0023	Rv0022c-Rv0023	n.27473G>T	--	--	5A8,5C5	0	2	0	0.0192308	1	1
27487	G	A	intergenic_region	whiB5-Rv0023	Rv0022c-Rv0023	n.27487G>A	--	--	2H8,5G4	0	2	0	0.0192308	1	1
27600	C	G	missense_variant	Rv0023	Rv0023	c.6C>G	p.S2R	transcriptional regulator	3C6	1	0	0.0222222	0	0.302013422818792	1
27653	C	G	missense_variant	Rv0023	Rv0023	c.59C>G	p.S20C	transcriptional regulator	4E1	0	1	0	0.00961538	1	1
27865	G	C	missense_variant	Rv0023	Rv0023	c.271G>C	p.V91L	transcriptional regulator	1G2	0	1	0	0.00961538	1	1
27996	T	C	synonymous_variant	Rv0023	Rv0023	c.402T>C	p.Y134Y	transcriptional regulator	5A8,5C5	0	2	0	0.0192308	1	1
28320	C	T	synonymous_variant	Rv0023	Rv0023	c.726C>T	p.V242V	transcriptional regulator	4E7	1	0	0.0222222	0	0.302013422818792	1
28558	C	G	missense_variant	Rv0024	Rv0024	c.197C>G	p.A66G	NLP/P60 family protein	4E9	1	0	0.0222222	0	0.302013422818792	1
28611	G	A	missense_variant	Rv0024	Rv0024	c.250G>A	p.A84T	NLP/P60 family protein	2H1,4A7,5C6	0	3	0	0.0288462	0.553893024650455	1
28640	T	C	synonymous_variant	Rv0024	Rv0024	c.279T>C	p.V93V	NLP/P60 family protein	4A2,4B7,4D3,2H8,2I9,4B8,5C3,5C4,5G1,5H7	3	7	0.0666667	0.0673077	1	1
29303	C	T	missense_variant	Rv0025	Rv0025	c.59C>T	p.A20V	hypothetical protein	6B9	0	1	0	0.00961538	1	1
29455	G	A	missense_variant	Rv0025	Rv0025	c.211G>A	p.D71N	hypothetical protein	2B4,2H2,1A6,4G1,4H2	2	3	0.0444444	0.0288462	0.638183430951739	1
29482	CA	C	frameshift_variant	Rv0025	Rv0025	c.241delA	p.T81fs	hypothetical protein	1D2,3B3,3C6,4A6,4F1,5B5,5D3,5E2,2F4,2G5,2H1,3C2,4A7,4B2,4C9,4D7,4D9,4F8,4G6,4G8,5A2,5A6,5A7,5C6,5D5,5H3,6C3,6D5,6D8	8	21	0.177778	0.201923	0.824235416301637	1
29550	C	G	synonymous_variant	Rv0025	Rv0025	c.306C>G	p.R102R	hypothetical protein	4D7	0	1	0	0.00961538	1	1
29588	A	G	missense_variant	Rv0025	Rv0025	c.344A>G	p.Y115C	hypothetical protein	3B1,4E2,5I7,3A8,4I2,1F1,2E8,2I8,3C3,6B8,6C8,6E1,2D4	5	8	0.111111	0.0769231	0.533564744518114	1
29641	G	A	intergenic_region	Rv0025-Rv0026	Rv0025-Rv0026	n.29641G>A	--	--	2F8,6B9	0	2	0	0.0192308	1	1
29750	A	G	missense_variant	Rv0026	Rv0026	c.29A>G	p.H10R	hypothetical protein	6D5	0	1	0	0.00961538	1	1
30496	A	G	missense_variant	Rv0026	Rv0026	c.775A>G	p.T259A	hypothetical protein	1C5,2H3,4C3,4F6,5I5,1C8,1D1,5D1,4A9,4G2,4G9,6E6,2I3,5A9,6C1,6D3	10	6	0.222222	0.0576923	0.00700513259431771	1
30519	C	T	synonymous_variant	Rv0026	Rv0026	c.798C>T	p.G266G	hypothetical protein	3B3,4A6,5B5,2F4,4C9,4F8,5H3,6D5	2	6	0.0444444	0.0576923	1	1
30596	C	G	missense_variant	Rv0026	Rv0026	c.875C>G	p.S292C	hypothetical protein	1G2	0	1	0	0.00961538	1	1
30688	T	G	missense_variant	Rv0026	Rv0026	c.967T>G	p.S323A	hypothetical protein	1D2,3B3,4A6,4F1,5B5,5D3,2F4,4C9,4D9,4F8,5H3,6C3,6D5,6D8	4	10	0.0888889	0.0961538	1	1
30754	A	G	missense_variant	Rv0026	Rv0026	c.1033A>G	p.K345E	hypothetical protein	2B4,2H2,1A6,4C2,4F2,4G1,4H2	2	5	0.0444444	0.0480769	1	1
30863	GCA	G	frameshift_variant	Rv0026	Rv0026	c.1146_1147delAC	p.P383fs	hypothetical protein	6A5	0	1	0	0.00961538	1	1
30943	C	T	missense_variant	Rv0026	Rv0026	c.1222C>T	p.P408S	hypothetical protein	1D2,3B3,3C6,4A6,4F1,5B5,5D3,5E2,2F4,2F9,2G5,2H1,3C2,4A7,4B2,4C9,4D7,4D9,4F8,4G6,4G8,5A2,5A6,5A7,5C6,5D5,5H3,6C3,6D5,6D8	8	22	0.177778	0.211538	0.824235416301638	1
30944	C	T	missense_variant	Rv0026	Rv0026	c.1223C>T	p.P408L	hypothetical protein	3B1,4E2,5I7,3A8,4I2,1F1,2E8,2I8,3C3,6B8,6C8,6E1,2D4	5	8	0.111111	0.0769231	0.533564744518114	1
30980	C	CCGAT	frameshift_variant	Rv0026	Rv0026	c.1261_1262insATCG	p.A421fs	hypothetical protein	5A8,5C5	0	2	0	0.0192308	1	1
31077	C	T	intergenic_region	Rv0026-Rv0027	Rv0026-Rv0027	n.31077C>T	--	--	1D2,3B3,3C6,4A6,4F1,5B5,5D3,5E2,2F4,2F9,2G5,2H1,3C2,4A7,4B2,4C9,4D7,4D9,4F8,4G6,4G8,5A2,5A6,5A7,5C6,5D5,5H3,6C3,6D5,6D8	8	22	0.177778	0.211538	0.824235416301638	1
31142	C	T	intergenic_region	Rv0026-Rv0027	Rv0026-Rv0027	n.31142C>T	--	--	5A8,5C5	0	2	0	0.0192308	1	1
32040	G	T	intergenic_region	Rv0028-Rv0029	Rv0028-Rv0029	n.32040G>T	--	--	4I6	1	0	0.0222222	0	0.302013422818792	1
32178	G	A	stop_gained	Rv0029	Rv0029	c.122G>A	p.W41*	hypothetical protein	1F1	0	1	0	0.00961538	1	1
32256	T	G	missense_variant	Rv0029	Rv0029	c.200T>G	p.V67G	hypothetical protein	4G8	0	1	0	0.00961538	1	1
32349	CCCGCGCGTCGGCGATGCGTCGCGTCGAGTCGGCGATG	C	frameshift_variant	Rv0029	Rv0029	c.295_331delCGCGCGTCGGCGATGCGTCGCGTCGAGTCGGCGATGC	p.R99fs	hypothetical protein	1D2,3B3,4A6,4F1	4	0	0.0888889	0	0.00755552700022683	1
32493	T	C	missense_variant	Rv0029	Rv0029	c.437T>C	p.V146A	hypothetical protein	4C2	0	1	0	0.00961538	1	1
32686	C	T	synonymous_variant	Rv0029	Rv0029	c.630C>T	p.I210I	hypothetical protein	5C4	1	0	0.0222222	0	0.302013422818792	1
33013	C	T	synonymous_variant	Rv0029	Rv0029	c.957C>T	p.V319V	hypothetical protein	6D5	0	1	0	0.00961538	1	1
33034	C	G	synonymous_variant	Rv0029	Rv0029	c.978C>G	p.V326V	hypothetical protein	1G2	0	1	0	0.00961538	1	1
33320	AAG	A	frameshift_variant	Rv0030	Rv0030	c.98_99delAG	p.K33fs	hypothetical protein	2H7	0	1	0	0.00961538	1	1
33359	T	C	missense_variant	Rv0030	Rv0030	c.136T>C	p.Y46H	hypothetical protein	4D7	0	1	0	0.00961538	1	1
33372	T	C	missense_variant	Rv0030	Rv0030	c.149T>C	p.L50S	hypothetical protein	5G4	0	1	0	0.00961538	1	1
33436	C	T	synonymous_variant	Rv0030	Rv0030	c.213C>T	p.G71G	hypothetical protein	2F8,6B9	0	2	0	0.0192308	1	1
33457	C	T	synonymous_variant	Rv0030	Rv0030	c.234C>T	p.H78H	hypothetical protein	1C5,2B4,2G4,2G7,2H3,2H9,2I7,3B1,3F1,4B1,4C3,4D6,4E2,4F6,4G7,4H3,5B6,5H2,5I5,5I7,1B2,1C7,1C8,1D1,1D7,1E1,1G2,1H1,2G3,2G8,2H2,3A7,4E9,4F4,1I4,2G1,2G6,2H7,3A3,3A8,3B2,4I2,5C7,5C8,5D1,5F8,5F9,1A6,1B3,1B7,1F1,1H2,2A2,2E8,2G2,2I8,3C3,4A1,4A5,4A9,4C1,4C2,4C8,4E1,4E3,4E5,4E7,4F2,4F9,4G1,4G2,4G9,4H2,4H7,4I3,4I5,4I6,5A4,5C2,5E5,5F6,5G2,5H9,6A7,6B8,6C2,6C5,6C6,6C8,6E1,6E2,6E6,2D2,2D4,2I3,3D9,5A9,5D4,6C1,6C4…	34	67	0.755556	0.644231	0.251768892613054	1
33551	T	G	stop_lost&splice_region_variant	Rv0030	Rv0030	c.328T>G	p.*110Gext*?	hypothetical protein	1C5,2B4,2G4,2G7,2H3,2H9,2I7,3B1,3F1,4B1,4C3,4D6,4E2,4F6,4G7,4H3,5B6,5H2,5I5,5I7,1B2,1C7,1C8,1D1,1D7,1E1,1G2,1H1,2G3,2G8,2H2,3A7,4E9,4F4,1I4,2G1,2G6,2H7,3A3,3A8,3B2,4I2,5C7,5C8,5D1,5F8,5F9,1A6,1B3,1B7,1F1,1H2,2A2,2E8,2G2,2I8,3C3,4A1,4A5,4A9,4C1,4C2,4C8,4E1,4E3,4E5,4E7,4F2,4F9,4G1,4G2,4G9,4H2,4H7,4I3,4I5,4I6,5A4,5C2,5E5,5F6,5G2,5H9,6A7,6B8,6C2,6C5,6C6,6C8,6E1,6E2,6E6,2D2,2D4,2I3,3D9,5A9,5D4,6C1,6C4…	34	67	0.755556	0.644231	0.251768892613054	1
33841	C	G	intergenic_region	Rv0030-bioF2	Rv0030-Rv0032	n.33841C>G	--	--	2F8,6B9	0	2	0	0.0192308	1	1
33930	T	G	intergenic_region	Rv0030-bioF2	Rv0030-Rv0032	n.33930T>G	--	--	3B3,5B5,2F4,2F9,4C9,4F8,5H3	1	6	0.0222222	0.0576923	0.675292822648996	1
34024	G	A	intergenic_region	Rv0030-bioF2	Rv0030-Rv0032	n.34024G>A	--	--	2F8	0	1	0	0.00961538	1	1
34568	TC	T	frameshift_variant	bioF2	Rv0032	c.276delC	p.D93fs	8-amino-7-oxononanoate synthase	5G4	0	1	0	0.00961538	1	1
34859	G	C	missense_variant	bioF2	Rv0032	c.565G>C	p.E189Q	8-amino-7-oxononanoate synthase	2H8,5C4	1	1	0.0222222	0.00961538	0.514239071286051	1
34862	G	C	missense_variant	bioF2	Rv0032	c.568G>C	p.E190Q	8-amino-7-oxononanoate synthase	5A8,5C5	0	2	0	0.0192308	1	1
35097	T	C	missense_variant	bioF2	Rv0032	c.803T>C	p.I268T	8-amino-7-oxononanoate synthase	2G7,3B1,4E2,4H3,5B6,5H2,5I7,1C7,1D7,1E1,1H1,2G3,2G8,3A7,4E9,2G6,3A8,4I2,5F8,5F9,1B3,1B7,1F1,2A2,2E8,2I8,3C3,4A1,4C8,4E1,4E7,4H7,4I3,5A4,5E5,5F6,5G2,5H9,6B8,6C2,6C8,6E1,2D2,2D4,3D9,5D4,6C4	13	34	0.288889	0.326923	0.70417522047315	1
35159	C	T	synonymous_variant	bioF2	Rv0032	c.865C>T	p.L289L	8-amino-7-oxononanoate synthase	6A5	0	1	0	0.00961538	1	1
35258	A	G	missense_variant	bioF2	Rv0032	c.964A>G	p.I322V	8-amino-7-oxononanoate synthase	4E9	1	0	0.0222222	0	0.302013422818792	1
35262	A	G	missense_variant	bioF2	Rv0032	c.968A>G	p.Y323C	8-amino-7-oxononanoate synthase	2H3	1	0	0.0222222	0	0.302013422818792	1
35271	G	T	missense_variant	bioF2	Rv0032	c.977G>T	p.R326L	8-amino-7-oxononanoate synthase	1C7	0	1	0	0.00961538	1	1
36470	GC	G	frameshift_variant	bioF2	Rv0032	c.2183delC	p.P728fs	8-amino-7-oxononanoate synthase	3C6,5E2,2G5,2H1,3C2,4A7,4B2,4D7,4G6,4G8,5A2,5A6,5A7,5C4,5C6,5D5	5	11	0.111111	0.105769	1	1
36470	G	GC	frameshift_variant	bioF2	Rv0032	c.2183dupC	p.A729fs	8-amino-7-oxononanoate synthase	1C5,2B4,2G4,2H3,2I7,3F1,4F6,5I5,1C8,1D1,2H2,2G1,5C7,5D1,1A6,1H2,4A9,4C2,4F2,4G1,4G2,4G9,4H2,4I5,6A7,6C6,6E6,2I3,5A9,6C1,6D3	16	15	0.355556	0.144231	0.00736741451330929	1
36538	C	T	synonymous_variant	bioF2	Rv0032	c.2244C>T	p.S748S	8-amino-7-oxononanoate synthase	1C5,1D2,2B4,2G4,2G7,2H3,2H9,2I7,3B1,3B3,3C6,3F1,4A2,4A6,4B1,4B7,4C3,4D3,4D6,4E2,4F1,4F6,4G7,4H3,5B6,5H2,5I5,5I7,1B2,1C7,1C8,1D1,1D7,1E1,1G2,1H1,2G3,2G8,2H2,3A7,4E9,4F4,1I4,2G1,2G6,2H7,3A3,3A8,3B2,4I2,5B5,5C7,5C8,5D1,5D3,5E2,5F8,5F9,1A6,1B3,1B7,1F1,1H2,2A2,2E8,2F4,2F8,2F9,2G2,2G5,2H1,2H8,2I8,2I9,3C2,3C3,4A1,4A5,4A7,4A9,4B2,4B8,4C1,4C2,4C8,4C9,4D7,4D9,4E1,4E3,4E5,4E7,4F2,4F8,4F9,4G1,4G2,4G6,4G8,4G9…	45	101	1	0.971154	0.553893024650455	1
36593	C	G	missense_variant	bioF2	Rv0032	c.2299C>G	p.Q767E	8-amino-7-oxononanoate synthase	4D7	0	1	0	0.00961538	1	1
36762	T	C	synonymous_variant	acpA	Rv0033	c.156T>C	p.S52S	acyl carrier protein AcpA	2I7	1	0	0.0222222	0	0.302013422818792	1
37031	G	C	synonymous_variant	Rv0034	Rv0034	c.165G>C	p.A55A	hypothetical protein	4A2,4B7,4D3,2H8,2I9,4B8,5C3,5C4,5G1,5H7,5D6	3	8	0.0666667	0.0769231	1	1
37512	T	C	missense_variant	fadD34	Rv0035	c.254T>C	p.V85A	fatty-acid--CoA ligase FadD34	4B7	1	0	0.0222222	0	0.302013422818792	1
37763	G	C	missense_variant	fadD34	Rv0035	c.505G>C	p.D169H	fatty-acid--CoA ligase FadD34	1C5,2B4,2G4,2H3,2I7,3F1,4C3,4F6,5I5,1C8,1D1,2H2,2G1,5C7,5D1,1A6,1H2,4A9,4C2,4F2,4G1,4G2,4G9,4H2,4I5,6A7,6C6,6E6,2I3,5A9,6C1,6D3	17	15	0.377778	0.144231	0.00227199518660366	1
37939	C	T	synonymous_variant	fadD34	Rv0035	c.681C>T	p.G227G	fatty-acid--CoA ligase FadD34	4C1	0	1	0	0.00961538	1	1
37989	C	A	missense_variant	fadD34	Rv0035	c.731C>A	p.P244Q	fatty-acid--CoA ligase FadD34	2G5,3C2	1	1	0.0222222	0.00961538	0.514239071286051	1
38213	G	T	missense_variant	fadD34	Rv0035	c.955G>T	p.G319C	fatty-acid--CoA ligase FadD34	3B1,4E2,5I7,3A8,4I2,1F1,2E8,2I8,3C3,6B8,6C8,6E1,2D4	5	8	0.111111	0.0769231	0.533564744518114	1
38275	C	T	synonymous_variant	fadD34	Rv0035	c.1017C>T	p.A339A	fatty-acid--CoA ligase FadD34	2G7,4H3,1E1,1H1,2G3,2G8,2G6,5F8,1B3,1B7,2A2,4C8,4E7,4H7,4I3,5G2,5H9,6C2,2D2,5D4	4	16	0.0888889	0.153846	0.432615525523183	1
38300	G	C	missense_variant	fadD34	Rv0035	c.1042G>C	p.G348R	fatty-acid--CoA ligase FadD34	4D7	0	1	0	0.00961538	1	1
38470	G	A	synonymous_variant	fadD34	Rv0035	c.1212G>A	p.A404A	fatty-acid--CoA ligase FadD34	5H7	0	1	0	0.00961538	1	1
39623	C	G	missense_variant	Rv0036c	Rv0036c	c.207G>C	p.M69I	hypothetical protein	5A8,5C5	0	2	0	0.0192308	1	1
39758	G	A	synonymous_variant	Rv0036c	Rv0036c	c.72C>T	p.H24H	hypothetical protein	1C5,1D2,2B4,2G4,2G7,2H3,2H9,2I7,3B1,3B3,3C6,3F1,4A2,4A6,4B1,4B7,4C3,4D3,4D6,4E2,4F1,4F6,4G7,4H3,5B6,5H2,5I5,5I7,1B2,1C7,1C8,1D1,1D7,1E1,1G2,1H1,2G3,2G8,2H2,3A7,4E9,4F4,1I4,2G1,2G6,2H7,3A3,3A8,3B2,4I2,5B5,5C7,5C8,5D1,5D3,5E2,5F8,5F9,1A6,1B3,1B7,1F1,1H2,2A2,2E8,2F4,2F8,2F9,2G2,2G5,2H1,2H8,2I8,2I9,3C2,3C3,4A1,4A5,4A7,4A9,4B2,4B8,4C1,4C2,4C8,4C9,4D7,4D9,4E1,4E3,4E5,4E7,4F2,4F8,4F9,4G1,4G2,4G6,4G8,4G9…	45	101	1	0.971154	0.553893024650455	1
40162	C	T	missense_variant	Rv0037c	Rv0037c	c.1041G>A	p.M347I	MFS-type transporter	3B1,4E2,5H2,5I7,1D7,4E9,3A8,4I2,1F1,2E8,2I8,3C3,4A1,4E1,5A4,5E5,6B8,6C8,6E1,2D4,3D9	8	13	0.177778	0.125	0.444643987503935	1
40446	G	A	missense_variant	Rv0037c	Rv0037c	c.757C>T	p.P253S	MFS-type transporter	5A8,5C5	0	2	0	0.0192308	1	1
40494	C	T	missense_variant	Rv0037c	Rv0037c	c.709G>A	p.A237T	MFS-type transporter	2G5,3C2	1	1	0.0222222	0.00961538	0.514239071286051	1
40869	T	G	missense_variant	Rv0037c	Rv0037c	c.334A>C	p.I112L	MFS-type transporter	2G7,4E7	2	0	0.0444444	0	0.0897877743515327	1
41073	A	G	missense_variant	Rv0037c	Rv0037c	c.130T>C	p.F44L	MFS-type transporter	1G2	0	1	0	0.00961538	1	1
41151	C	A	missense_variant	Rv0037c	Rv0037c	c.52G>T	p.A18S	MFS-type transporter	5A8,5C5	0	2	0	0.0192308	1	1
41257	A	G	intergenic_region	Rv0037c-Rv0038	Rv0037c-Rv0038	n.41257A>G	--	--	2H9,4B1,4D6,4G7,1B2,1G2,4F4,1I4,2H7,3A3,3B2,5C8,2G2,4A5,4C1,4E3,4E5,4F9,4I6,5C2,6C5,6E2	4	18	0.0888889	0.173077	0.217389007547111	1
41341	C	T	missense_variant	Rv0038	Rv0038	c.38C>T	p.A13V	hypothetical protein	1H2	0	1	0	0.00961538	1	1
42281	A	C	missense_variant	Rv0039c	Rv0039c	c.71T>G	p.F24C	transmembrane protein	1C5,1D2,2B4,2G4,2G7,2H3,2H9,2I7,3B1,3B3,3C6,3F1,4A2,4A6,4B1,4B7,4C3,4D3,4D6,4E2,4F1,4F6,4G7,4H3,5B6,5H2,5I5,5I7,1B2,1C7,1C8,1D1,1D7,1E1,1G2,1H1,2G3,2G8,2H2,3A7,4E9,4F4,1I4,2G1,2G6,2H7,3A3,3A8,3B2,4I2,5B5,5C7,5C8,5D1,5D3,5E2,5F8,5F9,1A6,1B3,1B7,1F1,1H2,2A2,2E8,2F4,2F8,2F9,2G2,2G5,2H1,2H8,2I8,2I9,3C2,3C3,4A1,4A5,4A7,4A9,4B2,4B8,4C1,4C2,4C8,4C9,4D7,4D9,4E1,4E3,4E5,4E7,4F2,4F8,4F9,4G1,4G2,4G6,4G8,4G9…	45	100	1	0.961538	0.315561900833575	1
43191	C	A	missense_variant	mtc28	Rv0040c	c.175G>T	p.A59S	hypothetical protein	1D2,4F1,5D3,4D9,6C3,6D8	2	4	0.0444444	0.0384615	1	1
43945	G	A	synonymous_variant	leuS	Rv0041	c.384G>A	p.V128V	leucine--tRNA ligase	1C5,1D2,2B4,2G4,2G7,2H3,2H9,2I7,3B1,3B3,3C6,3F1,4A2,4A6,4B1,4B7,4C3,4D3,4D6,4E2,4F1,4F6,4G7,4H3,5B6,5H2,5I5,5I7,1B2,1C7,1C8,1D1,1D7,1E1,1G2,1H1,2G3,2G8,2H2,3A7,4E9,4F4,1I4,2G1,2G6,2H7,3A3,3A8,3B2,4I2,5B5,5C7,5C8,5D1,5D3,5E2,5F8,5F9,1A6,1B3,1B7,1F1,1H2,2A2,2E8,2F4,2F8,2F9,2G2,2G5,2H1,2H8,2I8,2I9,3C2,3C3,4A1,4A5,4A7,4A9,4B2,4B8,4C1,4C2,4C8,4C9,4D7,4D9,4E1,4E3,4E5,4E7,4F2,4F8,4F9,4G1,4G2,4G6,4G8,4G9…	45	101	1	0.971154	0.553893024650455	1
43950	C	A	missense_variant	leuS	Rv0041	c.389C>A	p.T130N	leucine--tRNA ligase	5A2	0	1	0	0.00961538	1	1
44647	C	G	synonymous_variant	leuS	Rv0041	c.1086C>G	p.A362A	leucine--tRNA ligase	2F8	0	1	0	0.00961538	1	1
44689	C	G	synonymous_variant	leuS	Rv0041	c.1128C>G	p.G376G	leucine--tRNA ligase	6B9	0	1	0	0.00961538	1	1
44697	C	T	missense_variant	leuS	Rv0041	c.1136C>T	p.T379I	leucine--tRNA ligase	2G7,4H3,1E1,2G3,2G8,2G6,5F8,1B3,1B7,2A2,4C8,4E7,4H7,4I3,5G2,5H9,6C2,2D2,5D4	4	15	0.0888889	0.144231	0.431561026330925	1
44758	C	G	synonymous_variant	leuS	Rv0041	c.1197C>G	p.R399R	leucine--tRNA ligase	5H7	0	1	0	0.00961538	1	1
45259	C	G	missense_variant	leuS	Rv0041	c.1698C>G	p.D566E	leucine--tRNA ligase	3A8,6B8,2D4	0	3	0	0.0288462	0.553893024650455	1
45428	A	G	missense_variant	leuS	Rv0041	c.1867A>G	p.N623D	leucine--tRNA ligase	4C1	0	1	0	0.00961538	1	1
46651	A	G	missense_variant	Rv0042c	Rv0042c	c.557T>C	p.L186P	transcriptional regulator	3B1	1	0	0.0222222	0	0.302013422818792	1
46663	G	A	missense_variant	Rv0042c	Rv0042c	c.545C>T	p.A182V	transcriptional regulator	4E9	1	0	0.0222222	0	0.302013422818792	1
46671	G	C	synonymous_variant	Rv0042c	Rv0042c	c.537C>G	p.L179L	transcriptional regulator	4B7	1	0	0.0222222	0	0.302013422818792	1
46735	G	A	missense_variant	Rv0042c	Rv0042c	c.473C>T	p.A158V	transcriptional regulator	5A8,5C5	0	2	0	0.0192308	1	1
46815	G	C	synonymous_variant	Rv0042c	Rv0042c	c.393C>G	p.R131R	transcriptional regulator	1C5,2H3,4C3,4F6,1C8,5D1,6C1,6D3	8	0	0.177778	0	4.33113716071107e-05	0.498773755427487
46978	C	G	missense_variant	Rv0042c	Rv0042c	c.230G>C	p.G77A	transcriptional regulator	4B1,4G7	2	0	0.0444444	0	0.0897877743515327	1
47136	A	G	synonymous_variant	Rv0042c	Rv0042c	c.72T>C	p.G24G	transcriptional regulator	5D6	0	1	0	0.00961538	1	1
47201	C	T	missense_variant	Rv0042c	Rv0042c	c.7G>A	p.V3I	transcriptional regulator	2G1	0	1	0	0.00961538	1	1
47233	A	G	intergenic_region	Rv0042c-Rv0043c	Rv0042c-Rv0043c	n.47233A>G	--	--	5F8	0	1	0	0.00961538	1	1
47244	A	C	intergenic_region	Rv0042c-Rv0043c	Rv0042c-Rv0043c	n.47244A>C	--	--	2G2	0	1	0	0.00961538	1	1
47331	C	A	intergenic_region	Rv0042c-Rv0043c	Rv0042c-Rv0043c	n.47331C>A	--	--	4I3	0	1	0	0.00961538	1	1
47699	G	A	synonymous_variant	Rv0043c	Rv0043c	c.402C>T	p.R134R	HTH-type transcriptional regulator	2H9,4B1,4D6,4G7,1B2,1G2,4F4,1I4,2H7,3A3,3B2,5C8,2G2,4A5,4C1,4E3,4E5,4F9,4I6,5C2,6C5,6E2	4	18	0.0888889	0.173077	0.217389007547111	1
47782	C	T	missense_variant	Rv0043c	Rv0043c	c.319G>A	p.G107S	HTH-type transcriptional regulator	2H8	0	1	0	0.00961538	1	1
47807	G	A	synonymous_variant	Rv0043c	Rv0043c	c.294C>T	p.A98A	HTH-type transcriptional regulator	5E2	0	1	0	0.00961538	1	1
48347	G	C	synonymous_variant	Rv0044c	Rv0044c	c.681C>G	p.A227A	oxidoreductase	5C4	1	0	0.0222222	0	0.302013422818792	1
48450	T	C	missense_variant	Rv0044c	Rv0044c	c.578A>G	p.Y193C	oxidoreductase	4A2,4D3,2I9	1	2	0.0222222	0.0192308	1	1
48487	C	T	missense_variant	Rv0044c	Rv0044c	c.541G>A	p.A181T	oxidoreductase	5D6	0	1	0	0.00961538	1	1
48518	C	T	synonymous_variant	Rv0044c	Rv0044c	c.510G>A	p.E170E	oxidoreductase	6D5	0	1	0	0.00961538	1	1
48674	T	G	missense_variant	Rv0044c	Rv0044c	c.354A>C	p.K118N	oxidoreductase	2F8	0	1	0	0.00961538	1	1
48842	T	C	synonymous_variant	Rv0044c	Rv0044c	c.186A>G	p.E62E	oxidoreductase	2G1	0	1	0	0.00961538	1	1
49335	A	G	missense_variant	Rv0045c	Rv0045c	c.605T>C	p.F202S	hydrolase	5B6	1	0	0.0222222	0	0.302013422818792	1
49360	C	T	missense_variant	Rv0045c	Rv0045c	c.580G>A	p.V194I	hydrolase	5G4	0	1	0	0.00961538	1	1
49478	CCGTTG	C	frameshift_variant	Rv0045c	Rv0045c	c.457_461delCAACG	p.Q153fs	hydrolase	3B1,4E2,5I7,3A8,4I2,1F1,2E8,2I8,3C3,6B8,6C8,6E1,2D4	5	8	0.111111	0.0769231	0.533564744518114	1
49690	GCC	G	frameshift_variant	Rv0045c	Rv0045c	c.248_249delGG	p.G83fs	hydrolase	5G4	0	1	0	0.00961538	1	1
49976	C	T	intergenic_region	Rv0045c-ino1	Rv0045c-Rv0046c	n.49976C>T	--	--	5A8,5C5	0	2	0	0.0192308	1	1
50556	C	G	missense_variant	ino1	Rv0046c	c.569G>C	p.G190A	inositol-3-phosphate synthase	5C2	0	1	0	0.00961538	1	1
50557	C	T	missense_variant	ino1	Rv0046c	c.568G>A	p.G190R	inositol-3-phosphate synthase	1C5,2B4,2G4,2G7,2H3,2H9,2I7,3B1,3F1,4A2,4B1,4B7,4C3,4D3,4D6,4E2,4F6,4G7,4H3,5B6,5H2,5I5,5I7,1B2,1C7,1C8,1D1,1D7,1E1,1G2,1H1,2G3,2G8,2H2,3A7,4E9,4F4,1I4,2G1,2G6,2H7,3A3,3A8,3B2,4I2,5C7,5C8,5D1,5F8,5F9,1A6,1B3,1B7,1F1,1H2,2A2,2E8,2F8,2G2,2H8,2I8,2I9,3C3,4A1,4A5,4A9,4B8,4C1,4C2,4C8,4E1,4E3,4E5,4E7,4F2,4F9,4G1,4G2,4G9,4H2,4H7,4I3,4I5,4I6,5A4,5A8,5C2,5C3,5C4,5C5,5E5,5F6,5G1,5G2,5H7,5H9,6A5,6A7,6B8,6B9…	37	80	0.822222	0.769231	0.522110330456233	1
50752	C	T	missense_variant	ino1	Rv0046c	c.373G>A	p.A125T	inositol-3-phosphate synthase	4G1	0	1	0	0.00961538	1	1
50992	T	G	missense_variant	ino1	Rv0046c	c.133A>C	p.T45P	inositol-3-phosphate synthase	4B8	0	1	0	0.00961538	1	1
51649	G	C	missense_variant	Rv0047c	Rv0047c	c.79C>G	p.L27V	hypothetical protein	3B3,4A6,5B5,2F4,2F9,4C9,4F8,5H3	2	6	0.0444444	0.0576923	1	1
51949	G	A	missense_variant	Rv0048c	Rv0048c	c.749C>T	p.A250V	membrane protein	1C5,2B4,2G4,2G7,2H3,2H9,2I7,3B1,3F1,4A2,4B1,4B7,4C3,4D3,4D6,4E2,4F6,4G7,4H3,5B6,5H2,5I5,5I7,1B2,1C7,1C8,1D1,1D7,1E1,1G2,1H1,2G3,2G8,2H2,3A7,4E9,4F4,1I4,2G1,2G6,2H7,3A3,3A8,3B2,4I2,5C7,5C8,5D1,5F8,5F9,1A6,1B3,1B7,1F1,1H2,2A2,2E8,2F8,2G2,2H8,2I8,2I9,3C3,4A1,4A5,4A9,4B8,4C1,4C2,4C8,4E1,4E3,4E5,4E7,4F2,4F9,4G1,4G2,4G9,4H2,4H7,4I3,4I5,4I6,5A4,5C2,5C3,5C4,5E5,5F6,5G1,5G2,5H7,5H9,6A5,6A7,6B8,6B9,6C2,6C5…	37	78	0.822222	0.75	0.399282712866529	1
51954	T	A	missense_variant	Rv0048c	Rv0048c	c.744A>T	p.E248D	membrane protein	1D2,3B3,3C6,4A6,4F1,5B5,5D3,5E2,2F4,2F9,2G5,2H1,3C2,4A7,4B2,4C9,4D7,4D9,4F8,4G6,4G8,5A2,5A6,5A7,5C6,5D5,5H3,6C3,6D5,6D8	8	22	0.177778	0.211538	0.824235416301638	1
52306	ATCCCGTCG	A	frameshift_variant	Rv0048c	Rv0048c	c.384_391delCGACGGGA	p.D129fs	membrane protein	4E9	1	0	0.0222222	0	0.302013422818792	1
52925	T	G	missense_variant	Rv0049	Rv0049	c.95T>G	p.L32R	hypothetical protein	2G4,3F1,5C7,4I5,6C6	4	1	0.0888889	0.00961538	0.0292320734284638	1
53422	G	A	intergenic_region	Rv0049-ponA1	Rv0049-Rv0050	n.53422G>A	--	--	5G4	0	1	0	0.00961538	1	1
53436	C	G	intergenic_region	Rv0049-ponA1	Rv0049-Rv0050	n.53436C>G	--	--	5C4	1	0	0.0222222	0	0.302013422818792	1
53741	A	G	missense_variant	ponA1	Rv0050	c.79A>G	p.T27A	bifunctional penicillin-insensitive transglycosylase/penicillin-sensitive transpeptidase	3B3,4A6,5B5,2F4,2F9,4C9,4F8,5H3	2	6	0.0444444	0.0576923	1	1
53785	C	G	missense_variant	ponA1	Rv0050	c.123C>G	p.I41M	bifunctional penicillin-insensitive transglycosylase/penicillin-sensitive transpeptidase	3B3,4A6,5B5,2F4,4C9,4F8,5H3,6D5	2	6	0.0444444	0.0576923	1	1
53822	G	A	missense_variant	ponA1	Rv0050	c.160G>A	p.V54I	bifunctional penicillin-insensitive transglycosylase/penicillin-sensitive transpeptidase	1G2	0	1	0	0.00961538	1	1
54275	G	C	missense_variant	ponA1	Rv0050	c.613G>C	p.G205R	bifunctional penicillin-insensitive transglycosylase/penicillin-sensitive transpeptidase	4D6	1	0	0.0222222	0	0.302013422818792	1
54394	G	A	synonymous_variant	ponA1	Rv0050	c.732G>A	p.A244A	bifunctional penicillin-insensitive transglycosylase/penicillin-sensitive transpeptidase	1C5,2B4,2G4,2G7,2H3,2H9,2I7,3B1,3F1,4A2,4B1,4B7,4C3,4D3,4D6,4E2,4F6,4G7,4H3,5B6,5H2,5I5,5I7,1B2,1C7,1C8,1D1,1D7,1E1,1G2,1H1,2G3,2G8,2H2,3A7,4E9,4F4,1I4,2G1,2G6,2H7,3A3,3A8,3B2,4I2,5C7,5C8,5D1,5F8,5F9,1A6,1B3,1B7,1F1,1H2,2A2,2E8,2F8,2G2,2H8,2I8,2I9,3C3,4A1,4A5,4A9,4B8,4C1,4C2,4C8,4E1,4E3,4E5,4E7,4F2,4F9,4G1,4G2,4G9,4H2,4H7,4I3,4I5,4I6,5A4,5C2,5C3,5C4,5E5,5F6,5G1,5G2,5H7,5H9,6A5,6A7,6B8,6B9,6C2,6C5…	37	78	0.822222	0.75	0.399282712866529	1
54842	G	T	missense_variant	ponA1	Rv0050	c.1180G>T	p.A394S	bifunctional penicillin-insensitive transglycosylase/penicillin-sensitive transpeptidase	5G4	0	1	0	0.00961538	1	1
55414	A	C	synonymous_variant	ponA1	Rv0050	c.1752A>C	p.A584A	bifunctional penicillin-insensitive transglycosylase/penicillin-sensitive transpeptidase	5D6	0	1	0	0.00961538	1	1
55533	T	TGCC	conservative_inframe_insertion	ponA1	Rv0050	c.1888_1890dupCCG	p.P630dup	bifunctional penicillin-insensitive transglycosylase/penicillin-sensitive transpeptidase	1D2,2H9,4B1,4D6,4F1,4G7,4H3,5H2,1C7,1E1,1G2,1H1,2G3,2G8,3A7,4E9,1I4,2G6,5C8,5F8,5F9,1B3,1B7,2A2,2F9,4C1,4C8,4E1,4E7,4F9,4H7,4I3,4I6,5C2,5E5,5F6,5G2,5H9,6A5,6B9,6C2,6E2,2D2,3D9,6C4	11	34	0.244444	0.326923	0.338972485594806	1
55533	T	TGCCGCC	conservative_inframe_insertion	ponA1	Rv0050	c.1885_1890dupCCGCCG	p.P629_P630dup	bifunctional penicillin-insensitive transglycosylase/penicillin-sensitive transpeptidase	4A6,2F4	1	1	0.0222222	0.00961538	0.514239071286051	1
55540	G	GCCGCCGCCT	disruptive_inframe_insertion	ponA1	Rv0050	c.1886_1887insTCCGCCGCC	p.P627_P629dup	bifunctional penicillin-insensitive transglycosylase/penicillin-sensitive transpeptidase	5A8,5C5	0	2	0	0.0192308	1	1
55543	G	GCCGCCT	disruptive_inframe_insertion	ponA1	Rv0050	c.1886_1887insTCCGCC	p.P628_P629dup	bifunctional penicillin-insensitive transglycosylase/penicillin-sensitive transpeptidase	5G4	0	1	0	0.00961538	1	1
55770	C	T	synonymous_variant	Rv0051	Rv0051	c.75C>T	p.N25N	transmembrane protein	4E9	1	0	0.0222222	0	0.302013422818792	1
56001	G	A	synonymous_variant	Rv0051	Rv0051	c.306G>A	p.Q102Q	transmembrane protein	5G4	0	1	0	0.00961538	1	1
56233	A	G	missense_variant	Rv0051	Rv0051	c.538A>G	p.K180E	transmembrane protein	2B4,2H2,1A6,4G1,4H2	2	3	0.0444444	0.0288462	0.638183430951739	1
56235	G	A	synonymous_variant	Rv0051	Rv0051	c.540G>A	p.K180K	transmembrane protein	4G6	0	1	0	0.00961538	1	1
56677	C	G	missense_variant	Rv0051	Rv0051	c.982C>G	p.R328G	transmembrane protein	2H2,4G1,4H2	1	2	0.0222222	0.0192308	1	1
56765	T	G	missense_variant	Rv0051	Rv0051	c.1070T>G	p.L357R	transmembrane protein	5C4	1	0	0.0222222	0	0.302013422818792	1
56769	C	T	synonymous_variant	Rv0051	Rv0051	c.1074C>T	p.G358G	transmembrane protein	6A5	0	1	0	0.00961538	1	1
57096	G	A	synonymous_variant	Rv0051	Rv0051	c.1401G>A	p.T467T	transmembrane protein	1B2,5C8,2G2,4F9,6E2	0	5	0	0.0480769	0.322937311384937	1
57393	A	T	intergenic_region	Rv0051-Rv0052	Rv0051-Rv0052	n.57393A>T	--	--	1D2,3B3,3C6,4A6,4F1,5B5,5D3,5E2,2F4,2F9,2G5,2H1,3C2,4A7,4B2,4C9,4D7,4D9,4F8,4G6,4G8,5A2,5A6,5A7,5C6,5D5,5H3,6C3,6D5,6D8	8	22	0.177778	0.211538	0.824235416301638	1
57505	C	T	synonymous_variant	Rv0052	Rv0052	c.96C>T	p.D32D	hypothetical protein	2G7,1B3,4E7	2	1	0.0444444	0.00961538	0.216834421053021	1
57703	A	C	synonymous_variant	Rv0052	Rv0052	c.294A>C	p.V98V	hypothetical protein	4D7	0	1	0	0.00961538	1	1
58006	C	A	intergenic_region	Rv0052-rpsF	Rv0052-Rv0053	n.58006C>A	--	--	2G7,4H3,1E1,2G3,2G8,2G6,5F8,1B3,1B7,2A2,4C8,4E7,4H7,4I3,5G2,5H9,6C2,2D2,5D4	4	15	0.0888889	0.144231	0.431561026330925	1
58408	T	G	missense_variant	rpsF	Rv0053	c.217T>G	p.S73A	30S ribosomal protein S6	5A7	1	0	0.0222222	0	0.302013422818792	1
58951	C	A	synonymous_variant	ssb	Rv0054	c.366C>A	p.R122R	single-strand DNA-binding protein	4D7	0	1	0	0.00961538	1	1
58996	C	G	synonymous_variant	ssb	Rv0054	c.411C>G	p.T137T	single-strand DNA-binding protein	1G2	0	1	0	0.00961538	1	1
59417	C	A	synonymous_variant	rplI	Rv0056	c.9C>A	p.L3L	50S ribosomal protein L9	3B3,4C9	1	1	0.0222222	0.00961538	0.514239071286051	1
59896	AT	A	frameshift_variant&start_lost	Rv0057	Rv0057	c.2delT	p.M1fs	hypothetical protein	5A8,5C5	0	2	0	0.0192308	1	1
60213	T	C	synonymous_variant	Rv0057	Rv0057	c.318T>C	p.Y106Y	hypothetical protein	1C5,2H3,4C3,4F6,1C8,5D1,6C1,6D3	8	0	0.177778	0	4.33113716071107e-05	0.498773755427487
60327	G	A	synonymous_variant	Rv0057	Rv0057	c.432G>A	p.A144A	hypothetical protein	1H1	0	1	0	0.00961538	1	1
60669	G	A	missense_variant	dnaB	Rv0058	c.274G>A	p.G92R	replicative DNA helicase	5G4	0	1	0	0.00961538	1	1
60935	C	G	missense_variant	dnaB	Rv0058	c.540C>G	p.D180E	replicative DNA helicase	2I7	1	0	0.0222222	0	0.302013422818792	1
61020	C	T	missense_variant	dnaB	Rv0058	c.625C>T	p.L209F	replicative DNA helicase	5C4	1	0	0.0222222	0	0.302013422818792	1
61475	T	C	synonymous_variant	dnaB	Rv0058	c.1080T>C	p.H360H	replicative DNA helicase	5B6	1	0	0.0222222	0	0.302013422818792	1
61733	C	T	synonymous_variant	dnaB	Rv0058	c.1338C>T	p.N446N	replicative DNA helicase	4A2,4D3	1	1	0.0222222	0.00961538	0.514239071286051	1
61981	C	T	missense_variant	dnaB	Rv0058	c.1586C>T	p.P529L	replicative DNA helicase	2H8	0	1	0	0.00961538	1	1
62049	G	A	missense_variant	dnaB	Rv0058	c.1654G>A	p.G552R	replicative DNA helicase	5D6	0	1	0	0.00961538	1	1
62493	G	C	missense_variant	dnaB	Rv0058	c.2098G>C	p.A700P	replicative DNA helicase	3C3	1	0	0.0222222	0	0.302013422818792	1
62569	A	C	missense_variant	dnaB	Rv0058	c.2174A>C	p.K725T	replicative DNA helicase	4E2,2I8,6C8	1	2	0.0222222	0.0192308	1	1
62657	G	A	synonymous_variant	dnaB	Rv0058	c.2262G>A	p.P754P	replicative DNA helicase	1D2,3B3,3C6,4A6,4F1,5B5,5D3,5E2,2F4,2F9,2G5,2H1,3C2,4A7,4B2,4C9,4D7,4D9,4F8,4G6,4G8,5A2,5A6,5A7,5C6,5D5,5H3,6C3,6D5,6D8	8	22	0.177778	0.211538	0.824235416301638	1
62818	C	T	missense_variant	dnaB	Rv0058	c.2423C>T	p.A808V	replicative DNA helicase	4I6	1	0	0.0222222	0	0.302013422818792	1
63046	A	C	intergenic_region	dnaB-Rv0059	Rv0058-Rv0059	n.63046A>C	--	--	4A2	1	0	0.0222222	0	0.302013422818792	1
63148	G	T	intergenic_region	dnaB-Rv0059	Rv0058-Rv0059	n.63148G>T	--	--	6A5	0	1	0	0.00961538	1	1
63200	A	G	initiator_codon_variant	Rv0059	Rv0059	c.1A>G	p.M1?	hypothetical protein	5H2	1	0	0.0222222	0	0.302013422818792	1
63214	C	T	synonymous_variant	Rv0059	Rv0059	c.15C>T	p.Y5Y	hypothetical protein	2F8,6B9	0	2	0	0.0192308	1	1
63752	C	T	synonymous_variant	Rv0059	Rv0059	c.553C>T	p.L185L	hypothetical protein	5A8,5C5	0	2	0	0.0192308	1	1
63771	C	T	missense_variant	Rv0059	Rv0059	c.572C>T	p.P191L	hypothetical protein	1C5,2B4,2G4,2G7,2H3,2H9,2I7,3B1,3F1,4B1,4C3,4D6,4E2,4F6,4G7,4H3,5B6,5H2,5I5,5I7,1B2,1C7,1C8,1D1,1D7,1E1,1G2,1H1,2G3,2G8,2H2,3A7,4E9,4F4,1I4,2G1,2G6,2H7,3A3,3A8,3B2,4I2,5C7,5C8,5D1,5F8,5F9,1A6,1B3,1B7,1F1,1H2,2A2,2E8,2G2,2I8,3C3,4A1,4A5,4A9,4C1,4C2,4C8,4E1,4E3,4E5,4E7,4F2,4F9,4G1,4G2,4G9,4H2,4H7,4I3,4I5,4I6,5A4,5C2,5E5,5F6,5G2,5H9,6A7,6B8,6C2,6C5,6C6,6C8,6E1,6E2,6E6,2D2,2D4,2I3,3D9,5A9,5D4,6C1,6C4…	34	67	0.755556	0.644231	0.251768892613054	1
63868	C	T	synonymous_variant	Rv0059	Rv0059	c.669C>T	p.V223V	hypothetical protein	3C6,5E2,2H1,4A7,4G6,5A2,5A6,5C6	1	7	0.0222222	0.0673077	0.435954668451309	1
63889	C	T	synonymous_variant	Rv0059	Rv0059	c.690C>T	p.Y230Y	hypothetical protein	4G1	0	1	0	0.00961538	1	1
64028	C	T	synonymous_variant	Rv0060	Rv0060	c.120C>T	p.P40P	hypothetical protein	5A8,5C2,5C5	0	3	0	0.0288462	0.553893024650455	1
64434	C	T	missense_variant	Rv0060	Rv0060	c.526C>T	p.R176W	hypothetical protein	5A8,5C5	0	2	0	0.0192308	1	1
64711	C	T	missense_variant	Rv0060	Rv0060	c.803C>T	p.T268M	hypothetical protein	1C7	0	1	0	0.00961538	1	1
65083	G	A	missense_variant	Rv0061c	Rv0061c	c.268C>T	p.P90S	hypothetical protein	5G4	0	1	0	0.00961538	1	1
65159	G	A	synonymous_variant	Rv0061c	Rv0061c	c.192C>T	p.G64G	hypothetical protein	5A8,5C5	0	2	0	0.0192308	1	1
65314	G	A	synonymous_variant	Rv0061c	Rv0061c	c.37C>T	p.L13L	hypothetical protein	4G8	0	1	0	0.00961538	1	1
65629	C	G	synonymous_variant	celA1	Rv0062	c.78C>G	p.T26T	cellulase CelA	4B7	1	0	0.0222222	0	0.302013422818792	1
65660	C	T	missense_variant	celA1	Rv0062	c.109C>T	p.R37W	cellulase CelA	2H8	0	1	0	0.00961538	1	1
65663	C	G	missense_variant	celA1	Rv0062	c.112C>G	p.H38D	cellulase CelA	5A8,5C5	0	2	0	0.0192308	1	1
65685	C	G	stop_gained	celA1	Rv0062	c.134C>G	p.S45*	cellulase CelA	5F8	0	1	0	0.00961538	1	1
66129	G	T	missense_variant	celA1	Rv0062	c.578G>T	p.G193V	cellulase CelA	1B2,5C8,4F9,6E2	0	4	0	0.0384615	0.315561900833575	1
66285	C	G	missense_variant	celA1	Rv0062	c.734C>G	p.A245G	cellulase CelA	1D2,3B3,4A6,4F1,5B5,5D3,2F4,2F9,4C9,4D9,4F8,5H3,6C3,6D5,6D8	4	11	0.0888889	0.105769	1	1
66391	C	G	synonymous_variant	celA1	Rv0062	c.840C>G	p.T280T	cellulase CelA	5G4	0	1	0	0.00961538	1	1
66392	A	G	missense_variant	celA1	Rv0062	c.841A>G	p.T281A	cellulase CelA	4B2	0	1	0	0.00961538	1	1
66563	G	T	missense_variant	celA1	Rv0062	c.1012G>T	p.A338S	cellulase CelA	5I7	1	0	0.0222222	0	0.302013422818792	1
66632	C	T	missense_variant	celA1	Rv0062	c.1081C>T	p.P361S	cellulase CelA	5G4	0	1	0	0.00961538	1	1
66892	C	G	intergenic_region	celA1-Rv0063	Rv0062-Rv0063	n.66892C>G	--	--	5A8,5C5	0	2	0	0.0192308	1	1
67012	C	T	synonymous_variant	Rv0063	Rv0063	c.90C>T	p.T30T	oxidoreductase	5G4	0	1	0	0.00961538	1	1
67792	C	T	synonymous_variant	Rv0063	Rv0063	c.870C>T	p.C290C	oxidoreductase	2F8,6B9	0	2	0	0.0192308	1	1
68033	C	T	missense_variant	Rv0063	Rv0063	c.1111C>T	p.P371S	oxidoreductase	4E9	1	0	0.0222222	0	0.302013422818792	1
68174	T	C	missense_variant	Rv0063	Rv0063	c.1252T>C	p.S418P	oxidoreductase	5A8,5C5	0	2	0	0.0192308	1	1
68453	G	T	synonymous_variant	Rv0063a	Rv0063a	c.36G>T	p.G12G	hypothetical protein	2G4,3F1,5C7,4I5,6C6	4	1	0.0888889	0.00961538	0.0292320734284638	1
68615	C	T	intergenic_region	Rv0063a-Rv0064	Rv0063a-Rv0064	n.68615C>T	--	--	4C2	0	1	0	0.00961538	1	1
68709	G	A	synonymous_variant	Rv0064	Rv0064	c.90G>A	p.L30L	transmembrane protein	4E9	1	0	0.0222222	0	0.302013422818792	1
69048	CG	C	frameshift_variant	Rv0064	Rv0064	c.434delG	p.G145fs	transmembrane protein	6B9	0	1	0	0.00961538	1	1
69834	C	T	synonymous_variant	Rv0064	Rv0064	c.1215C>T	p.D405D	transmembrane protein	3C6,5E2,2H1,4A7,4B2,4G6,4G8,5A2,5A6,5A7,5C6	2	9	0.0444444	0.0865385	0.505558920820084	1
69871	C	T	missense_variant	Rv0064	Rv0064	c.1252C>T	p.L418F	transmembrane protein	1D2,3B3,3C6,4A6,4F1,5B5,5D3,5E2,2F4,2F9,2H1,4A7,4B2,4C9,4D7,4D9,4F8,4G6,4G8,5A2,5A6,5A7,5C6,5H3,6C3,6D5,6D8	6	21	0.133333	0.201923	0.363658299565139	1
69873	C	A	synonymous_variant	Rv0064	Rv0064	c.1254C>A	p.L418L	transmembrane protein	1D2,4F1,5D3,4D9,6C3,6D8	2	4	0.0444444	0.0384615	1	1
69881	A	G	missense_variant	Rv0064	Rv0064	c.1262A>G	p.K421R	transmembrane protein	1D1,4A9,4G2,6E6	0	4	0	0.0384615	0.315561900833575	1
69984	C	A	synonymous_variant	Rv0064	Rv0064	c.1365C>A	p.A455A	transmembrane protein	5G4	0	1	0	0.00961538	1	1
70028	T	C	missense_variant	Rv0064	Rv0064	c.1409T>C	p.I470T	transmembrane protein	2H8	0	1	0	0.00961538	1	1
70036	G	A	missense_variant	Rv0064	Rv0064	c.1417G>A	p.V473I	transmembrane protein	6B9	0	1	0	0.00961538	1	1
70095	G	A	synonymous_variant	Rv0064	Rv0064	c.1476G>A	p.R492R	transmembrane protein	3C6,5E2,2H1,4A7,4B2,4G6,4G8,5A2,5A6,5A7,5C6	2	9	0.0444444	0.0865385	0.505558920820084	1
70267	T	G	missense_variant	Rv0064	Rv0064	c.1648T>G	p.F550V	transmembrane protein	1C5,1D2,2B4,2G4,2G7,2H3,2H9,2I7,3B1,3B3,3C6,3F1,4A2,4A6,4B1,4B7,4C3,4D3,4D6,4E2,4F1,4F6,4G7,4H3,5B6,5H2,5I5,5I7,1B2,1C7,1C8,1D1,1D7,1E1,1G2,1H1,2G3,2G8,2H2,3A7,4E9,4F4,1I4,2G1,2G6,2H7,3A3,3A8,3B2,4I2,5B5,5C7,5C8,5D1,5D3,5E2,5F8,5F9,1A6,1B3,1B7,1F1,1H2,2A2,2E8,2F4,2F8,2F9,2G2,2H1,2H8,2I8,2I9,3C3,4A1,4A5,4A7,4A9,4B2,4B8,4C1,4C2,4C8,4C9,4D7,4D9,4E1,4E3,4E5,4E7,4F2,4F8,4F9,4G1,4G2,4G6,4G8,4G9,4H2,4H7…	43	99	0.955556	0.951923	1	1
70377	C	T	synonymous_variant	Rv0064	Rv0064	c.1758C>T	p.T586T	transmembrane protein	2B4,2H2,1A6,4G1,4H2	2	3	0.0444444	0.0288462	0.638183430951739	1
70747	C	T	missense_variant	Rv0064	Rv0064	c.2128C>T	p.H710Y	transmembrane protein	2H8	0	1	0	0.00961538	1	1
70924	C	T	missense_variant	Rv0064	Rv0064	c.2305C>T	p.L769F	transmembrane protein	3C6,5E2,2G5,2H1,3C2,4A7,4B2,4G6,4G8,5A2,5A6,5A7,5C6,5D5	4	10	0.0888889	0.0961538	1	1
71439	CCGGGGGCCGGACGTCCCCCCCGCGA	C	frameshift_variant	Rv0064	Rv0064	c.2824_2848delGGGCCGGACGTCCCCCCCGCGACGG	p.G942fs	transmembrane protein	2F8,6B9	0	2	0	0.0192308	1	1
71453	TC	T	frameshift_variant	Rv0064	Rv0064	c.2841delC	p.A948fs	transmembrane protein	4E9	1	0	0.0222222	0	0.302013422818792	1
71584	C	CCGAGCGCTGTTCTGGCGCTAATCTGACGCTAGAATAG	intergenic_region	Rv0064-vapB1	Rv0064-Rv0064A	n.71584_71585insCGAGCGCTGTTCTGGCGCTAATCTGACGCTAGAATAG	--	--	5I5	1	0	0.0222222	0	0.302013422818792	1
71872	A	G	missense_variant	vapC1	Rv0065	c.52A>G	p.K18E	ribonuclease VapC1	5H2	1	0	0.0222222	0	0.302013422818792	1
72268	C	G	intergenic_region	vapC1-icd2	Rv0065-Rv0066c	n.72268C>G	--	--	6A5	0	1	0	0.00961538	1	1
72549	C	T	missense_variant	icd2	Rv0066c	c.1963G>A	p.G655S	isocitrate dehydrogenase	5G4	0	1	0	0.00961538	1	1
72650	C	G	missense_variant	icd2	Rv0066c	c.1862G>C	p.G621A	isocitrate dehydrogenase	6C2	0	1	0	0.00961538	1	1
72917	C	G	missense_variant	icd2	Rv0066c	c.1595G>C	p.C532S	isocitrate dehydrogenase	4E9	1	0	0.0222222	0	0.302013422818792	1
73291	G	T	synonymous_variant	icd2	Rv0066c	c.1221C>A	p.G407G	isocitrate dehydrogenase	1D2,4F1	2	0	0.0444444	0	0.0897877743515327	1
73883	A	G	missense_variant	icd2	Rv0066c	c.629T>C	p.I210T	isocitrate dehydrogenase	5H2	1	0	0.0222222	0	0.302013422818792	1
74059	C	T	synonymous_variant	icd2	Rv0066c	c.453G>A	p.K151K	isocitrate dehydrogenase	1C5,2B4,2G4,2G7,2H3,2H9,2I7,3B1,3F1,4B1,4C3,4D6,4E2,4F6,4G7,4H3,5B6,5H2,5I5,5I7,1B2,1C7,1C8,1D1,1D7,1E1,1G2,1H1,2G3,2G8,2H2,3A7,4E9,4F4,1I4,2G1,2G6,2H7,3A3,3A8,3B2,4I2,5C7,5C8,5D1,5F8,5F9,1A6,1B3,1B7,1F1,1H2,2A2,2E8,2G2,2I8,3C3,4A1,4A5,4A9,4C1,4C2,4C8,4E1,4E3,4E5,4E7,4F2,4F9,4G1,4G2,4G9,4H2,4H7,4I3,4I5,4I6,5A4,5C2,5E5,5F6,5G2,5H9,6A7,6B8,6C2,6C5,6C6,6C8,6E1,6E2,6E6,2D2,2D4,2I3,3D9,5A9,5D4,6C1,6C4…	34	67	0.755556	0.644231	0.251768892613054	1
74403	T	C	missense_variant	icd2	Rv0066c	c.109A>G	p.I37V	isocitrate dehydrogenase	6C8	0	1	0	0.00961538	1	1
74737	T	G	missense_variant	Rv0067c	Rv0067c	c.462A>C	p.E154D	transcriptional regulator	5A8,5C5	0	2	0	0.0192308	1	1
75098	A	G	missense_variant	Rv0067c	Rv0067c	c.101T>C	p.V34A	transcriptional regulator	4B1	1	0	0.0222222	0	0.302013422818792	1
75233	C	A	intergenic_region	Rv0067c-Rv0068	Rv0067c-Rv0068	n.75233C>A	--	--	1D7,4A1,5A4,5A8,5C5,5E5,5G4,3D9	1	7	0.0222222	0.0673077	0.435954668451309	1
75264	C	T	intergenic_region	Rv0067c-Rv0068	Rv0067c-Rv0068	n.75264C>T	--	--	1D2,3B3,4A6,4F1,5B5,5D3,2F4,2F9,4C9,4D9,4F8,5H3,6C3,6D5,6D8	4	11	0.0888889	0.105769	1	1
75536	C	A	stop_gained	Rv0068	Rv0068	c.236C>A	p.S79*	oxidoreductase	5A6	0	1	0	0.00961538	1	1
75736	G	A	missense_variant	Rv0068	Rv0068	c.436G>A	p.V146I	oxidoreductase	1D2,4F1,5D3,4D9,6C3,6D8	2	4	0.0444444	0.0384615	1	1
75914	C	A	stop_gained	Rv0068	Rv0068	c.614C>A	p.S205*	oxidoreductase	1B2,5C8,4F9,6E2	0	4	0	0.0384615	0.315561900833575	1
75940	C	G	missense_variant	Rv0068	Rv0068	c.640C>G	p.L214V	oxidoreductase	5D6	0	1	0	0.00961538	1	1
76373	T	C	missense_variant	sdaA	Rv0069c	c.1250A>G	p.D417G	L-serine dehydratase	2G5,3C2,5D5	2	1	0.0444444	0.00961538	0.216834421053021	1
77773	G	A	missense_variant	glyA2	Rv0070c	c.1124C>T	p.A375V	serine hydroxymethyltransferase	4A2,4D3	1	1	0.0222222	0.00961538	0.514239071286051	1
77810	T	C	missense_variant	glyA2	Rv0070c	c.1087A>G	p.T363A	serine hydroxymethyltransferase	4E1	0	1	0	0.00961538	1	1
77831	C	T	missense_variant	glyA2	Rv0070c	c.1066G>A	p.D356N	serine hydroxymethyltransferase	4H2	0	1	0	0.00961538	1	1
77938	A	G	missense_variant	glyA2	Rv0070c	c.959T>C	p.V320A	serine hydroxymethyltransferase	2H8	0	1	0	0.00961538	1	1
78179	T	A	missense_variant	glyA2	Rv0070c	c.718A>T	p.I240F	serine hydroxymethyltransferase	3A8,6B8,2D4	0	3	0	0.0288462	0.553893024650455	1
79281	C	CCCACAT	intergenic_region	glyA2-Rv0071	Rv0070c-Rv0071	n.79281_79282insCCACAT	--	--	5C5	0	1	0	0.00961538	1	1
79479	T	C	intergenic_region	glyA2-Rv0071	Rv0070c-Rv0071	n.79479T>C	--	--	5A8,5C5	0	2	0	0.0192308	1	1
80625	T	C	start_lost	Rv0072	Rv0072	c.2T>C	p.M1?	glutamine ABC transporter permease	5C4	1	0	0.0222222	0	0.302013422818792	1
80720	T	C	synonymous_variant	Rv0072	Rv0072	c.97T>C	p.L33L	glutamine ABC transporter permease	4H2	0	1	0	0.00961538	1	1
80807	G	T	missense_variant	Rv0072	Rv0072	c.184G>T	p.A62S	glutamine ABC transporter permease	4F2	0	1	0	0.00961538	1	1
81338	T	C	missense_variant	Rv0072	Rv0072	c.715T>C	p.W239R	glutamine ABC transporter permease	1G2	0	1	0	0.00961538	1	1
81649	C	G	synonymous_variant	Rv0072	Rv0072	c.1026C>G	p.P342P	glutamine ABC transporter permease	4A2,4B7,4D3,2I9,4B8,5C3,5G1,5H7	2	6	0.0444444	0.0576923	1	1
81963	G	A	synonymous_variant	Rv0073	Rv0073	c.288G>A	p.L96L	glutamine ABC transporter ATP-binding protein	3C6,5E2,2G5,2H1,3C2,4A7,4B2,4D7,4G6,4G8,5A2,5A6,5A7,5C6,5D5	4	11	0.0888889	0.105769	1	1
82843	TC	T	frameshift_variant	Rv0074	Rv0074	c.99delC	p.V34fs	hypothetical protein	5A8,5C5	0	2	0	0.0192308	1	1
82983	G	A	stop_gained	Rv0074	Rv0074	c.236G>A	p.W79*	hypothetical protein	4D9	0	1	0	0.00961538	1	1
83157	C	T	missense_variant	Rv0074	Rv0074	c.410C>T	p.T137M	hypothetical protein	4C9	0	1	0	0.00961538	1	1
83186	C	T	missense_variant	Rv0074	Rv0074	c.439C>T	p.P147S	hypothetical protein	1I4	0	1	0	0.00961538	1	1
83197	T	G	synonymous_variant	Rv0074	Rv0074	c.450T>G	p.T150T	hypothetical protein	1B2,5C8,4F9,6E2	0	4	0	0.0384615	0.315561900833575	1
83324	GT	G	frameshift_variant	Rv0074	Rv0074	c.579delT	p.T194fs	hypothetical protein	5H9	0	1	0	0.00961538	1	1
83343	C	T	missense_variant	Rv0074	Rv0074	c.596C>T	p.P199L	hypothetical protein	5A8,5C5	0	2	0	0.0192308	1	1
83358	ACGGCAG	A	conservative_inframe_deletion	Rv0074	Rv0074	c.616_621delAGCGGC	p.S206_G207del	hypothetical protein	4D7	0	1	0	0.00961538	1	1
83358	A	G	missense_variant	Rv0074	Rv0074	c.611A>G	p.Y204C	hypothetical protein	4B7	1	0	0.0222222	0	0.302013422818792	1
83461	C	T	synonymous_variant	Rv0074	Rv0074	c.714C>T	p.A238A	hypothetical protein	2F8	0	1	0	0.00961538	1	1
83752	C	A	missense_variant	Rv0074	Rv0074	c.1005C>A	p.H335Q	hypothetical protein	2I9	0	1	0	0.00961538	1	1
83842	G	A	synonymous_variant	Rv0074	Rv0074	c.1095G>A	p.P365P	hypothetical protein	3C6,5E2,2G5,2H1,3C2,4A7,4B2,4D7,4G6,4G8,5A2,5A6,5A7,5C6,5D5	4	11	0.0888889	0.105769	1	1
83982	A	G	splice_region_variant&stop_retained_variant	Rv0074	Rv0074	c.1235A>G	p.*412*	hypothetical protein	1D2,3B3,3C6,4A6,4F1,5B5,5D3,5E2,2F4,2F9,2G5,2H1,3C2,4A7,4B2,4C9,4D7,4D9,4F8,4G6,4G8,5A2,5A6,5A7,5C6,5D5,5H3,6C3,6D5,6D8	8	22	0.177778	0.211538	0.824235416301638	1
84280	C	G	synonymous_variant	Rv0075	Rv0075	c.285C>G	p.V95V	aminotransferase	5D3	0	1	0	0.00961538	1	1
84597	A	G	missense_variant	Rv0075	Rv0075	c.602A>G	p.E201G	aminotransferase	6A5	0	1	0	0.00961538	1	1
84908	C	T	synonymous_variant	Rv0075	Rv0075	c.913C>T	p.L305L	aminotransferase	2F8,6B9	0	2	0	0.0192308	1	1
85155	ACAT	A	conservative_inframe_deletion	Rv0075	Rv0075	c.1165_1167delATC	p.I389del	aminotransferase	2H9,4B1,4G7	2	1	0.0444444	0.00961538	0.216834421053021	1
85872	A	C	missense_variant	Rv0077c	Rv0077c	c.595T>G	p.S199A	oxidoreductase	4A2,4D3	1	1	0.0222222	0.00961538	0.514239071286051	1
86062	T	G	missense_variant	Rv0077c	Rv0077c	c.405A>C	p.K135N	oxidoreductase	5G4	0	1	0	0.00961538	1	1
86448	T	TA	frameshift_variant	Rv0077c	Rv0077c	c.18dupT	p.S7fs	oxidoreductase	1B2,5C8,4F9,6E2	0	4	0	0.0384615	0.315561900833575	1
86953	C	T	synonymous_variant	Rv0078	Rv0078	c.426C>T	p.I142I	transcriptional regulator	4F4,4A5,6C5	0	3	0	0.0288462	0.553893024650455	1
87450	C	T	missense_variant	Rv0078A	Rv0078A	c.352G>A	p.E118K	hypothetical protein	1C5,2H3,4C3,4F6,1C8,5D1,6C1,6D3	8	0	0.177778	0	4.33113716071107e-05	0.498773755427487
88030	T	C	intergenic_region	Rv0078B-Rv0079	Rv0078B-Rv0079	n.88030T>C	--	--	4G6	0	1	0	0.00961538	1	1
88066	G	A	intergenic_region	Rv0078B-Rv0079	Rv0078B-Rv0079	n.88066G>A	--	--	3B2	0	1	0	0.00961538	1	1
88168	T	C	intergenic_region	Rv0078B-Rv0079	Rv0078B-Rv0079	n.88168T>C	--	--	1D1,4A9,4G2,6E6	0	4	0	0.0384615	0.315561900833575	1
88256	C	T	missense_variant	Rv0079	Rv0079	c.53C>T	p.A18V	hypothetical protein	6E1	1	0	0.0222222	0	0.302013422818792	1
88486	G	C	missense_variant	Rv0079	Rv0079	c.283G>C	p.D95H	hypothetical protein	1C5,2H3,4C3,4F6,5I5,1C8,1D1,5D1,4A9,4G2,4G9,6E6,2I3,5A9,6C1,6D3	10	6	0.222222	0.0576923	0.00700513259431771	1
89139	C	T	missense_variant	Rv0080	Rv0080	c.118C>T	p.R40C	hypothetical protein	5D6	0	1	0	0.00961538	1	1
89200	T	G	missense_variant	Rv0080	Rv0080	c.179T>G	p.V60G	hypothetical protein	1C5,1D2,2B4,2G4,2G7,2H3,2H9,2I7,3B1,3B3,3C6,3F1,4A2,4A6,4B1,4B7,4C3,4D3,4D6,4E2,4F1,4F6,4G7,4H3,5B6,5H2,5I5,5I7,1B2,1C7,1C8,1D1,1D7,1E1,1G2,1H1,2G3,2G8,2H2,3A7,4E9,4F4,1I4,2G1,2G6,2H7,3A3,3A8,3B2,4I2,5B5,5C7,5C8,5D1,5D3,5E2,5F8,5F9,1A6,1B3,1B7,1F1,1H2,2A2,2E8,2F4,2F8,2F9,2G2,2G5,2H1,2H8,2I8,2I9,3C2,3C3,4A1,4A5,4A7,4A9,4B2,4B8,4C1,4C2,4C8,4C9,4D7,4D9,4E1,4E3,4E5,4E7,4F2,4F8,4F9,4G1,4G2,4G6,4G8,4G9…	45	101	1	0.971154	0.553893024650455	1
89472	A	G	missense_variant	Rv0080	Rv0080	c.451A>G	p.T151A	hypothetical protein	4D7	0	1	0	0.00961538	1	1
89476	C	T	missense_variant	Rv0080	Rv0080	c.455C>T	p.P152L	hypothetical protein	5G4	0	1	0	0.00961538	1	1
89515	C	G	intergenic_region	Rv0080-Rv0081	Rv0080-Rv0081	n.89515C>G	--	--	2H9	0	1	0	0.00961538	1	1
89553	G	T	intergenic_region	Rv0080-Rv0081	Rv0080-Rv0081	n.89553G>T	--	--	5E2	0	1	0	0.00961538	1	1
89871	C	T	synonymous_variant	Rv0081	Rv0081	c.297C>T	p.D99D	HTH-type transcriptional regulator	5A8,5C5	0	2	0	0.0192308	1	1
90429	C	T	synonymous_variant	Rv0083	Rv0083	c.30C>T	p.V10V	oxidoreductase	3B1	1	0	0.0222222	0	0.302013422818792	1
90448	G	A	missense_variant	Rv0083	Rv0083	c.49G>A	p.V17I	oxidoreductase	5B6	1	0	0.0222222	0	0.302013422818792	1
90502	C	T	missense_variant	Rv0083	Rv0083	c.103C>T	p.H35Y	oxidoreductase	3B1,4E2,5I7,3A8,4I2,1F1,2E8,2I8,3C3,6B8,6C8,6E1,2D4	5	8	0.111111	0.0769231	0.533564744518114	1
92199	G	T	synonymous_variant	Rv0083	Rv0083	c.1800G>T	p.T600T	oxidoreductase	4A2,4B7,4D3,2H8,2I9,4B8,5C3,5C4,5G1,5H7,5D6	3	8	0.0666667	0.0769231	1	1
92201	C	T	missense_variant	Rv0083	Rv0083	c.1802C>T	p.P601L	oxidoreductase	4A6	1	0	0.0222222	0	0.302013422818792	1
92285	C	A	missense_variant	Rv0083	Rv0083	c.1886C>A	p.A629E	oxidoreductase	2G7,4H3,1E1,2G3,2G8,2G6,5F8,1B3,1B7,2A2,4C8,4E7,4H7,4I3,5G2,5H9,6C2,2D2,5D4	4	15	0.0888889	0.144231	0.431561026330925	1
92708	C	T	synonymous_variant	hycD	Rv0084	c.381C>T	p.A127A	formate hydrogenlyase HycD	2B4	1	0	0.0222222	0	0.302013422818792	1
94111	CG	C	frameshift_variant	hycQ	Rv0086	c.162delG	p.Q55fs	hydrogenase HycQ	1F1	0	1	0	0.00961538	1	1
94188	A	G	missense_variant	hycQ	Rv0086	c.238A>G	p.T80A	hydrogenase HycQ	4C2	0	1	0	0.00961538	1	1
94344	G	A	missense_variant	hycQ	Rv0086	c.394G>A	p.V132I	hydrogenase HycQ	3C6,5E2,2G5,2H1,3C2,4A7,4B2,4D7,4G6,4G8,5A2,5A6,5A7,5C6,5D5	4	11	0.0888889	0.105769	1	1
94575	G	GTCGCTC	disruptive_inframe_insertion	hycQ	Rv0086	c.626_631dupTCGCTC	p.A210_R211insLA	hydrogenase HycQ	4E1	0	1	0	0.00961538	1	1
95090	C	T	synonymous_variant	hycQ	Rv0086	c.1140C>T	p.A380A	hydrogenase HycQ	1B2,5C8,4F9,6E2	0	4	0	0.0384615	0.315561900833575	1
95119	C	T	missense_variant	hycQ	Rv0086	c.1169C>T	p.P390L	hydrogenase HycQ	2H1	0	1	0	0.00961538	1	1
95591	G	T	stop_gained	hycE	Rv0087	c.178G>T	p.E60*	formate hydrogenase HycE	1D2,3B3,4A6,4F1,5B5,5D3,2F4,2F9,4C9,4D9,4F8,5H3,6C3,6D5,6D8	4	11	0.0888889	0.105769	1	1
95638	C	T	synonymous_variant	hycE	Rv0087	c.225C>T	p.Y75Y	formate hydrogenase HycE	4F4,2H7,3A3,3B2,4A5,4E3,4E5,6C5	0	8	0	0.0769231	0.106216816521628	1
96157	C	G	synonymous_variant	hycE	Rv0087	c.744C>G	p.A248A	formate hydrogenase HycE	1B2,5C8,6E2	0	3	0	0.0288462	0.553893024650455	1
96723	T	C	missense_variant	hycE	Rv0087	c.1310T>C	p.V437A	formate hydrogenase HycE	6A7	0	1	0	0.00961538	1	1
97218	C	T	missense_variant	Rv0088	Rv0088	c.292C>T	p.P98S	polyketide cyclase/dehydrase	4F2	0	1	0	0.00961538	1	1
97388	G	T	missense_variant	Rv0088	Rv0088	c.462G>T	p.W154C	polyketide cyclase/dehydrase	3B3,4A6,5B5,2F4,4C9,4F8,5H3,6D5	2	6	0.0444444	0.0576923	1	1
97696	C	T	intergenic_region	Rv0088-Rv0089	Rv0088-Rv0089	n.97696C>T	--	--	1C5,1D2,2B4,2G4,2G7,2H3,2H9,2I7,3B1,3B3,3C6,3F1,4A2,4A6,4B1,4B7,4C3,4D3,4D6,4E2,4F1,4F6,4G7,4H3,5B6,5H2,5I5,5I7,1B2,1C7,1C8,1D1,1D7,1E1,1G2,1H1,2G3,2G8,2H2,3A7,4E9,4F4,1I4,2G1,2G6,2H7,3A3,3A8,3B2,4I2,5B5,5C7,5C8,5D1,5D3,5E2,5F8,5F9,1A6,1B3,1B7,1F1,1H2,2A2,2E8,2F4,2F8,2F9,2G2,2G5,2H1,2H8,2I8,2I9,3C2,3C3,4A1,4A5,4A7,4A9,4B2,4B8,4C1,4C2,4C8,4C9,4D7,4D9,4E1,4E3,4E5,4E7,4F2,4F8,4F9,4G1,4G2,4G6,4G8,4G9…	45	101	1	0.971154	0.553893024650455	1
98507	A	G	missense_variant	Rv0090	Rv0090	c.28A>G	p.N10D	membrane protein	2G1	0	1	0	0.00961538	1	1
98600	G	A	missense_variant	Rv0090	Rv0090	c.121G>A	p.G41R	membrane protein	5E5	0	1	0	0.00961538	1	1
98739	G	A	missense_variant	Rv0090	Rv0090	c.260G>A	p.G87E	membrane protein	6D5	0	1	0	0.00961538	1	1
98750	C	T	synonymous_variant	Rv0090	Rv0090	c.271C>T	p.L91L	membrane protein	6C3,6D8	0	2	0	0.0192308	1	1
98919	C	T	missense_variant	Rv0090	Rv0090	c.440C>T	p.A147V	membrane protein	4D6	1	0	0.0222222	0	0.302013422818792	1
98966	G	C	missense_variant	Rv0090	Rv0090	c.487G>C	p.A163P	membrane protein	5A8,5C5	0	2	0	0.0192308	1	1
99079	C	T	synonymous_variant	Rv0090	Rv0090	c.600C>T	p.A200A	membrane protein	5D3	0	1	0	0.00961538	1	1
99180	G	C	missense_variant	Rv0090	Rv0090	c.701G>C	p.R234P	membrane protein	5E2	0	1	0	0.00961538	1	1
99301	C	T	intergenic_region	Rv0090-mtn	Rv0090-Rv0091	n.99301C>T	--	--	2H2,1A6,4G1,4H2	1	3	0.0222222	0.0288462	1	1
99505	C	T	intergenic_region	Rv0090-mtn	Rv0090-Rv0091	n.99505C>T	--	--	4B1	1	0	0.0222222	0	0.302013422818792	1
100344	C	T	missense_variant	mtn	Rv0091	c.661C>T	p.L221F	5'-methylthioadenosine/S-adenosylhomocysteine nucleosidase	4B7	1	0	0.0222222	0	0.302013422818792	1
100767	A	G	missense_variant	ctpA	Rv0092	c.185A>G	p.D62G	cation transporter ATPase A	5H2	1	0	0.0222222	0	0.302013422818792	1
101149	C	G	synonymous_variant	ctpA	Rv0092	c.567C>G	p.P189P	cation transporter ATPase A	2H1,4A7,5C6	0	3	0	0.0288462	0.553893024650455	1
101400	C	T	missense_variant	ctpA	Rv0092	c.818C>T	p.P273L	cation transporter ATPase A	4C1	0	1	0	0.00961538	1	1
101727	G	A	missense_variant	ctpA	Rv0092	c.1145G>A	p.G382E	cation transporter ATPase A	2G7,3B1,4E2,4H3,5B6,5H2,5I7,1C7,1D7,1E1,1H1,2G3,2G8,3A7,4E9,2G6,3A8,4I2,5F8,5F9,1B3,1B7,1F1,2A2,2E8,2I8,3C3,4A1,4C8,4E1,4E7,4H7,4I3,5A4,5E5,5F6,5G2,5H9,6B8,6C2,6C8,6E1,2D2,2D4,3D9,5D4,6C4	13	34	0.288889	0.326923	0.70417522047315	1
101746	C	G	synonymous_variant	ctpA	Rv0092	c.1164C>G	p.V388V	cation transporter ATPase A	4D7	0	1	0	0.00961538	1	1
101894	G	A	missense_variant	ctpA	Rv0092	c.1312G>A	p.D438N	cation transporter ATPase A	4F2	0	1	0	0.00961538	1	1
101979	C	G	missense_variant	ctpA	Rv0092	c.1397C>G	p.A466G	cation transporter ATPase A	4D6	1	0	0.0222222	0	0.302013422818792	1
102188	C	A	missense_variant	ctpA	Rv0092	c.1606C>A	p.R536S	cation transporter ATPase A	2H9,4B1,4D6,4G7,1B2,1G2,4F4,1I4,2H7,3A3,3B2,5C8,2G2,4A5,4C1,4E3,4E5,4F9,4I6,5C2,6C5,6E2	4	18	0.0888889	0.173077	0.217389007547111	1
102389	C	T	missense_variant	ctpA	Rv0092	c.1807C>T	p.R603C	cation transporter ATPase A	6B9	0	1	0	0.00961538	1	1
103552	G	T	missense_variant	Rv0093c	Rv0093c	c.112C>A	p.R38S	membrane protein	5G4	0	1	0	0.00961538	1	1
103600	G	A	missense_variant	Rv0093c	Rv0093c	c.64C>T	p.R22C	membrane protein	1C5,1D2,2B4,2G4,2G7,2H3,2H9,2I7,3B1,3B3,3C6,3F1,4A2,4A6,4B1,4B7,4C3,4D3,4D6,4E2,4F1,4F6,4G7,4H3,5B6,5H2,5I5,5I7,1B2,1C7,1C8,1D1,1D7,1E1,1G2,1H1,2G3,2G8,2H2,3A7,4E9,4F4,1I4,2G1,2G6,2H7,3A3,3A8,3B2,4I2,5B5,5C7,5C8,5D1,5D3,5E2,5F8,5F9,1A6,1B3,1B7,1F1,1H2,2A2,2E8,2F4,2F8,2F9,2G2,2G5,2H1,2H8,2I8,2I9,3C2,3C3,4A1,4A5,4A7,4A9,4B2,4B8,4C1,4C2,4C8,4C9,4D7,4D9,4E1,4E3,4E5,4E7,4F2,4F8,4F9,4G1,4G2,4G6,4G8,4G9…	45	101	1	0.971154	0.553893024650455	1
104712	T	C	intergenic_region	Rv0094c-Rv0095c	Rv0094c-Rv0095c	n.104712T>C	--	--	2B4,2G7,2I7,3B1,4A2,4B7,4D3,4E2,4H3,5H2,5I7,1C7,1D7,1H1,2G3,2H2,2G1,2G6,4I2,5B5,5F8,1B3,1H2,2E8,2H8,2I8,2I9,3C3,4A1,4B8,4C2,4C8,4E7,4F8,4G1,4H2,4I3,5C3,5G1,5H7,5H9,6C2,6C8,3D9,5D6	13	32	0.288889	0.307692	0.848768427363979	1
104767	C	T	intergenic_region	Rv0094c-Rv0095c	Rv0094c-Rv0095c	n.104767C>T	--	--	2G2	0	1	0	0.00961538	1	1
104773	C	T	intergenic_region	Rv0094c-Rv0095c	Rv0094c-Rv0095c	n.104773C>T	--	--	5B5,2F9,4F8	0	3	0	0.0288462	0.553893024650455	1
104775	A	G	intergenic_region	Rv0094c-Rv0095c	Rv0094c-Rv0095c	n.104775A>G	--	--	5B5,2F9,4F8	0	3	0	0.0288462	0.553893024650455	1
106874	G	A	synonymous_variant	Rv0097	Rv0097	c.141G>A	p.P47P	oxidoreductase	1H2	0	1	0	0.00961538	1	1
107183	C	T	synonymous_variant	Rv0097	Rv0097	c.450C>T	p.T150T	oxidoreductase	3A7,5F9,5F6,6C4	0	4	0	0.0384615	0.315561900833575	1
107239	G	A	missense_variant	Rv0097	Rv0097	c.506G>A	p.G169E	oxidoreductase	2H9	0	1	0	0.00961538	1	1
107318	A	G	synonymous_variant	Rv0097	Rv0097	c.585A>G	p.Q195Q	oxidoreductase	6A5	0	1	0	0.00961538	1	1
107485	T	C	missense_variant	Rv0097	Rv0097	c.752T>C	p.I251T	oxidoreductase	3C6,5E2,2G5,2H1,3C2,4A7,4B2,4D7,4G6,4G8,5A2,5A6,5A7,5C6,5D5	4	11	0.0888889	0.105769	1	1
107794	C	T	synonymous_variant	fcoT	Rv0098	c.195C>T	p.A65A	fatty acyl CoA thioesterase FcoT	3C6,5E2,2G5,2H1,3C2,4A7,4B2,4G6,4G8,5A2,5A6,5A7,5C6,5D5	4	10	0.0888889	0.0961538	1	1
108606	T	C	missense_variant	fadD10	Rv0099	c.451T>C	p.S151P	fatty-acid--CoA ligase FadD10	6A5	0	1	0	0.00961538	1	1
109056	G	T	missense_variant	fadD10	Rv0099	c.901G>T	p.A301S	fatty-acid--CoA ligase FadD10	1D2,4F1	2	0	0.0444444	0	0.0897877743515327	1
109274	G	A	synonymous_variant	fadD10	Rv0099	c.1119G>A	p.S373S	fatty-acid--CoA ligase FadD10	5G2	0	1	0	0.00961538	1	1
110131	C	T	missense_variant	nrp	Rv0101	c.131C>T	p.A44V	peptide synthetase Nrp	1C7	0	1	0	0.00961538	1	1
110398	G	C	missense_variant	nrp	Rv0101	c.398G>C	p.G133A	peptide synthetase Nrp	5B6	1	0	0.0222222	0	0.302013422818792	1
111575	G	T	synonymous_variant	nrp	Rv0101	c.1575G>T	p.A525A	peptide synthetase Nrp	2G2	0	1	0	0.00961538	1	1
112473	G	A	missense_variant	nrp	Rv0101	c.2473G>A	p.V825I	peptide synthetase Nrp	6A7	0	1	0	0.00961538	1	1
112684	T	C	missense_variant	nrp	Rv0101	c.2684T>C	p.F895S	peptide synthetase Nrp	5G4	0	1	0	0.00961538	1	1
113125	C	T	missense_variant	nrp	Rv0101	c.3125C>T	p.A1042V	peptide synthetase Nrp	5A7	1	0	0.0222222	0	0.302013422818792	1
113142	G	A	missense_variant	nrp	Rv0101	c.3142G>A	p.A1048T	peptide synthetase Nrp	6A5	0	1	0	0.00961538	1	1
113838	C	T	missense_variant	nrp	Rv0101	c.3838C>T	p.L1280F	peptide synthetase Nrp	2H9,4B1,4D6,4G7,1B2,1G2,4F4,1I4,2H7,3A3,3B2,5C8,2G2,4A5,4C1,4E3,4E5,4F9,4I6,5C2,6C5,6E2	4	18	0.0888889	0.173077	0.217389007547111	1
114281	G	C	synonymous_variant	nrp	Rv0101	c.4281G>C	p.V1427V	peptide synthetase Nrp	1H1	0	1	0	0.00961538	1	1
115499	T	G	synonymous_variant	nrp	Rv0101	c.5499T>G	p.R1833R	peptide synthetase Nrp	5A8,5C5	0	2	0	0.0192308	1	1
116228	C	G	synonymous_variant	nrp	Rv0101	c.6228C>G	p.T2076T	peptide synthetase Nrp	5B6	1	0	0.0222222	0	0.302013422818792	1
116330	C	T	synonymous_variant	nrp	Rv0101	c.6330C>T	p.V2110V	peptide synthetase Nrp	4D9	0	1	0	0.00961538	1	1
116481	G	A	missense_variant	nrp	Rv0101	c.6481G>A	p.D2161N	peptide synthetase Nrp	1I4	0	1	0	0.00961538	1	1
116888	G	A	synonymous_variant	nrp	Rv0101	c.6888G>A	p.E2296E	peptide synthetase Nrp	5D3	0	1	0	0.00961538	1	1
117021	A	C	missense_variant	nrp	Rv0101	c.7021A>C	p.I2341L	peptide synthetase Nrp	1D7,4A1,5A4,5E5,3D9	1	4	0.0222222	0.0384615	1	1
117389	C	T	synonymous_variant	nrp	Rv0101	c.7389C>T	p.T2463T	peptide synthetase Nrp	5G4	0	1	0	0.00961538	1	1
117880	C	G	missense_variant	Rv0102	Rv0102	c.167C>G	p.P56R	integral membrane protein	4A2,4B7,4D3,2I9,4B8,5C3,5G1,5H7	2	6	0.0444444	0.0576923	1	1
117986	C	T	synonymous_variant	Rv0102	Rv0102	c.273C>T	p.A91A	integral membrane protein	1C7	0	1	0	0.00961538	1	1
118241	C	T	synonymous_variant	Rv0102	Rv0102	c.528C>T	p.Y176Y	integral membrane protein	2H1	0	1	0	0.00961538	1	1
119598	G	A	missense_variant	Rv0102	Rv0102	c.1885G>A	p.V629I	integral membrane protein	4E9	1	0	0.0222222	0	0.302013422818792	1
120269	G	A	synonymous_variant	ctpB	Rv0103c	c.1905C>T	p.R635R	cation-transporter P-type ATPase B	6B9	0	1	0	0.00961538	1	1
120464	G	A	synonymous_variant	ctpB	Rv0103c	c.1710C>T	p.A570A	cation-transporter P-type ATPase B	6D5	0	1	0	0.00961538	1	1
121623	G	A	missense_variant	ctpB	Rv0103c	c.551C>T	p.S184L	cation-transporter P-type ATPase B	4B7	1	0	0.0222222	0	0.302013422818792	1
122099	T	C	synonymous_variant	ctpB	Rv0103c	c.75A>G	p.S25S	cation-transporter P-type ATPase B	1I4	0	1	0	0.00961538	1	1
122434	C	T	synonymous_variant	Rv0104	Rv0104	c.118C>T	p.L40L	hypothetical protein	4B7	1	0	0.0222222	0	0.302013422818792	1
122483	T	G	missense_variant	Rv0104	Rv0104	c.167T>G	p.I56S	hypothetical protein	2H8,5C4	1	1	0.0222222	0.00961538	0.514239071286051	1
122628	A	G	synonymous_variant	Rv0104	Rv0104	c.312A>G	p.E104E	hypothetical protein	4A2,4D3	1	1	0.0222222	0.00961538	0.514239071286051	1
123185	C	T	missense_variant	Rv0104	Rv0104	c.869C>T	p.T290M	hypothetical protein	5E2	0	1	0	0.00961538	1	1
123198	T	C	synonymous_variant	Rv0104	Rv0104	c.882T>C	p.P294P	hypothetical protein	5G4	0	1	0	0.00961538	1	1
123520	C	T	missense_variant	Rv0104	Rv0104	c.1204C>T	p.H402Y	hypothetical protein	1C5,1D2,2B4,2G4,2G7,2H3,2H9,2I7,3B1,3B3,3C6,3F1,4A2,4A6,4B1,4B7,4C3,4D3,4D6,4E2,4F1,4F6,4G7,4H3,5B6,5H2,5I5,5I7,1B2,1C7,1C8,1D1,1D7,1E1,1G2,1H1,2G3,2G8,2H2,3A7,4E9,4F4,1I4,2G1,2G6,2H7,3A3,3A8,3B2,4I2,5B5,5C7,5C8,5D1,5D3,5E2,5F8,5F9,1A6,1B3,1B7,1F1,1H2,2A2,2E8,2F4,2F8,2F9,2G2,2G5,2H1,2H8,2I8,2I9,3C2,3C3,4A1,4A5,4A7,4A9,4B2,4B8,4C1,4C2,4C8,4C9,4D7,4D9,4E1,4E3,4E5,4E7,4F2,4F8,4F9,4G1,4G2,4G6,4G8,4G9…	45	100	1	0.961538	0.315561900833575	1
123740	TG	T	frameshift_variant	Rv0104	Rv0104	c.1425delG	p.H476fs	hypothetical protein	5A8,5C5	0	2	0	0.0192308	1	1
123745	G	A	missense_variant	Rv0104	Rv0104	c.1429G>A	p.G477R	hypothetical protein	5G4	0	1	0	0.00961538	1	1
124086	T	G	missense_variant	rpmB1	Rv0105c	c.179A>C	p.D60A	50S ribosomal protein L28	4E2,2I8,6C8	1	2	0.0222222	0.0192308	1	1
124726	C	G	missense_variant	Rv0106	Rv0106	c.353C>G	p.P118R	hypothetical protein	1B2,5C8,4F9,6E2	0	4	0	0.0384615	0.315561900833575	1
124775	T	C	synonymous_variant	Rv0106	Rv0106	c.402T>C	p.C134C	hypothetical protein	6A5	0	1	0	0.00961538	1	1
125357	C	T	synonymous_variant	Rv0106	Rv0106	c.984C>T	p.H328H	hypothetical protein	2F8	0	1	0	0.00961538	1	1
125560	A	G	missense_variant	Rv0106	Rv0106	c.1187A>G	p.E396G	hypothetical protein	6A5	0	1	0	0.00961538	1	1
125577	G	A	intergenic_region	Rv0106-ctpI	Rv0106-Rv0107c	n.125577G>A	--	--	3C3	1	0	0.0222222	0	0.302013422818792	1
125830	G	GA	frameshift_variant	ctpI	Rv0107c	c.4711dupT	p.S1571fs	cation-transporter ATPase I	1C5,1D2,2B4,2G4,2G7,2H3,2H9,2I7,3B1,3B3,3C6,3F1,4A2,4A6,4B1,4B7,4C3,4D3,4D6,4E2,4F1,4F6,4G7,4H3,5B6,5H2,5I5,5I7,1B2,1C7,1C8,1D1,1D7,1E1,1G2,1H1,2G3,2G8,2H2,3A7,4E9,4F4,1I4,2G1,2G6,2H7,3A3,3A8,3B2,4I2,5B5,5C7,5C8,5D1,5D3,5E2,5F8,5F9,1A6,1B3,1B7,1F1,1H2,2A2,2E8,2F4,2F8,2F9,2G2,2G5,2H1,2H8,2I8,2I9,3C2,3C3,4A1,4A5,4A7,4A9,4B2,4B8,4C1,4C2,4C8,4C9,4D7,4D9,4E1,4E3,4E5,4E7,4F2,4F8,4F9,4G1,4G2,4G6,4G8,4G9…	45	103	1	0.990385	1	1
126263	C	T	missense_variant	ctpI	Rv0107c	c.4279G>A	p.G1427R	cation-transporter ATPase I	4B2	0	1	0	0.00961538	1	1
126430	A	G	missense_variant	ctpI	Rv0107c	c.4112T>C	p.I1371T	cation-transporter ATPase I	5I7	1	0	0.0222222	0	0.302013422818792	1
126589	G	A	missense_variant	ctpI	Rv0107c	c.3953C>T	p.P1318L	cation-transporter ATPase I	5B6	1	0	0.0222222	0	0.302013422818792	1
126690	C	T	synonymous_variant	ctpI	Rv0107c	c.3852G>A	p.P1284P	cation-transporter ATPase I	4F4,2H7,3A3,3B2,4A5,4E3,4E5,6C5	0	8	0	0.0769231	0.106216816521628	1
126803	G	A	missense_variant	ctpI	Rv0107c	c.3739C>T	p.P1247S	cation-transporter ATPase I	1C5,1D2,2B4,2G4,2G7,2H3,2H9,2I7,3B1,3B3,3C6,3F1,4A2,4A6,4B1,4B7,4C3,4D3,4D6,4E2,4F1,4F6,4G7,4H3,5B6,5H2,5I5,5I7,1B2,1C7,1C8,1D1,1D7,1E1,1G2,1H1,2G3,2G8,2H2,3A7,4E9,4F4,1I4,2G1,2G6,2H7,3A3,3A8,3B2,4I2,5B5,5C7,5C8,5D1,5D3,5E2,5F8,5F9,1A6,1B3,1B7,1F1,1H2,2A2,2E8,2F4,2F8,2F9,2G2,2G5,2H1,2H8,2I8,2I9,3C2,3C3,4A1,4A5,4A7,4A9,4B2,4B8,4C1,4C2,4C8,4C9,4D7,4D9,4E1,4E3,4E5,4E7,4F2,4F8,4F9,4G1,4G2,4G6,4G8,4G9…	45	101	1	0.971154	0.553893024650455	1
126853	G	A	missense_variant	ctpI	Rv0107c	c.3689C>T	p.A1230V	cation-transporter ATPase I	5A8,5C5	0	2	0	0.0192308	1	1
126935	C	T	missense_variant	ctpI	Rv0107c	c.3607G>A	p.V1203I	cation-transporter ATPase I	2H9	0	1	0	0.00961538	1	1
127923	C	T	synonymous_variant	ctpI	Rv0107c	c.2619G>A	p.A873A	cation-transporter ATPase I	4H3,1E1,2G8,2A2,4C8,4H7,2D2	2	5	0.0444444	0.0480769	1	1
128151	C	T	synonymous_variant	ctpI	Rv0107c	c.2391G>A	p.L797L	cation-transporter ATPase I	4F2	0	1	0	0.00961538	1	1
128671	G	A	missense_variant	ctpI	Rv0107c	c.1871C>T	p.A624V	cation-transporter ATPase I	3B1,4E2,5I7,3A8,4I2,1F1,2E8,2I8,3C3,6B8,6C8,6E1,2D4	5	8	0.111111	0.0769231	0.533564744518114	1
129434	C	T	missense_variant	ctpI	Rv0107c	c.1108G>A	p.G370S	cation-transporter ATPase I	5E2	0	1	0	0.00961538	1	1
129439	C	G	missense_variant	ctpI	Rv0107c	c.1103G>C	p.G368A	cation-transporter ATPase I	2F8	0	1	0	0.00961538	1	1
129576	A	C	synonymous_variant	ctpI	Rv0107c	c.966T>G	p.A322A	cation-transporter ATPase I	5G4	0	1	0	0.00961538	1	1
129865	G	T	stop_gained	ctpI	Rv0107c	c.677C>A	p.S226*	cation-transporter ATPase I	5A2	0	1	0	0.00961538	1	1
130227	C	T	missense_variant	ctpI	Rv0107c	c.315G>A	p.M105I	cation-transporter ATPase I	2G4,2I7,3F1,2G1,5C7,1H2,4I5,6A7,6C6	5	4	0.111111	0.0384615	0.129727354679941	1
130340	T	C	missense_variant	ctpI	Rv0107c	c.202A>G	p.N68D	cation-transporter ATPase I	2G4,3F1,5C7,4I5	4	0	0.0888889	0	0.00755552700022683	1
130375	G	A	missense_variant	ctpI	Rv0107c	c.167C>T	p.T56M	cation-transporter ATPase I	5A8,5C5	0	2	0	0.0192308	1	1
130618	C	T	intergenic_region	ctpI-Rv0108c	Rv0107c-Rv0108c	n.130618C>T	--	--	2H9,4B1,4G7	2	1	0.0444444	0.00961538	0.216834421053021	1
130797	C	T	intergenic_region	ctpI-Rv0108c	Rv0107c-Rv0108c	n.130797C>T	--	--	4C2	0	1	0	0.00961538	1	1
130994	C	A	synonymous_variant	Rv0108c	Rv0108c	c.111G>T	p.V37V	hypothetical protein	4D6,1G2	1	1	0.0222222	0.00961538	0.514239071286051	1
130997	C	T	synonymous_variant	Rv0108c	Rv0108c	c.108G>A	p.V36V	hypothetical protein	3C6,5E2,2G5,2H1,3C2,4A7,4B2,4G6,4G8,5A2,5A6,5A7,5C6,5D5	4	10	0.0888889	0.0961538	1	1
131174	T	TG	intergenic_region	Rv0108c-PE_PGRS1	Rv0108c-Rv0109	n.131174_131175insG	--	--	1C5,1D2,2B4,2G4,2G7,2H3,2H9,2I7,3B1,3B3,3C6,3F1,4A2,4A6,4B1,4B7,4C3,4D3,4D6,4E2,4F1,4F6,4G7,4H3,5B6,5H2,5I5,5I7,1B2,1C7,1C8,1D1,1D7,1E1,1G2,1H1,2G3,2G8,2H2,3A7,4E9,4F4,1I4,2G1,2G6,2H7,3A3,3A8,3B2,4I2,5B5,5C7,5C8,5D1,5D3,5E2,5F8,5F9,1A6,1B3,1B7,1F1,1H2,2A2,2E8,2F4,2F8,2F9,2G2,2G5,2H1,2H8,2I8,2I9,3C2,3C3,4A1,4A5,4A7,4A9,4B2,4B8,4C1,4C2,4C8,4C9,4D7,4D9,4E1,4E3,4E5,4E7,4F2,4F8,4F9,4G1,4G2,4G6,4G8,4G9…	45	103	1	0.990385	1	1
131201	C	T	intergenic_region	Rv0108c-PE_PGRS1	Rv0108c-Rv0109	n.131201C>T	--	--	4D7	0	1	0	0.00961538	1	1
132986	C	T	intergenic_region	PE_PGRS1-Rv0110	Rv0109-Rv0110	n.132986C>T	--	--	5F8	0	1	0	0.00961538	1	1
133445	G	A	synonymous_variant	Rv0110	Rv0110	c.426G>A	p.G142G	integral membrane protein	5H2	1	0	0.0222222	0	0.302013422818792	1
133754	C	T	synonymous_variant	Rv0110	Rv0110	c.735C>T	p.R245R	integral membrane protein	5C2	0	1	0	0.00961538	1	1
133839	T	C	intergenic_region	Rv0110-Rv0111	Rv0110-Rv0111	n.133839T>C	--	--	5D6	0	1	0	0.00961538	1	1
133862	G	A	intergenic_region	Rv0110-Rv0111	Rv0110-Rv0111	n.133862G>A	--	--	1C5,2B4,2G4,2G7,2H3,2H9,2I7,3B1,3F1,4B1,4C3,4D6,4E2,4F6,4G7,4H3,5B6,5H2,5I5,5I7,1B2,1C7,1C8,1D1,1D7,1E1,1G2,1H1,2G3,2G8,2H2,3A7,4E9,4F4,1I4,2G1,2G6,2H7,3A3,3A8,3B2,4I2,5C7,5C8,5D1,5F8,5F9,1A6,1B3,1B7,1F1,1H2,2A2,2E8,2G2,2I8,3C3,4A1,4A5,4A9,4C1,4C2,4C8,4E1,4E3,4E5,4E7,4F2,4F9,4G1,4G2,4G9,4H2,4H7,4I3,4I5,4I6,5A4,5C2,5D8,5E5,5F6,5G2,5H9,6A7,6B8,6C2,6C5,6C6,6C8,6E1,6E2,6E6,2D2,2D4,2I3,3D9,5A9,5D4,6C1…	34	68	0.755556	0.653846	0.253224642444677	1
133901	T	TA	intergenic_region	Rv0110-Rv0111	Rv0110-Rv0111	n.133901_133902insA	--	--	6A5	0	1	0	0.00961538	1	1
134027	G	A	synonymous_variant	Rv0111	Rv0111	c.78G>A	p.R26R	acyltransferase	4D7	0	1	0	0.00961538	1	1
134621	C	G	synonymous_variant	Rv0111	Rv0111	c.672C>G	p.V224V	acyltransferase	3C3	1	0	0.0222222	0	0.302013422818792	1
135542	G	A	synonymous_variant	Rv0111	Rv0111	c.1593G>A	p.S531S	acyltransferase	3B1,4E2,5I7,4E9,3A8,4I2,1F1,2E8,2I8,3C3,6B8,6C8,6E1,2D4	6	8	0.133333	0.0769231	0.358918102685293	1
135548	G	C	missense_variant	Rv0111	Rv0111	c.1599G>C	p.Q533H	acyltransferase	3B3,4A6,5B5,2F4,2F9,4C9,4F8,5H3	2	6	0.0444444	0.0576923	1	1
135887	C	T	synonymous_variant	Rv0111	Rv0111	c.1938C>T	p.D646D	acyltransferase	5D6	0	1	0	0.00961538	1	1
136535	C	T	missense_variant	gca	Rv0112	c.247C>T	p.R83W	GDP-mannose 4,6-dehydratase	4I3	0	1	0	0.00961538	1	1
136881	A	G	missense_variant	gca	Rv0112	c.593A>G	p.Q198R	GDP-mannose 4,6-dehydratase	1H1	0	1	0	0.00961538	1	1
136903	T	C	synonymous_variant	gca	Rv0112	c.615T>C	p.N205N	GDP-mannose 4,6-dehydratase	4G6	0	1	0	0.00961538	1	1
136919	A	G	missense_variant	gca	Rv0112	c.631A>G	p.T211A	GDP-mannose 4,6-dehydratase	1D2,4F1,5D3,4D9,6C3,6D8	2	4	0.0444444	0.0384615	1	1
137200	G	T	missense_variant	gca	Rv0112	c.912G>T	p.M304I	GDP-mannose 4,6-dehydratase	4F4,2H7,3A3,3B2,4A5,4E3,4E5,6C5	0	8	0	0.0769231	0.106216816521628	1
137233	C	T	synonymous_variant	gca	Rv0112	c.945C>T	p.A315A	GDP-mannose 4,6-dehydratase	5A8,5C5	0	2	0	0.0192308	1	1
137673	G	A	missense_variant	gmhA	Rv0113	c.355G>A	p.A119T	phosphoheptose isomerase	5A8,5C5	0	2	0	0.0192308	1	1
137744	G	T	synonymous_variant	gmhA	Rv0113	c.426G>T	p.T142T	phosphoheptose isomerase	4C1	0	1	0	0.00961538	1	1
137850	GT	G	frameshift_variant	gmhA	Rv0113	c.537delT	p.F179fs	phosphoheptose isomerase	1D2,3B3,4A6,4F1,5B5,5D3,2F4,2F9,4C9,4D9,4F8,5H3,6C3,6D5,6D8	4	11	0.0888889	0.105769	1	1
138151	G	A	missense_variant	gmhB	Rv0114	c.211G>A	p.A71T	D-glycero-alpha-D-manno-heptose-1,7-bisphosphate 7-phosphatase	2F8	0	1	0	0.00961538	1	1
138220	G	A	missense_variant	gmhB	Rv0114	c.280G>A	p.G94R	D-glycero-alpha-D-manno-heptose-1,7-bisphosphate 7-phosphatase	3C6	1	0	0.0222222	0	0.302013422818792	1
138309	C	G	missense_variant	gmhB	Rv0114	c.369C>G	p.H123Q	D-glycero-alpha-D-manno-heptose-1,7-bisphosphate 7-phosphatase	2G1	0	1	0	0.00961538	1	1
138335	T	C	missense_variant	gmhB	Rv0114	c.395T>C	p.I132T	D-glycero-alpha-D-manno-heptose-1,7-bisphosphate 7-phosphatase	1H1	0	1	0	0.00961538	1	1
138803	G	T	synonymous_variant	hddA	Rv0115	c.291G>T	p.P97P	D-alpha-D-heptose-7-phosphate kinase HddA	1A6	0	1	0	0.00961538	1	1
139163	T	C	synonymous_variant	hddA	Rv0115	c.651T>C	p.D217D	D-alpha-D-heptose-7-phosphate kinase HddA	1C7	0	1	0	0.00961538	1	1
139270	C	T	missense_variant	hddA	Rv0115	c.758C>T	p.P253L	D-alpha-D-heptose-7-phosphate kinase HddA	5F8	0	1	0	0.00961538	1	1
139352	C	T	synonymous_variant	hddA	Rv0115	c.840C>T	p.H280H	D-alpha-D-heptose-7-phosphate kinase HddA	5G4	0	1	0	0.00961538	1	1
139358	C	G	stop_gained	hddA	Rv0115	c.846C>G	p.Y282*	D-alpha-D-heptose-7-phosphate kinase HddA	4I6	1	0	0.0222222	0	0.302013422818792	1
139556	A	AC	frameshift_variant	hddA	Rv0115	c.1047dupC	p.V350fs	D-alpha-D-heptose-7-phosphate kinase HddA	5A8,5C5	0	2	0	0.0192308	1	1
139756	C	T	intergenic_region	hddA-Rv0115a	Rv0115-Rv0115a	n.139756C>T	--	--	1C5,1D2,2B4,2G4,2G7,2H3,2H9,2I7,3B1,3B3,3C6,3F1,4A2,4A6,4B1,4B7,4C3,4D3,4D6,4E2,4F1,4F6,4G7,4H3,5B6,5H2,5I5,5I7,1B2,1C7,1C8,1D1,1D7,1E1,1G2,1H1,2G3,2G8,2H2,3A7,4E9,4F4,1I4,2G1,2G6,2H7,3A3,3A8,3B2,4I2,5B5,5C7,5C8,5D1,5D3,5E2,5F8,5F9,1A6,1B3,1B7,1F1,1H2,2A2,2E8,2F4,2F8,2F9,2G2,2G5,2H1,2H8,2I8,2I9,3C2,3C3,4A1,4A5,4A7,4A9,4B2,4B8,4C1,4C2,4C8,4C9,4D7,4D9,4E1,4E3,4E5,4E7,4F2,4F8,4F9,4G1,4G2,4G6,4G8,4G9…	45	101	1	0.971154	0.553893024650455	1
139894	T	C	intergenic_region	hddA-Rv0115a	Rv0115-Rv0115a	n.139894T>C	--	--	1B7	0	1	0	0.00961538	1	1
139954	A	C	intergenic_region	hddA-Rv0115a	Rv0115-Rv0115a	n.139954A>C	--	--	5A8,5C5	0	2	0	0.0192308	1	1
140218	C	T	intergenic_region	Rv0115a-ldtA	Rv0115a-Rv0116c	n.140218C>T	--	--	5H7	0	1	0	0.00961538	1	1
141852	C	T	missense_variant	oxyS	Rv0117	c.653C>T	p.P218L	oxidative stress response regulatory protein OxyS	4G6	0	1	0	0.00961538	1	1
142478	A	C	missense_variant	oxcA	Rv0118c	c.1399T>G	p.C467G	oxalyl-CoA decarboxylase OxcA	5A7	1	0	0.0222222	0	0.302013422818792	1
142578	C	T	missense_variant	oxcA	Rv0118c	c.1299G>A	p.M433I	oxalyl-CoA decarboxylase OxcA	2I9	0	1	0	0.00961538	1	1
142889	A	C	missense_variant	oxcA	Rv0118c	c.988T>G	p.S330A	oxalyl-CoA decarboxylase OxcA	2G6	0	1	0	0.00961538	1	1
143042	C	A	missense_variant	oxcA	Rv0118c	c.835G>T	p.V279L	oxalyl-CoA decarboxylase OxcA	2G6	0	1	0	0.00961538	1	1
143207	C	T	missense_variant	oxcA	Rv0118c	c.670G>A	p.G224S	oxalyl-CoA decarboxylase OxcA	1C5,1D2,2B4,2G4,2G7,2H3,2H9,2I7,3B1,3B3,3C6,3F1,4A2,4A6,4B1,4B7,4C3,4D3,4D6,4E2,4F1,4F6,4G7,4H3,5B6,5H2,5I5,5I7,1B2,1C7,1C8,1D1,1D7,1E1,1G2,1H1,2G3,2G8,2H2,3A7,4E9,4F4,1I4,2G1,2G6,2H7,3A3,3A8,3B2,4I2,5B5,5C7,5C8,5D1,5D3,5E2,5F8,5F9,1A6,1B3,1B7,1F1,1H2,2A2,2E8,2F4,2F8,2F9,2G2,2G5,2H1,2H8,2I8,2I9,3C2,3C3,4A1,4A5,4A7,4A9,4B2,4B8,4C1,4C2,4C8,4C9,4D7,4D9,4E1,4E3,4E5,4E7,4F2,4F8,4F9,4G1,4G2,4G6,4G8,4G9…	45	101	1	0.971154	0.553893024650455	1
143262	C	T	synonymous_variant	oxcA	Rv0118c	c.615G>A	p.A205A	oxalyl-CoA decarboxylase OxcA	4A2,4B7,4D3,2I9,4B8,5C3,5G1,5H7	2	6	0.0444444	0.0576923	1	1
143358	G	A	synonymous_variant	oxcA	Rv0118c	c.519C>T	p.G173G	oxalyl-CoA decarboxylase OxcA	6E1	1	0	0.0222222	0	0.302013422818792	1
144024	C	A	intergenic_region	oxcA-fadD7	Rv0118c-Rv0119	n.144024C>A	--	--	1D7,4A1,5A4,5E5,3D9	1	4	0.0222222	0.0384615	1	1
144390	G	A	synonymous_variant	fadD7	Rv0119	c.342G>A	p.A114A	fatty-acid--CoA ligase FadD7	3B3,4A6,5B5,2F4,2F9,4C9,4F8,5H3,6D5	2	7	0.0444444	0.0673077	0.723848076319404	1
144433	C	G	missense_variant	fadD7	Rv0119	c.385C>G	p.P129A	fatty-acid--CoA ligase FadD7	5A8,5C5	0	2	0	0.0192308	1	1
144434	C	T	missense_variant	fadD7	Rv0119	c.386C>T	p.P129L	fatty-acid--CoA ligase FadD7	5A8,5C5	0	2	0	0.0192308	1	1
144564	C	T	synonymous_variant	fadD7	Rv0119	c.516C>T	p.I172I	fatty-acid--CoA ligase FadD7	5A8,5C5	0	2	0	0.0192308	1	1
144865	C	T	synonymous_variant	fadD7	Rv0119	c.817C>T	p.L273L	fatty-acid--CoA ligase FadD7	5G4	0	1	0	0.00961538	1	1
144910	C	T	synonymous_variant	fadD7	Rv0119	c.862C>T	p.L288L	fatty-acid--CoA ligase FadD7	5A8,5C5	0	2	0	0.0192308	1	1
145543	C	G	missense_variant	fadD7	Rv0119	c.1495C>G	p.Q499E	fatty-acid--CoA ligase FadD7	1D2,4F1,5D3,6C3,6D8	2	3	0.0444444	0.0288462	0.638183430951739	1
145783	C	T	synonymous_variant	fusA2	Rv0120c	c.1989G>A	p.T663T	elongation factor G	4B7	1	0	0.0222222	0	0.302013422818792	1
146737	C	T	synonymous_variant	fusA2	Rv0120c	c.1035G>A	p.T345T	elongation factor G	3C6,5E2,2H1,4A7,4G6,5A2,5A6,5C6	1	7	0.0222222	0.0673077	0.435954668451309	1
146788	G	A	synonymous_variant	fusA2	Rv0120c	c.984C>T	p.V328V	elongation factor G	5A8,5C5	0	2	0	0.0192308	1	1
146870	C	T	missense_variant	fusA2	Rv0120c	c.902G>A	p.G301D	elongation factor G	4C1	0	1	0	0.00961538	1	1
146872	C	T	synonymous_variant	fusA2	Rv0120c	c.900G>A	p.Q300Q	elongation factor G	5A8,5C5	0	2	0	0.0192308	1	1
147358	C	T	synonymous_variant	fusA2	Rv0120c	c.414G>A	p.Q138Q	elongation factor G	4D7	0	1	0	0.00961538	1	1
147919	A	G	missense_variant	Rv0121c	Rv0121c	c.424T>C	p.W142R	hypothetical protein	3B3,4A6,5B5,2F4,2F9,4C9,4F8,5H3	2	6	0.0444444	0.0576923	1	1
147970	C	T	missense_variant	Rv0121c	Rv0121c	c.373G>A	p.V125I	hypothetical protein	5A8,5C5	0	2	0	0.0192308	1	1
147985	C	T	missense_variant	Rv0121c	Rv0121c	c.358G>A	p.A120T	hypothetical protein	3B3,4A6,5B5,2F4,2F9,4C9,4F8,5H3,6D5	2	7	0.0444444	0.0673077	0.723848076319404	1
148023	A	G	missense_variant	Rv0121c	Rv0121c	c.320T>C	p.V107A	hypothetical protein	5E2	0	1	0	0.00961538	1	1
149165	C	T	missense_variant	Rv0123	Rv0123	c.310C>T	p.R104C	hypothetical protein	4H3	1	0	0.0222222	0	0.302013422818792	1
149323	C	T	intergenic_region	Rv0123-PE_PGRS2	Rv0123-Rv0124	n.149323C>T	--	--	1C5,2B4,2G4,2H3,2I7,3F1,4C3,4F6,5I5,1C8,1D1,2H2,2G1,5C7,5D1,1A6,1H2,4A9,4C2,4F2,4G1,4G2,4G9,4H2,4I5,6A7,6C6,6E6,2I3,5A9,6C1,6D3	17	15	0.377778	0.144231	0.00227199518660366	1
151117	T	C	intergenic_region	PE_PGRS2-pepA	Rv0124-Rv0125	n.151117T>C	--	--	4D7	0	1	0	0.00961538	1	1
151169	T	G	missense_variant	pepA	Rv0125	c.22T>G	p.S8A	serine protease PepA	4A2,4B7,4D3,2I9,4B8,5C3,5G1,5H7	2	6	0.0444444	0.0576923	1	1
151831	T	C	synonymous_variant	pepA	Rv0125	c.684T>C	p.D228D	serine protease PepA	5B6	1	0	0.0222222	0	0.302013422818792	1
151976	A	G	missense_variant	pepA	Rv0125	c.829A>G	p.N277D	serine protease PepA	5B6	1	0	0.0222222	0	0.302013422818792	1
152005	C	G	synonymous_variant	pepA	Rv0125	c.858C>G	p.R286R	serine protease PepA	5B5,2F4,2F9,4F8,5H3	0	5	0	0.0480769	0.322937311384937	1
152617	C	T	synonymous_variant	treS	Rv0126	c.294C>T	p.D98D	trehalose synthase/amylase TreS	2G5,3C2,5D5	2	1	0.0444444	0.00961538	0.216834421053021	1
154275	A	C	missense_variant	mak	Rv0127	c.44A>C	p.D15A	maltokinase	4E7	1	0	0.0222222	0	0.302013422818792	1
155112	A	C	missense_variant	mak	Rv0127	c.881A>C	p.E294A	maltokinase	5A7	1	0	0.0222222	0	0.302013422818792	1
155293	G	A	synonymous_variant	mak	Rv0127	c.1062G>A	p.P354P	maltokinase	3B3,4A6,5B5,2F4,2F9,4C9,4F8,5H3,6D5	2	7	0.0444444	0.0673077	0.723848076319404	1
155664	C	A	intergenic_region	mak-Rv0128	Rv0127-Rv0128	n.155664C>A	--	--	1H1	0	1	0	0.00961538	1	1
156279	G	C	missense_variant	Rv0128	Rv0128	c.613G>C	p.A205P	transmembrane protein	1H1	0	1	0	0.00961538	1	1
156409	GA	G	frameshift_variant	Rv0128	Rv0128	c.745delA	p.T249fs	transmembrane protein	1G2	0	1	0	0.00961538	1	1
156821	G	A	synonymous_variant	fbpC	Rv0129c	c.780C>T	p.P260P	diacylglycerol acyltransferase/mycolyltransferase Ag85C	2G2	0	1	0	0.00961538	1	1
157129	C	T	missense_variant	fbpC	Rv0129c	c.472G>A	p.G158S	diacylglycerol acyltransferase/mycolyltransferase Ag85C	5G4	0	1	0	0.00961538	1	1
157292	C	T	synonymous_variant	fbpC	Rv0129c	c.309G>A	p.E103E	diacylglycerol acyltransferase/mycolyltransferase Ag85C	1C5,2B4,2G4,2G7,2H3,2H9,2I7,3B1,3F1,4B1,4C3,4D6,4E2,4F6,4G7,4H3,5B6,5H2,5I5,5I7,1B2,1C7,1C8,1D1,1D7,1E1,1G2,1H1,2G3,2G8,2H2,3A7,4E9,4F4,1I4,2G1,2G6,2H7,3A3,3A8,3B2,4I2,5C7,5C8,5D1,5F8,5F9,1A6,1B3,1B7,1F1,1H2,2A2,2E8,2G2,2I8,3C3,4A1,4A5,4A9,4C1,4C2,4C8,4E1,4E3,4E5,4E7,4F2,4F9,4G1,4G2,4G9,4H2,4H7,4I3,4I5,4I6,5A4,5C2,5E5,5F6,5G2,5H9,6A7,6B8,6C2,6C5,6C6,6C8,6E1,6E2,6E6,2D2,2D4,2I3,3D9,5A9,5D4,6C1,6C4…	34	67	0.755556	0.644231	0.251768892613054	1
157880	G	A	missense_variant	htdZ	Rv0130	c.34G>A	p.A12T	3-hydroxyl-thioester dehydratase	6D5	0	1	0	0.00961538	1	1
157936	G	C	missense_variant	htdZ	Rv0130	c.90G>C	p.E30D	3-hydroxyl-thioester dehydratase	5G4	0	1	0	0.00961538	1	1
158382	G	C	missense_variant	fadE1	Rv0131c	c.1277C>G	p.P426R	acyl-CoA dehydrogenase FadE1	1B2,5C8,4F9,6E2	0	4	0	0.0384615	0.315561900833575	1
158427	C	T	missense_variant	fadE1	Rv0131c	c.1232G>A	p.R411H	acyl-CoA dehydrogenase FadE1	5G4	0	1	0	0.00961538	1	1
158694	T	G	missense_variant	fadE1	Rv0131c	c.965A>C	p.E322A	acyl-CoA dehydrogenase FadE1	4E5	0	1	0	0.00961538	1	1
159054	G	A	missense_variant	fadE1	Rv0131c	c.605C>T	p.A202V	acyl-CoA dehydrogenase FadE1	1H1	0	1	0	0.00961538	1	1
159630	C	T	missense_variant	fadE1	Rv0131c	c.29G>A	p.R10Q	acyl-CoA dehydrogenase FadE1	5G4	0	1	0	0.00961538	1	1
159699	T	G	intergenic_region	fadE1-fgd2	Rv0131c-Rv0132c	n.159699T>G	--	--	2G5,3C2	1	1	0.0222222	0.00961538	0.514239071286051	1
160214	T	C	missense_variant	fgd2	Rv0132c	c.569A>G	p.Y190C	F420-dependent glucose-6-phosphate dehydrogenase	2B4,2H2,1A6,4C2,4F2,4G1,4H2	2	5	0.0444444	0.0480769	1	1
160277	A	G	missense_variant	fgd2	Rv0132c	c.506T>C	p.I169T	F420-dependent glucose-6-phosphate dehydrogenase	6B9	0	1	0	0.00961538	1	1
160976	C	G	missense_variant	Rv0133	Rv0133	c.108C>G	p.N36K	GCN5-like N-acetyltransferase	5A8,5C5	0	2	0	0.0192308	1	1
161116	G	A	stop_gained	Rv0133	Rv0133	c.248G>A	p.W83*	GCN5-like N-acetyltransferase	5G4	0	1	0	0.00961538	1	1
161132	C	T	synonymous_variant	Rv0133	Rv0133	c.264C>T	p.R88R	GCN5-like N-acetyltransferase	2G1	0	1	0	0.00961538	1	1
161912	G	A	missense_variant	ephF	Rv0134	c.142G>A	p.E48K	epoxide hydrolase EphF	4E1	0	1	0	0.00961538	1	1
162018	A	G	missense_variant	ephF	Rv0134	c.248A>G	p.K83R	epoxide hydrolase EphF	2G8	1	0	0.0222222	0	0.302013422818792	1
162044	G	T	missense_variant	ephF	Rv0134	c.274G>T	p.A92S	epoxide hydrolase EphF	1A6	0	1	0	0.00961538	1	1
162143	G	T	missense_variant	ephF	Rv0134	c.373G>T	p.V125L	epoxide hydrolase EphF	4D6	1	0	0.0222222	0	0.302013422818792	1
162226	G	A	stop_gained	ephF	Rv0134	c.456G>A	p.W152*	epoxide hydrolase EphF	5A8,5C5	0	2	0	0.0192308	1	1
162300	T	TGTTG	frameshift_variant	ephF	Rv0134	c.531_534dupGTTG	p.T179fs	epoxide hydrolase EphF	1H1	0	1	0	0.00961538	1	1
162581	G	A	missense_variant	ephF	Rv0134	c.811G>A	p.G271S	epoxide hydrolase EphF	1C5,2B4,2G4,2G7,2H3,2H9,2I7,3B1,3F1,4B1,4C3,4D6,4E2,4F6,4G7,4H3,5B6,5H2,5I5,5I7,1B2,1C7,1C8,1D1,1D7,1E1,1G2,1H1,2G3,2G8,2H2,3A7,4E9,4F4,1I4,2G1,2G6,2H7,3A3,3A8,3B2,4I2,5C7,5C8,5D1,5F8,5F9,1A6,1B3,1B7,1F1,1H2,2A2,2E8,2G2,2I8,3C3,4A1,4A5,4A9,4C1,4C2,4C8,4E1,4E3,4E5,4E7,4F2,4F9,4G1,4G2,4G9,4H2,4H7,4I3,4I5,4I6,5A4,5C2,5E5,5F6,5G2,5H9,6A7,6B8,6C2,6C5,6C6,6C8,6E1,6E2,6E6,2D2,2D4,2I3,3D9,5A9,5D4,6C1,6C4…	34	67	0.755556	0.644231	0.251768892613054	1
162597	T	A	missense_variant	ephF	Rv0134	c.827T>A	p.I276N	epoxide hydrolase EphF	5C4	1	0	0.0222222	0	0.302013422818792	1
162598	C	T	synonymous_variant	ephF	Rv0134	c.828C>T	p.I276I	epoxide hydrolase EphF	5C4	1	0	0.0222222	0	0.302013422818792	1
162599	G	C	missense_variant	ephF	Rv0134	c.829G>C	p.V277L	epoxide hydrolase EphF	5C4	1	0	0.0222222	0	0.302013422818792	1
162683	C	A	synonymous_variant	Rv0135c	Rv0135c	c.567G>T	p.A189A	transcriptional regulator	5I5,4G9,5A9	2	1	0.0444444	0.00961538	0.216834421053021	1
162803	C	T	synonymous_variant	Rv0135c	Rv0135c	c.447G>A	p.R149R	transcriptional regulator	4E2	1	0	0.0222222	0	0.302013422818792	1
163320	A	G	intergenic_region	Rv0135c-cyp138	Rv0135c-Rv0136	n.163320A>G	--	--	1C7,3A7,5F9,5F6,6C4	0	5	0	0.0480769	0.322937311384937	1
163573	A	C	synonymous_variant	cyp138	Rv0136	c.208A>C	p.R70R	cytochrome P450 Cyp138	1D2,3B3,4A6,4F1,5B5,5D3,2F4,2F9,4C9,4D9,4F8,5H3,6C3,6D5,6D8	4	11	0.0888889	0.105769	1	1
163670	A	G	missense_variant	cyp138	Rv0136	c.305A>G	p.D102G	cytochrome P450 Cyp138	1D2,4F1,5D3,4D9,6C3,6D8	2	4	0.0444444	0.0384615	1	1
164676	G	A	synonymous_variant	cyp138	Rv0136	c.1311G>A	p.V437V	cytochrome P450 Cyp138	3C6,5E2,2G5,2H1,3C2,4A7,4B2,4D7,4G6,4G8,5A2,5A6,5A7,5C6,5D5	4	11	0.0888889	0.105769	1	1
165151	C	T	missense_variant	msrA	Rv0137c	c.110G>A	p.G37E	peptide methionine sulfoxide reductase MsrA	4B2	0	1	0	0.00961538	1	1
165438	C	A	missense_variant	Rv0138	Rv0138	c.116C>A	p.T39N	hypothetical protein	1D2,4F1,5D3,6C3,6D8	2	3	0.0444444	0.0288462	0.638183430951739	1
165686	G	C	missense_variant	Rv0138	Rv0138	c.364G>C	p.G122R	hypothetical protein	5C4	1	0	0.0222222	0	0.302013422818792	1
165772	G	A	synonymous_variant	Rv0138	Rv0138	c.450G>A	p.L150L	hypothetical protein	2G1	0	1	0	0.00961538	1	1
165941	C	T	missense_variant	Rv0139	Rv0139	c.115C>T	p.P39S	oxidoreductase	1D2,4F1,5D3,4D9,6C3,6D8	2	4	0.0444444	0.0384615	1	1
166408	G	A	synonymous_variant	Rv0139	Rv0139	c.582G>A	p.V194V	oxidoreductase	4F4,2H7,3A3,3B2,4A5,4E3,4E5,6C5	0	8	0	0.0769231	0.106216816521628	1
166528	C	T	synonymous_variant	Rv0139	Rv0139	c.702C>T	p.I234I	oxidoreductase	4F2	0	1	0	0.00961538	1	1
167484	G	A	synonymous_variant	Rv0141c	Rv0141c	c.198C>T	p.N66N	hypothetical protein	4F2	0	1	0	0.00961538	1	1
167577	G	A	synonymous_variant	Rv0141c	Rv0141c	c.105C>T	p.D35D	hypothetical protein	1D2,4F1,5D3,4D9,6C3,6D8	2	4	0.0444444	0.0384615	1	1
167805	A	G	missense_variant	Rv0142	Rv0142	c.95A>G	p.Q32R	hypothetical protein	5A7	1	0	0.0222222	0	0.302013422818792	1
167899	G	A	synonymous_variant	Rv0142	Rv0142	c.189G>A	p.G63G	hypothetical protein	5B6	1	0	0.0222222	0	0.302013422818792	1
167986	C	T	synonymous_variant	Rv0142	Rv0142	c.276C>T	p.D92D	hypothetical protein	5A8,5C5	0	2	0	0.0192308	1	1
168001	G	A	synonymous_variant	Rv0142	Rv0142	c.291G>A	p.V97V	hypothetical protein	1D2,4F1,5D3,4D9,6C3,6D8	2	4	0.0444444	0.0384615	1	1
168103	G	C	missense_variant	Rv0142	Rv0142	c.393G>C	p.E131D	hypothetical protein	2G1	0	1	0	0.00961538	1	1
168259	T	C	synonymous_variant	Rv0142	Rv0142	c.549T>C	p.N183N	hypothetical protein	1G2	0	1	0	0.00961538	1	1
168787	C	T	missense_variant	Rv0143c	Rv0143c	c.1396G>A	p.V466I	transmembrane protein	5A8,5C5	0	2	0	0.0192308	1	1
168877	T	C	missense_variant	Rv0143c	Rv0143c	c.1306A>G	p.M436V	transmembrane protein	3B1,4E2,5I7,3A8,4I2,1F1,2E8,2I8,3C3,6B8,6C8,6E1,2D4	5	8	0.111111	0.0769231	0.533564744518114	1
169162	G	A	stop_gained	Rv0143c	Rv0143c	c.1021C>T	p.Q341*	transmembrane protein	4D7	0	1	0	0.00961538	1	1
169185	A	G	missense_variant	Rv0143c	Rv0143c	c.998T>C	p.L333P	transmembrane protein	1I4	0	1	0	0.00961538	1	1
169637	G	C	missense_variant	Rv0143c	Rv0143c	c.546C>G	p.F182L	transmembrane protein	3C6,5E2,2H1,4A7,4G6,5A6,5C6	1	6	0.0222222	0.0576923	0.675292822648996	1
169844	C	T	synonymous_variant	Rv0143c	Rv0143c	c.339G>A	p.G113G	transmembrane protein	5C3,5G1	0	2	0	0.0192308	1	1
170263	G	A	intergenic_region	Rv0143c-Rv0144	Rv0143c-Rv0144	n.170263G>A	--	--	2G7,4H3,5B6,1C7,1E1,1H1,2G3,2G8,3A7,2G6,5F8,5F9,1B3,1B7,2A2,4C8,4E7,4H7,4I3,5F6,5G2,5H9,6C2,2D2,5D4,6C4	5	21	0.111111	0.201923	0.241303298114481	1
170523	TC	T	frameshift_variant	Rv0144	Rv0144	c.245delC	p.P82fs	transcriptional regulator	4B2,5A8,5C5	0	3	0	0.0288462	0.553893024650455	1
170671	G	A	missense_variant	Rv0144	Rv0144	c.388G>A	p.A130T	transcriptional regulator	5G4	0	1	0	0.00961538	1	1
170679	G	A	synonymous_variant	Rv0144	Rv0144	c.396G>A	p.K132K	transcriptional regulator	4D7	0	1	0	0.00961538	1	1
171246	C	T	missense_variant	Rv0145	Rv0145	c.32C>T	p.P11L	S-adenosylmethionine-dependent methyltransferase	2G4,3F1,5C7,4I5,6C6	4	1	0.0888889	0.00961538	0.0292320734284638	1
172134	G	T	missense_variant	Rv0145	Rv0145	c.920G>T	p.R307L	S-adenosylmethionine-dependent methyltransferase	1I4	0	1	0	0.00961538	1	1
172492	C	G	stop_gained	Rv0146	Rv0146	c.282C>G	p.Y94*	S-adenosylmethionine-dependent methyltransferase	5G4	0	1	0	0.00961538	1	1
172796	G	C	missense_variant	Rv0146	Rv0146	c.586G>C	p.A196P	S-adenosylmethionine-dependent methyltransferase	4E9	1	0	0.0222222	0	0.302013422818792	1
173231	A	G	intergenic_region	Rv0146-Rv0147	Rv0146-Rv0147	n.173231A>G	--	--	3C3	1	0	0.0222222	0	0.302013422818792	1
173311	A	C	missense_variant	Rv0147	Rv0147	c.74A>C	p.K25T	aldehyde dehydrogenase	5H7	0	1	0	0.00961538	1	1
174253	C	T	missense_variant	Rv0147	Rv0147	c.1016C>T	p.A339V	aldehyde dehydrogenase	3B1,4E2,5I7,3A8,4I2,2E8,2I8,6B8,6C8,6E1,2D4	4	7	0.0888889	0.0673077	0.735023289058277	1
174684	C	A	synonymous_variant	Rv0147	Rv0147	c.1447C>A	p.R483R	aldehyde dehydrogenase	3B3,4A6,5B5,2F4,2F9,4C9,4F8,5H3,6D5	2	7	0.0444444	0.0673077	0.723848076319404	1
174700	GC	G	frameshift_variant	Rv0147	Rv0147	c.1464delC	p.F489fs	aldehyde dehydrogenase	5D6	0	1	0	0.00961538	1	1
175142	C	A	missense_variant	Rv0148	Rv0148	c.310C>A	p.R104S	short-chain type dehydrogenase/reductase	6B9	0	1	0	0.00961538	1	1
175928	G	A	missense_variant	Rv0149	Rv0149	c.229G>A	p.G77S	quinone oxidoreductase	3B3,4A6,5B5,2F4,2F9,4C9,4F8,5H3	2	6	0.0444444	0.0576923	1	1
176303	C	T	missense_variant	Rv0149	Rv0149	c.604C>T	p.H202Y	quinone oxidoreductase	2G7,3B1,4E2,4H3,5B6,5H2,5I7,1C7,1D7,1E1,1H1,2G3,2G8,3A7,4E9,2G6,3A8,4I2,5F8,5F9,1B3,1B7,1F1,2A2,2E8,2I8,3C3,4A1,4C8,4E1,4E7,4H7,4I3,5A4,5E5,5F6,5G2,5H9,6B8,6C2,6C8,6E1,2D2,2D4,3D9,5D4,6C4	13	34	0.288889	0.326923	0.70417522047315	1
176534	TG	T	frameshift_variant	Rv0149	Rv0149	c.840delG	p.L281fs	quinone oxidoreductase	5G4	0	1	0	0.00961538	1	1
177057	CTTCGCGG	C	intergenic_region	Rv0150c-PE1	Rv0150c-Rv0151c	n.177058_177064delTTCGCGG	--	--	5G4	0	1	0	0.00961538	1	1
177175	G	C	intergenic_region	Rv0150c-PE1	Rv0150c-Rv0151c	n.177175G>C	--	--	5A8,5C5	0	2	0	0.0192308	1	1
177271	C	T	intergenic_region	Rv0150c-PE1	Rv0150c-Rv0151c	n.177271C>T	--	--	5A8,5C5	0	2	0	0.0192308	1	1
177366	A	G	intergenic_region	Rv0150c-PE1	Rv0150c-Rv0151c	n.177366A>G	--	--	1D2,4F1	2	0	0.0444444	0	0.0897877743515327	1
181090	C	T	intergenic_region	PE2-ptbB	Rv0152c-Rv0153c	n.181090C>T	--	--	5G4	0	1	0	0.00961538	1	1
181264	G	C	missense_variant	ptbB	Rv0153c	c.722C>G	p.A241G	phosphotyrosine protein phosphatase	5A7	1	0	0.0222222	0	0.302013422818792	1
181278	C	T	synonymous_variant	ptbB	Rv0153c	c.708G>A	p.A236A	phosphotyrosine protein phosphatase	4C2	0	1	0	0.00961538	1	1
182849	A	C	missense_variant	fadE2	Rv0154c	c.350T>G	p.L117R	acyl-CoA dehydrogenase FadE2	4H3,1E1,2G3,2G8,2A2,4C8,4H7,2D2,5D4	2	7	0.0444444	0.0673077	0.723848076319404	1
183401	C	G	intergenic_region	fadE2-pntAa	Rv0154c-Rv0155	n.183401C>G	--	--	3A7,5F9,5F6,6C4	0	4	0	0.0384615	0.315561900833575	1
183508	T	C	intergenic_region	fadE2-pntAa	Rv0154c-Rv0155	n.183508T>C	--	--	3A8,6B8,2D4	0	3	0	0.0288462	0.553893024650455	1
183642	G	A	synonymous_variant	pntAa	Rv0155	c.21G>A	p.Q7Q	NAD(P) transhydrogenase subunit alpha PntAa	2H1	0	1	0	0.00961538	1	1
184179	G	T	synonymous_variant	pntAa	Rv0155	c.558G>T	p.L186L	NAD(P) transhydrogenase subunit alpha PntAa	4I6	1	0	0.0222222	0	0.302013422818792	1
184627	C	T	synonymous_variant	pntAa	Rv0155	c.1006C>T	p.L336L	NAD(P) transhydrogenase subunit alpha PntAa	6C2	0	1	0	0.00961538	1	1
184891	G	A	missense_variant	pntAb	Rv0156	c.169G>A	p.E57K	NAD(P) transhydrogenase subunit alpha PntAb	2H1,4A7,5C6	0	3	0	0.0288462	0.553893024650455	1
184914	G	A	synonymous_variant	pntAb	Rv0156	c.192G>A	p.Q64Q	NAD(P) transhydrogenase subunit alpha PntAb	2B4	1	0	0.0222222	0	0.302013422818792	1
185199	T	G	missense_variant	pntB	Rv0157	c.148T>G	p.L50V	NAD(P) transhydrogenase subunit beta PntB	2G3	0	1	0	0.00961538	1	1
185292	A	G	missense_variant	pntB	Rv0157	c.241A>G	p.K81E	NAD(P) transhydrogenase subunit beta PntB	5C2	0	1	0	0.00961538	1	1
185304	A	G	missense_variant	pntB	Rv0157	c.253A>G	p.M85V	NAD(P) transhydrogenase subunit beta PntB	2G5,3C2	1	1	0.0222222	0.00961538	0.514239071286051	1
185663	G	A	synonymous_variant	pntB	Rv0157	c.612G>A	p.L204L	NAD(P) transhydrogenase subunit beta PntB	1G2	0	1	0	0.00961538	1	1
185785	C	T	missense_variant	pntB	Rv0157	c.734C>T	p.A245V	NAD(P) transhydrogenase subunit beta PntB	4D7	0	1	0	0.00961538	1	1
186627	A	C	intergenic_region	Rv0157A-Rv0158	Rv0157A-Rv0158	n.186627A>C	--	--	4E1	0	1	0	0.00961538	1	1
186880	C	G	synonymous_variant	Rv0158	Rv0158	c.96C>G	p.T32T	transcriptional regulator	2G7,4E7	2	0	0.0444444	0	0.0897877743515327	1
187060	G	A	synonymous_variant	Rv0158	Rv0158	c.276G>A	p.R92R	transcriptional regulator	5D4	0	1	0	0.00961538	1	1
187226	G	A	missense_variant	Rv0158	Rv0158	c.442G>A	p.G148S	transcriptional regulator	3C6,5E2,2H1,4A7,4G6,5A6,5C6	1	6	0.0222222	0.0576923	0.675292822648996	1
187420	G	C	missense_variant	Rv0158	Rv0158	c.636G>C	p.K212N	transcriptional regulator	3C6,5E2,2G5,2H1,3C2,4A7,4B2,4D7,4G6,4G8,5A2,5A6,5A7,5C6,5D5	4	11	0.0888889	0.105769	1	1
190938	C	T	missense_variant	Rv0161	Rv0161	c.332C>T	p.A111V	oxidoreductase	4E9	1	0	0.0222222	0	0.302013422818792	1
191606	C	T	synonymous_variant	Rv0161	Rv0161	c.1000C>T	p.L334L	oxidoreductase	1C5,2H3,4C3,4F6,1C8,5D1,6C1,6D3	8	0	0.177778	0	4.33113716071107e-05	0.498773755427487
192354	G	A	missense_variant	adhE1	Rv0162c	c.782C>T	p.T261M	zinc-type alcohol dehydrogenase subunit E	3C3	1	0	0.0222222	0	0.302013422818792	1
192601	GCACCT	G	frameshift_variant	adhE1	Rv0162c	c.530_534delAGGTG	p.E177fs	zinc-type alcohol dehydrogenase subunit E	1C5,2H3,4C3,4F6,1C8,5D1,6C1,6D3	8	0	0.177778	0	4.33113716071107e-05	0.498773755427487
193386	T	C	synonymous_variant	Rv0163	Rv0163	c.270T>C	p.A90A	hypothetical protein	2G3	0	1	0	0.00961538	1	1
194040	C	A	missense_variant	TB18.5	Rv0164	c.415C>A	p.L139M	hypothetical protein	5A8,5C5	0	2	0	0.0192308	1	1
194127	A	T	intergenic_region	TB18.5-mce1R	Rv0164-Rv0165c	n.194127A>T	--	--	5C4	1	0	0.0222222	0	0.302013422818792	1
194305	C	CGG	frameshift_variant	mce1R	Rv0165c	c.510_511insCC	p.G171fs	transcriptional regulator Mce1R	5A8,5C5,5G4	0	3	0	0.0288462	0.553893024650455	1
194681	C	G	synonymous_variant	mce1R	Rv0165c	c.135G>C	p.L45L	transcriptional regulator Mce1R	4A2,4B7,4D3,2H8,2I9,4B8,5C3,5C4,5G1,5H7,5D6	3	8	0.0666667	0.0769231	1	1
195017	C	G	missense_variant	fadD5	Rv0166	c.25C>G	p.L9V	fatty-acid--CoA ligase FadD5	1G2	0	1	0	0.00961538	1	1
195177	C	T	missense_variant	fadD5	Rv0166	c.185C>T	p.A62V	fatty-acid--CoA ligase FadD5	6B9	0	1	0	0.00961538	1	1
195307	A	G	synonymous_variant	fadD5	Rv0166	c.315A>G	p.P105P	fatty-acid--CoA ligase FadD5	5E2	0	1	0	0.00961538	1	1
195360	C	T	missense_variant	fadD5	Rv0166	c.368C>T	p.A123V	fatty-acid--CoA ligase FadD5	1C5,1D2,2B4,2G4,2G7,2H3,2H9,2I7,3B1,3B3,3C6,3F1,4A2,4A6,4B1,4B7,4C3,4D3,4D6,4E2,4F1,4F6,4G7,4H3,5B6,5H2,5I5,5I7,1B2,1C7,1C8,1D1,1D7,1E1,1G2,1H1,2G3,2G8,2H2,3A7,4E9,4F4,1I4,2G1,2G6,2H7,3A3,3A8,3B2,4I2,5B5,5C7,5C8,5D1,5D3,5E2,5F8,5F9,1A6,1B3,1B7,1F1,1H2,2A2,2E8,2F4,2F8,2F9,2G2,2G5,2H1,2H8,2I8,2I9,3C2,3C3,4A1,4A5,4A7,4A9,4B2,4B8,4C1,4C2,4C8,4C9,4D7,4D9,4E1,4E3,4E5,4E7,4F2,4F8,4F9,4G1,4G2,4G6,4G8,4G9…	45	101	1	0.971154	0.553893024650455	1
195665	A	C	missense_variant	fadD5	Rv0166	c.673A>C	p.S225R	fatty-acid--CoA ligase FadD5	2F4	0	1	0	0.00961538	1	1
196006	A	G	synonymous_variant	fadD5	Rv0166	c.1014A>G	p.S338S	fatty-acid--CoA ligase FadD5	2G2	0	1	0	0.00961538	1	1
196522	C	T	synonymous_variant	fadD5	Rv0166	c.1530C>T	p.D510D	fatty-acid--CoA ligase FadD5	1C5,2G4,2H3,2I7,3F1,4C3,4F6,5I5,1C8,1D1,2G1,5C7,5D1,1H2,4A9,4G2,4G9,4I5,6A7,6C6,6E6,2I3,5A9,6C1,6D3	15	10	0.333333	0.0961538	0.000726498655659262	1
196642	T	C	synonymous_variant	fadD5	Rv0166	c.1650T>C	p.N550N	fatty-acid--CoA ligase FadD5	4A2,4B7,4D3,2H8,2I9,4B8,5C3,5C4,5G1,5H7,5D6	3	8	0.0666667	0.0769231	1	1
196760	G	A	intergenic_region	fadD5-yrbE1A	Rv0166-Rv0167	n.196760G>A	--	--	1D7,4A1,5A4,3D9	1	3	0.0222222	0.0288462	1	1
196874	C	T	missense_variant	yrbE1A	Rv0167	c.14C>T	p.T5I	membrane protein	5A8,5C5	0	2	0	0.0192308	1	1
197009	G	A	missense_variant	yrbE1A	Rv0167	c.149G>A	p.C50Y	membrane protein	5C3,5G1	0	2	0	0.0192308	1	1
197047	A	G	missense_variant	yrbE1A	Rv0167	c.187A>G	p.M63V	membrane protein	2G7,4H3,5B6,1C7,1E1,1H1,2G3,2G8,3A7,2G6,5F8,5F9,1B3,1B7,2A2,4C8,4E7,4H7,4I3,5F6,5G2,5H9,6C2,2D2,5D4,6C4	5	21	0.111111	0.201923	0.241303298114481	1
197397	G	C	synonymous_variant	yrbE1A	Rv0167	c.537G>C	p.L179L	membrane protein	2F8,6B9	0	2	0	0.0192308	1	1
197669	G	A	missense_variant	yrbE1B	Rv0168	c.10G>A	p.A4T	membrane protein	4D6,1G2	1	1	0.0222222	0.00961538	0.514239071286051	1
197837	C	A	missense_variant	yrbE1B	Rv0168	c.178C>A	p.L60M	membrane protein	4F4,2H7,3A3,3B2,4A5,4E3,4E5,6C5	0	8	0	0.0769231	0.106216816521628	1
198401	G	T	missense_variant	yrbE1B	Rv0168	c.742G>T	p.G248C	membrane protein	5G4	0	1	0	0.00961538	1	1
198556	A	G	missense_variant	mce1A	Rv0169	c.23A>G	p.N8S	Mce family protein Mce1A	2G7,4H3,1E1,2G3,2G8,2G6,5F8,1B3,1B7,2A2,4C8,4E7,4H7,4I3,5G2,5H9,6C2,2D2,5D4	4	15	0.0888889	0.144231	0.431561026330925	1
199390	C	G	missense_variant	mce1A	Rv0169	c.857C>G	p.T286S	Mce family protein Mce1A	2B4,2H2,1A6,4G1,4H2	2	3	0.0444444	0.0288462	0.638183430951739	1
199470	G	T	missense_variant	mce1A	Rv0169	c.937G>T	p.A313S	Mce family protein Mce1A	1C5,1D2,2B4,2G4,2G7,2H3,2H9,2I7,3B1,3B3,3C6,3F1,4A2,4A6,4B1,4B7,4C3,4D3,4D6,4E2,4F1,4F6,4G7,4H3,5B6,5H2,5I5,5I7,1B2,1C7,1C8,1D1,1D7,1E1,1G2,1H1,2G3,2G8,2H2,3A7,4E9,4F4,1I4,2G1,2G6,2H7,3A3,3A8,3B2,4I2,5B5,5C7,5C8,5D1,5D3,5E2,5F8,5F9,1A6,1B3,1B7,1F1,1H2,2A2,2E8,2F4,2F8,2F9,2G2,2G5,2H1,2H8,2I8,2I9,3C2,3C3,4A1,4A5,4A7,4A9,4B2,4B8,4C1,4C2,4C8,4C9,4D7,4D9,4E1,4E3,4E5,4E7,4F2,4F8,4F9,4G1,4G2,4G6,4G8,4G9…	45	100	1	0.961538	0.315561900833575	1
199672	A	G	missense_variant	mce1A	Rv0169	c.1139A>G	p.N380S	Mce family protein Mce1A	5B6	1	0	0.0222222	0	0.302013422818792	1
199965	T	G	missense_variant	mce1B	Rv0170	c.71T>G	p.I24S	Mce family protein Mce1B	4B8	0	1	0	0.00961538	1	1
200154	T	C	missense_variant	mce1B	Rv0170	c.260T>C	p.V87A	Mce family protein Mce1B	2G4,2I7,3F1,2G1,5C7,1H2,4I5,6A7,6C6	5	4	0.111111	0.0384615	0.129727354679941	1
200379	C	T	missense_variant	mce1B	Rv0170	c.485C>T	p.A162V	Mce family protein Mce1B	5A8,5C5	0	2	0	0.0192308	1	1
200469	A	C	missense_variant	mce1B	Rv0170	c.575A>C	p.E192A	Mce family protein Mce1B	4B7	1	0	0.0222222	0	0.302013422818792	1
200964	A	G	synonymous_variant	mce1C	Rv0171	c.33A>G	p.R11R	Mce family protein Mce1C	2F8	0	1	0	0.00961538	1	1
201024	C	T	synonymous_variant	mce1C	Rv0171	c.93C>T	p.T31T	Mce family protein Mce1C	4A2,4D3	1	1	0.0222222	0.00961538	0.514239071286051	1
201123	A	C	synonymous_variant	mce1C	Rv0171	c.192A>C	p.G64G	Mce family protein Mce1C	1D2,4F1,5D3,4D9,6C3,6D8	2	4	0.0444444	0.0384615	1	1
201831	TG	T	frameshift_variant	mce1C	Rv0171	c.903delG	p.Y303fs	Mce family protein Mce1C	5C6	0	1	0	0.00961538	1	1
201949	G	A	missense_variant	mce1C	Rv0171	c.1018G>A	p.G340R	Mce family protein Mce1C	5G4	0	1	0	0.00961538	1	1
202197	G	A	synonymous_variant	mce1C	Rv0171	c.1266G>A	p.T422T	Mce family protein Mce1C	3C6,5E2,2G5,2H1,3C2,4A7,4B2,4D7,4G6,4G8,5A2,5A6,5A7,5C6,5D5	4	11	0.0888889	0.105769	1	1
202743	C	T	missense_variant	mce1D	Rv0172	c.268C>T	p.H90Y	Mce family protein Mce1D	4G1	0	1	0	0.00961538	1	1
202774	A	G	missense_variant	mce1D	Rv0172	c.299A>G	p.N100S	Mce family protein Mce1D	2B4,2H2,1A6,4C2,4F2,4G1,4H2	2	5	0.0444444	0.0480769	1	1
202811	G	A	synonymous_variant	mce1D	Rv0172	c.336G>A	p.A112A	Mce family protein Mce1D	2G5	0	1	0	0.00961538	1	1
202815	C	T	missense_variant	mce1D	Rv0172	c.340C>T	p.R114W	Mce family protein Mce1D	2B4	1	0	0.0222222	0	0.302013422818792	1
203157	C	G	missense_variant	mce1D	Rv0172	c.682C>G	p.Q228E	Mce family protein Mce1D	5C4	1	0	0.0222222	0	0.302013422818792	1
203269	C	T	missense_variant	mce1D	Rv0172	c.794C>T	p.A265V	Mce family protein Mce1D	1C5,2B4,2G4,2G7,2H3,2H9,2I7,3B1,3F1,4B1,4C3,4D6,4E2,4F6,4G7,4H3,5B6,5H2,5I5,5I7,1B2,1C7,1C8,1D1,1D7,1E1,1G2,1H1,2G3,2G8,2H2,3A7,4E9,4F4,1I4,2G1,2G6,2H7,3A3,3A8,3B2,4I2,5C7,5C8,5D1,5F8,5F9,1A6,1B3,1B7,1F1,1H2,2A2,2E8,2G2,2I8,3C3,4A1,4A5,4A9,4C1,4C2,4C8,4E1,4E3,4E5,4E7,4F2,4F9,4G1,4G2,4G9,4H2,4H7,4I3,4I5,4I6,5A4,5C2,5E5,5F6,5G2,5H9,6A7,6B8,6C2,6C5,6C6,6C8,6E1,6E2,6E6,2D2,2D4,2I3,3D9,5A9,5D4,6C1,6C4…	34	67	0.755556	0.644231	0.251768892613054	1
203379	G	C	missense_variant	mce1D	Rv0172	c.904G>C	p.V302L	Mce family protein Mce1D	5H9	0	1	0	0.00961538	1	1
203888	C	A	synonymous_variant	mce1D	Rv0172	c.1413C>A	p.T471T	Mce family protein Mce1D	5A2	0	1	0	0.00961538	1	1
204426	T	C	missense_variant	lprK	Rv0173	c.362T>C	p.V121A	Mce family lipoprotein LprK	6A5	0	1	0	0.00961538	1	1
206339	C	T	missense_variant	mce1F	Rv0174	c.1109C>T	p.P370L	Mce family protein Mce1F	5D6	0	1	0	0.00961538	1	1
206433	T	G	missense_variant	mce1F	Rv0174	c.1203T>G	p.I401M	Mce family protein Mce1F	1H2	0	1	0	0.00961538	1	1
206469	G	A	synonymous_variant	mce1F	Rv0174	c.1239G>A	p.Q413Q	Mce family protein Mce1F	5A8,5C5	0	2	0	0.0192308	1	1
206481	G	C	synonymous_variant	mce1F	Rv0174	c.1251G>C	p.P417P	Mce family protein Mce1F	1C5,1D2,2B4,2G4,2G7,2H3,2H9,2I7,3B1,3B3,3C6,3F1,4A2,4A6,4B1,4B7,4C3,4D3,4D6,4E2,4F1,4F6,4G7,4H3,5B6,5H2,5I5,5I7,1B2,1C7,1C8,1D1,1D7,1E1,1G2,1H1,2G3,2G8,2H2,3A7,4E9,4F4,1I4,2G1,2G6,2H7,3A3,3A8,3B2,4I2,5B5,5C7,5C8,5D1,5D3,5E2,5F8,5F9,1A6,1B3,1B7,1F1,1H2,2A2,2E8,2F4,2F8,2F9,2G2,2G5,2H1,2H8,2I8,2I9,3C2,3C3,4A1,4A5,4A7,4A9,4B2,4B8,4C1,4C2,4C8,4C9,4D7,4D9,4E1,4E3,4E5,4E7,4F2,4F8,4F9,4G1,4G2,4G6,4G8,4G9…	45	100	1	0.961538	0.315561900833575	1
206484	T	G	synonymous_variant	mce1F	Rv0174	c.1254T>G	p.G418G	Mce family protein Mce1F	1C5,1D2,2B4,2G4,2G7,2H3,2H9,2I7,3B1,3B3,3C6,3F1,4A2,4A6,4B1,4B7,4C3,4D3,4D6,4E2,4F1,4F6,4G7,4H3,5B6,5H2,5I5,5I7,1B2,1C7,1C8,1D1,1D7,1E1,1G2,1H1,2G3,2G8,2H2,3A7,4E9,4F4,1I4,2G1,2G6,2H7,3A3,3A8,3B2,4I2,5B5,5C7,5C8,5D1,5D3,5E2,5F8,5F9,1A6,1B3,1B7,1F1,1H2,2A2,2E8,2F4,2F8,2F9,2G2,2G5,2H1,2H8,2I8,2I9,3C2,3C3,4A1,4A5,4A7,4A9,4B2,4B8,4C1,4C2,4C8,4C9,4D7,4D9,4E1,4E3,4E5,4E7,4F2,4F8,4F9,4G1,4G2,4G6,4G8,4G9…	45	100	1	0.961538	0.315561900833575	1
207079	G	C	missense_variant	Rv0175	Rv0175	c.266G>C	p.R89P	Mce associated membrane protein	5G4	0	1	0	0.00961538	1	1
207179	G	T	missense_variant	Rv0175	Rv0175	c.366G>T	p.E122D	Mce associated membrane protein	1B2,5C8,4F9,6E2	0	4	0	0.0384615	0.315561900833575	1
207226	T	C	missense_variant	Rv0175	Rv0175	c.413T>C	p.M138T	Mce associated membrane protein	1C5,2B4,2G4,2G7,2H3,2H9,2I7,3B1,3F1,4B1,4C3,4D6,4E2,4F6,4G7,4H3,5B6,5H2,5I5,5I7,1B2,1C7,1C8,1D1,1D7,1E1,1G2,1H1,2G3,2G8,2H2,3A7,4E9,4F4,1I4,2G1,2G6,2H7,3A3,3A8,3B2,4I2,5C7,5C8,5D1,5F8,5F9,1A6,1B3,1B7,1F1,1H2,2A2,2E8,2G2,2I8,3C3,4A1,4A5,4A9,4C1,4C2,4C8,4E1,4E3,4E5,4E7,4F2,4F9,4G1,4G2,4G9,4H2,4H7,4I3,4I5,4I6,5A4,5C2,5E5,5F6,5G2,5H9,6A7,6B8,6C2,6C5,6C6,6C8,6E1,6E2,6E6,2D2,2D4,2I3,3D9,5A9,5D4,6C1,6C4…	34	67	0.755556	0.644231	0.251768892613054	1
207258	C	T	missense_variant	Rv0175	Rv0175	c.445C>T	p.H149Y	Mce associated membrane protein	5C4	1	0	0.0222222	0	0.302013422818792	1
208287	A	C	missense_variant	Rv0176	Rv0176	c.836A>C	p.E279A	Mce associated transmembrane protein	5I7,6E1	2	0	0.0444444	0	0.0897877743515327	1
208316	A	AT	frameshift_variant	Rv0176	Rv0176	c.866dupT	p.S290fs	Mce associated transmembrane protein	1C5,1D2,2B4,2G4,2G7,2H3,2H9,2I7,3B1,3B3,3C6,3F1,4A2,4A6,4B1,4B7,4C3,4D3,4D6,4E2,4F1,4F6,4G7,4H3,5B6,5H2,5I5,5I7,1B2,1C7,1C8,1D1,1D7,1E1,1G2,1H1,2G3,2G8,2H2,3A7,4E9,4F4,1I4,2G1,2G6,2H7,3A3,3A8,3B2,4I2,5B5,5C7,5C8,5D1,5D3,5E2,5F8,5F9,1A6,1B3,1B7,1F1,1H2,2A2,2E8,2F4,2F8,2F9,2G2,2G5,2H1,2H8,2I8,2I9,3C2,3C3,4A1,4A5,4A7,4A9,4B2,4B8,4C1,4C2,4C8,4C9,4D7,4D9,4E1,4E3,4E5,4E7,4F2,4F8,4F9,4G1,4G2,4G6,4G8,4G9…	45	101	1	0.971154	0.553893024650455	1
208320	GC	G	frameshift_variant	Rv0176	Rv0176	c.870delC	p.S290fs	Mce associated transmembrane protein	1C5,2B4,2G4,2G7,2H3,2H9,3B1,3B3,3C6,3F1,4A2,4A6,4B7,4D3,4D6,4F6,4G7,4H3,5B6,5H2,5I5,5I7,1B2,1C7,1C8,1D7,1E1,1G2,1H1,2G3,2G8,2H2,3A7,4E9,4F4,1I4,2G1,2G6,2H7,3A3,3A8,3B2,4I2,5B5,5C7,5C8,5D1,5D3,5E2,5F8,5F9,1A6,1B3,1B7,1F1,1H2,2A2,2E8,2F4,2F8,2G2,2G5,2H1,2H8,2I8,2I9,3C2,3C3,4A1,4A5,4A7,4A9,4B2,4B8,4C1,4C2,4C8,4C9,4D7,4D9,4E1,4E3,4E5,4E7,4F2,4F8,4F9,4G1,4G2,4G6,4G8,4G9,4H2,4H7,4I3,4I5,4I6,5A2,5A4,5A6…	39	99	0.866667	0.951923	0.0888153129896028	1
208320	G	GT	frameshift_variant	Rv0176	Rv0176	c.869_870insT	p.A291fs	Mce associated transmembrane protein	2I7,4C3,4E2,1D1	3	1	0.0666667	0.00961538	0.0823912230024734	1
208597	C	T	missense_variant	Rv0177	Rv0177	c.181C>T	p.H61Y	Mce associated protein	5A7	1	0	0.0222222	0	0.302013422818792	1
208647	C	T	synonymous_variant	Rv0177	Rv0177	c.231C>T	p.F77F	Mce associated protein	4F4,2H7,3A3,3B2,4A5,4E3,4E5,6C5	0	8	0	0.0769231	0.106216816521628	1
209042	G	C	missense_variant	Rv0178	Rv0178	c.105G>C	p.E35D	Mce associated membrane protein	1H1	0	1	0	0.00961538	1	1
209169	C	G	missense_variant	Rv0178	Rv0178	c.232C>G	p.R78G	Mce associated membrane protein	2G1	0	1	0	0.00961538	1	1
209303	C	T	synonymous_variant	Rv0178	Rv0178	c.366C>T	p.A122A	Mce associated membrane protein	4C1	0	1	0	0.00961538	1	1
209462	C	T	synonymous_variant	Rv0178	Rv0178	c.525C>T	p.T175T	Mce associated membrane protein	2B4,2H2,1A6,4G1,4H2	2	3	0.0444444	0.0288462	0.638183430951739	1
209638	C	A	missense_variant	Rv0178	Rv0178	c.701C>A	p.T234N	Mce associated membrane protein	4D6,1B2,1G2,1I4,5C8,2G2,4C1,4F9,4I6,6E2	2	8	0.0444444	0.0769231	0.723848076319404	1
210044	C	T	missense_variant	lprO	Rv0179c	c.769G>A	p.V257M	lipoprotein LprO	1I4	0	1	0	0.00961538	1	1
210362	C	T	missense_variant	lprO	Rv0179c	c.451G>A	p.A151T	lipoprotein LprO	2I7	1	0	0.0222222	0	0.302013422818792	1
210624	C	G	synonymous_variant	lprO	Rv0179c	c.189G>C	p.L63L	lipoprotein LprO	1F1	0	1	0	0.00961538	1	1
210624	C	T	synonymous_variant	lprO	Rv0179c	c.189G>A	p.L63L	lipoprotein LprO	5G4	0	1	0	0.00961538	1	1
211192	T	C	synonymous_variant	Rv0180c	Rv0180c	c.1059A>G	p.E353E	transmembrane protein	2B4,2H2,1A6,4C2,4F2,4G1,4H2	2	5	0.0444444	0.0480769	1	1
211883	A	G	missense_variant	Rv0180c	Rv0180c	c.368T>C	p.F123S	transmembrane protein	5C2	0	1	0	0.00961538	1	1
211993	C	A	missense_variant	Rv0180c	Rv0180c	c.258G>T	p.K86N	transmembrane protein	5A8,5C5	0	2	0	0.0192308	1	1
212029	A	G	synonymous_variant	Rv0180c	Rv0180c	c.222T>C	p.I74I	transmembrane protein	4E1	0	1	0	0.00961538	1	1
212168	G	A	missense_variant	Rv0180c	Rv0180c	c.83C>T	p.A28V	transmembrane protein	3B3,4A6,5B5,2F4,2F9,4C9,4F8,5H3	2	6	0.0444444	0.0576923	1	1
212208	G	A	missense_variant	Rv0180c	Rv0180c	c.43C>T	p.R15W	transmembrane protein	4E1	0	1	0	0.00961538	1	1
212244	G	A	stop_gained	Rv0180c	Rv0180c	c.7C>T	p.Q3*	transmembrane protein	4A2,4B7,4D3,2H8,2I9,4B8,5C3,5C4,5G1,5H7	3	7	0.0666667	0.0673077	1	1
212258	C	T	intergenic_region	Rv0180c-Rv0181c	Rv0180c-Rv0181c	n.212258C>T	--	--	5C3,5G1	0	2	0	0.0192308	1	1
212353	C	T	missense_variant	Rv0181c	Rv0181c	c.659G>A	p.R220H	hypothetical protein	1C5,2B4,2G4,2G7,2H3,2H9,2I7,3B1,3F1,4B1,4C3,4D6,4E2,4F6,4G7,4H3,5B6,5H2,5I5,5I7,1B2,1C7,1C8,1D1,1D7,1E1,1G2,1H1,2G3,2G8,2H2,3A7,4E9,4F4,1I4,2G1,2G6,2H7,3A3,3A8,3B2,4I2,5C7,5C8,5D1,5F8,5F9,1A6,1B3,1B7,1F1,1H2,2A2,2E8,2G2,2I8,3C3,4A1,4A5,4A9,4C1,4C2,4C8,4E1,4E3,4E5,4E7,4F2,4F9,4G1,4G2,4G9,4H2,4H7,4I3,4I5,4I6,5A4,5C2,5E5,5F6,5G2,5H9,6A7,6B8,6C2,6C5,6C6,6C8,6E1,6E2,6E6,2D2,2D4,2I3,3D9,5A9,5D4,6C1,6C4…	34	67	0.755556	0.644231	0.251768892613054	1
212430	G	C	synonymous_variant	Rv0181c	Rv0181c	c.582C>G	p.A194A	hypothetical protein	4G6	0	1	0	0.00961538	1	1
212630	C	T	missense_variant	Rv0181c	Rv0181c	c.382G>A	p.G128S	hypothetical protein	2B4	1	0	0.0222222	0	0.302013422818792	1
212889	C	T	synonymous_variant	Rv0181c	Rv0181c	c.123G>A	p.G41G	hypothetical protein	3C3	1	0	0.0222222	0	0.302013422818792	1
213129	G	C	missense_variant	sigG	Rv0182c	c.1012C>G	p.Q338E	ECF RNA polymerase sigma factor SigG	1D2,4F1,5D3,4D9,6C3,6D8	2	4	0.0444444	0.0384615	1	1
213239	T	A	missense_variant	sigG	Rv0182c	c.902A>T	p.Q301L	ECF RNA polymerase sigma factor SigG	5A8,5C5	0	2	0	0.0192308	1	1
213297	T	C	missense_variant	sigG	Rv0182c	c.844A>G	p.M282V	ECF RNA polymerase sigma factor SigG	3C6	1	0	0.0222222	0	0.302013422818792	1
213335	C	G	missense_variant	sigG	Rv0182c	c.806G>C	p.R269P	ECF RNA polymerase sigma factor SigG	6A5	0	1	0	0.00961538	1	1
213483	C	T	missense_variant	sigG	Rv0182c	c.658G>A	p.A220T	ECF RNA polymerase sigma factor SigG	5B6	1	0	0.0222222	0	0.302013422818792	1
214365	G	A	missense_variant	Rv0183	Rv0183	c.278G>A	p.G93E	lysophospholipase	4B8	0	1	0	0.00961538	1	1
214694	G	C	missense_variant	Rv0183	Rv0183	c.607G>C	p.V203L	lysophospholipase	5C4	1	0	0.0222222	0	0.302013422818792	1
215055	C	T	synonymous_variant	Rv0184	Rv0184	c.87C>T	p.F29F	hypothetical protein	4C9	0	1	0	0.00961538	1	1
215238	C	T	synonymous_variant	Rv0184	Rv0184	c.270C>T	p.D90D	hypothetical protein	5A8,5C5	0	2	0	0.0192308	1	1
215393	C	G	missense_variant	Rv0184	Rv0184	c.425C>G	p.P142R	hypothetical protein	1C7	0	1	0	0.00961538	1	1
216982	C	T	synonymous_variant	bglS	Rv0186	c.714C>T	p.P238P	beta-glucosidase BglS	2B4,2H2,1A6,4C2,4F2,4G1,4H2	2	5	0.0444444	0.0480769	1	1
217201	C	T	synonymous_variant	bglS	Rv0186	c.933C>T	p.N311N	beta-glucosidase BglS	1C5,1D2,2B4,2G4,2G7,2H3,2H9,2I7,3B1,3B3,3C6,3F1,4A2,4A6,4B1,4B7,4C3,4D3,4D6,4E2,4F1,4F6,4G7,4H3,5B6,5H2,5I5,5I7,1B2,1C7,1C8,1D1,1D7,1E1,1G2,1H1,2G3,2G8,2H2,3A7,4E9,4F4,1I4,2G1,2G6,2H7,3A3,3A8,3B2,4I2,5B5,5C7,5C8,5D1,5D3,5E2,5F8,5F9,1A6,1B3,1B7,1F1,2A2,2E8,2F4,2F8,2F9,2G2,2G5,2H1,2H8,2I8,2I9,3C2,3C3,4A1,4A5,4A7,4A9,4B2,4B8,4C1,4C2,4C8,4C9,4D7,4D9,4E1,4E3,4E5,4E7,4F2,4F8,4F9,4G1,4G2,4G6,4G8,4G9,4H2…	45	99	1	0.951923	0.322937311384937	1
217438	G	A	synonymous_variant	bglS	Rv0186	c.1170G>A	p.L390L	beta-glucosidase BglS	4B8	0	1	0	0.00961538	1	1
217474	G	A	synonymous_variant	bglS	Rv0186	c.1206G>A	p.R402R	beta-glucosidase BglS	4H3,1E1,2G8,2A2,4C8,4H7,2D2	2	5	0.0444444	0.0480769	1	1
218040	A	G	missense_variant	bglS	Rv0186	c.1772A>G	p.H591R	beta-glucosidase BglS	1B7	0	1	0	0.00961538	1	1
218099	T	C	missense_variant	bglS	Rv0186	c.1831T>C	p.Y611H	beta-glucosidase BglS	4A2,4D3	1	1	0.0222222	0.00961538	0.514239071286051	1
218509	G	A	synonymous_variant	mymT	Rv0186A	c.43C>T	p.L15L	metallothionein	6B9	0	1	0	0.00961538	1	1
218599	T	C	intergenic_region	mymT-Rv0187	Rv0186A-Rv0187	n.218599T>C	--	--	5G4	0	1	0	0.00961538	1	1
218736	A	G	missense_variant	Rv0187	Rv0187	c.32A>G	p.D11G	O-methyltransferase	5C4	1	0	0.0222222	0	0.302013422818792	1
218959	G	T	missense_variant	Rv0187	Rv0187	c.255G>T	p.Q85H	O-methyltransferase	4F2	0	1	0	0.00961538	1	1
219104	GA	G	frameshift_variant	Rv0187	Rv0187	c.401delA	p.D134fs	O-methyltransferase	4A2,4B7,4D3,2I9,4B8,5C3,5G1,5H7	2	6	0.0444444	0.0576923	1	1
219191	G	A	missense_variant	Rv0187	Rv0187	c.487G>A	p.V163M	O-methyltransferase	4A2,4D3	1	1	0.0222222	0.00961538	0.514239071286051	1
219641	C	T	synonymous_variant	Rv0188	Rv0188	c.156C>T	p.G52G	transmembrane protein	5A6	0	1	0	0.00961538	1	1
219899	C	T	synonymous_variant	Rv0188	Rv0188	c.414C>T	p.A138A	transmembrane protein	1C5,2H3,4C3,4F6,1C8,5D1,6C1,6D3	8	0	0.177778	0	4.33113716071107e-05	0.498773755427487
220050	C	T	synonymous_variant	ilvD	Rv0189c	c.1674G>A	p.L558L	dihydroxy-acid dehydratase	1D2,3B3,3C6,4A6,4F1,5B5,5D3,5E2,2F4,2F9,2G5,2H1,3C2,4A7,4B2,4C9,4D7,4D9,4F8,4G6,4G8,5A2,5A6,5A7,5C6,5D5,5H3,6C3,6D5,6D8	8	22	0.177778	0.211538	0.824235416301638	1
220648	T	C	missense_variant	ilvD	Rv0189c	c.1076A>G	p.D359G	dihydroxy-acid dehydratase	5D5	1	0	0.0222222	0	0.302013422818792	1
221697	A	C	synonymous_variant	ilvD	Rv0189c	c.27T>G	p.A9A	dihydroxy-acid dehydratase	1B3	0	1	0	0.00961538	1	1
221705	C	G	missense_variant	ilvD	Rv0189c	c.19G>C	p.E7Q	dihydroxy-acid dehydratase	4C1	0	1	0	0.00961538	1	1
222486	C	T	synonymous_variant	Rv0191	Rv0191	c.198C>T	p.A66A	MFS-type transporter	3C6,5E2,2G5,2H1,3C2,4A7,4B2,4D7,4G6,4G8,5A2,5A6,5A7,5C6,5D5	4	11	0.0888889	0.105769	1	1
222684	G	A	synonymous_variant	Rv0191	Rv0191	c.396G>A	p.P132P	MFS-type transporter	4B1	1	0	0.0222222	0	0.302013422818792	1
223329	C	T	synonymous_variant	Rv0191	Rv0191	c.1041C>T	p.D347D	MFS-type transporter	1G2	0	1	0	0.00961538	1	1
223752	G	C	synonymous_variant	Rv0192	Rv0192	c.189G>C	p.G63G	hypothetical protein	1C5,1D2,2B4,2G4,2G7,2H3,2H9,2I7,3B1,3B3,3C6,3F1,4A2,4A6,4B1,4B7,4C3,4D3,4D6,4E2,4F1,4F6,4G7,4H3,5B6,5H2,5I5,5I7,1B2,1C7,1C8,1D1,1D7,1E1,1G2,1H1,2G3,2G8,2H2,3A7,4E9,4F4,1I4,2G1,2G6,2H7,3A3,3A8,3B2,4I2,5B5,5C7,5C8,5D1,5D3,5E2,5F8,5F9,1A6,1B3,1B7,1F1,1H2,2A2,2E8,2F4,2F8,2G2,2G5,2H1,2H8,2I8,2I9,3C2,3C3,4A1,4A5,4A7,4A9,4B2,4B8,4C1,4C2,4C8,4C9,4D7,4D9,4E1,4E3,4E5,4E7,4F2,4F8,4F9,4G1,4G2,4G6,4G8,4G9,4H2…	45	100	1	0.961538	0.315561900833575	1
223752	G	GC	frameshift_variant	Rv0192	Rv0192	c.192dupC	p.G65fs	hypothetical protein	5A8,5C5	0	2	0	0.0192308	1	1
223942	C	T	missense_variant	Rv0192	Rv0192	c.379C>T	p.P127S	hypothetical protein	5D6	0	1	0	0.00961538	1	1
224141	G	T	missense_variant	Rv0192	Rv0192	c.578G>T	p.W193L	hypothetical protein	1H2	0	1	0	0.00961538	1	1
224338	C	T	missense_variant	Rv0192	Rv0192	c.775C>T	p.P259S	hypothetical protein	5G4	0	1	0	0.00961538	1	1
224816	T	C	missense_variant	Rv0193c	Rv0193c	c.1756A>G	p.S586G	hypothetical protein	6C6	0	1	0	0.00961538	1	1
224901	C	G	synonymous_variant	Rv0193c	Rv0193c	c.1671G>C	p.V557V	hypothetical protein	2F8,6B9	0	2	0	0.0192308	1	1
225179	C	T	missense_variant	Rv0193c	Rv0193c	c.1393G>A	p.D465N	hypothetical protein	2H9,4B1,4G7	2	1	0.0444444	0.00961538	0.216834421053021	1
225315	G	A	synonymous_variant	Rv0193c	Rv0193c	c.1257C>T	p.P419P	hypothetical protein	5A8,5C5	0	2	0	0.0192308	1	1
225323	C	T	missense_variant	Rv0193c	Rv0193c	c.1249G>A	p.E417K	hypothetical protein	5D6	0	1	0	0.00961538	1	1
225429	T	G	missense_variant	Rv0193c	Rv0193c	c.1143A>C	p.E381D	hypothetical protein	2H8	0	1	0	0.00961538	1	1
225668	T	C	missense_variant	Rv0193c	Rv0193c	c.904A>G	p.S302G	hypothetical protein	1C5,1D2,2B4,2G4,2G7,2H3,2H9,2I7,3B1,3B3,3C6,3F1,4A2,4A6,4B1,4B7,4C3,4D3,4D6,4E2,4F1,4F6,4G7,4H3,5B6,5H2,5I5,5I7,1B2,1C7,1C8,1D1,1D7,1E1,1G2,1H1,2G3,2G8,2H2,3A7,4E9,4F4,1I4,2G1,2G6,2H7,3A3,3A8,3B2,4I2,5B5,5C7,5C8,5D1,5D3,5E2,5F8,5F9,1A6,1B3,1B7,1F1,1H2,2A2,2E8,2F4,2F8,2F9,2G2,2G5,2H1,2H8,2I8,2I9,3C2,3C3,4A1,4A5,4A7,4A9,4B2,4B8,4C1,4C2,4C8,4C9,4D7,4D9,4E1,4E3,4E5,4E7,4F2,4F8,4F9,4G1,4G2,4G6,4G8,4G9…	45	101	1	0.971154	0.553893024650455	1
225954	C	T	synonymous_variant	Rv0193c	Rv0193c	c.618G>A	p.L206L	hypothetical protein	4D6	1	0	0.0222222	0	0.302013422818792	1
226517	C	T	missense_variant	Rv0193c	Rv0193c	c.55G>A	p.A19T	hypothetical protein	2F8,6B9	0	2	0	0.0192308	1	1
226676	G	A	intergenic_region	Rv0193c-Rv0194	Rv0193c-Rv0194	n.226676G>A	--	--	5A8,5C5	0	2	0	0.0192308	1	1
226750	A	G	intergenic_region	Rv0193c-Rv0194	Rv0193c-Rv0194	n.226750A>G	--	--	4D7	0	1	0	0.00961538	1	1
226784	C	T	intergenic_region	Rv0193c-Rv0194	Rv0193c-Rv0194	n.226784C>T	--	--	4B1,4G7	2	0	0.0444444	0	0.0897877743515327	1
226836	C	A	intergenic_region	Rv0193c-Rv0194	Rv0193c-Rv0194	n.226836C>A	--	--	5A7	1	0	0.0222222	0	0.302013422818792	1
227098	C	T	missense_variant	Rv0194	Rv0194	c.221C>T	p.T74M	multidrug ABC transporter ATPase/permease	5D6	0	1	0	0.00961538	1	1
227133	C	T	missense_variant	Rv0194	Rv0194	c.256C>T	p.H86Y	multidrug ABC transporter ATPase/permease	5A2	0	1	0	0.00961538	1	1
227288	G	A	synonymous_variant	Rv0194	Rv0194	c.411G>A	p.V137V	multidrug ABC transporter ATPase/permease	2H7,3A3,4E3,4E5	0	4	0	0.0384615	0.315561900833575	1
228168	G	C	missense_variant	Rv0194	Rv0194	c.1291G>C	p.G431R	multidrug ABC transporter ATPase/permease	5H2	1	0	0.0222222	0	0.302013422818792	1
228847	G	A	missense_variant	Rv0194	Rv0194	c.1970G>A	p.R657H	multidrug ABC transporter ATPase/permease	3B1,4E2,5I7,3A8,4I2,2E8,2I8,3C3,6B8,6C8,6E1,2D4	5	7	0.111111	0.0673077	0.512289242179728	1
230576	G	GT	intergenic_region	Rv0194-Rv0195	Rv0194-Rv0195	n.230576_230577insT	--	--	5A8,5C5,5G4	0	3	0	0.0288462	0.553893024650455	1
230613	G	A	intergenic_region	Rv0194-Rv0195	Rv0194-Rv0195	n.230613G>A	--	--	5D5	1	0	0.0222222	0	0.302013422818792	1
230920	TC	T	frameshift_variant	Rv0195	Rv0195	c.23delC	p.S8fs	two component transcriptional regulator	5G4	0	1	0	0.00961538	1	1
231114	G	C	synonymous_variant	Rv0195	Rv0195	c.216G>C	p.A72A	two component transcriptional regulator	4A2,4B7,4D3,2H8,2I9,4B8,5C3,5C4,5G1,5H7,5D6	3	8	0.0666667	0.0769231	1	1
231581	G	A	intergenic_region	Rv0195-Rv0196	Rv0195-Rv0196	n.231581G>A	--	--	5F8	0	1	0	0.00961538	1	1
231809	G	A	missense_variant	Rv0196	Rv0196	c.163G>A	p.A55T	HTH-type transcriptional regulator	6A5	0	1	0	0.00961538	1	1
232136	C	T	synonymous_variant	Rv0196	Rv0196	c.490C>T	p.L164L	HTH-type transcriptional regulator	2I7	1	0	0.0222222	0	0.302013422818792	1
232164	C	G	missense_variant	Rv0196	Rv0196	c.518C>G	p.P173R	HTH-type transcriptional regulator	4B2	0	1	0	0.00961538	1	1
232252	C	A	missense_variant	Rv0197	Rv0197	c.22C>A	p.P8T	oxidoreductase	1B2,5C8,4F9,6E2	0	4	0	0.0384615	0.315561900833575	1
232361	A	G	missense_variant	Rv0197	Rv0197	c.131A>G	p.Y44C	oxidoreductase	4A2,4B7,4D3,2I9,4B8,5C3,5G1,5H7	2	6	0.0444444	0.0576923	1	1
232574	G	T	missense_variant	Rv0197	Rv0197	c.344G>T	p.G115V	oxidoreductase	1D2,3B3,4A6,4F1,5B5,5D3,2F4,2F9,4C9,4D9,4F8,5H3,6C3,6D5,6D8	4	11	0.0888889	0.105769	1	1
232680	C	A	stop_gained	Rv0197	Rv0197	c.450C>A	p.Y150*	oxidoreductase	2H8	0	1	0	0.00961538	1	1
232876	C	A	missense_variant	Rv0197	Rv0197	c.646C>A	p.Q216K	oxidoreductase	1B2,5C8,4F9,6E2	0	4	0	0.0384615	0.315561900833575	1
233358	C	A	synonymous_variant	Rv0197	Rv0197	c.1128C>A	p.V376V	oxidoreductase	1C5,1D2,2B4,2G4,2G7,2H3,2H9,2I7,3B1,3B3,3C6,3F1,4A2,4A6,4B1,4B7,4C3,4D3,4D6,4E2,4F1,4F6,4G7,4H3,5B6,5H2,5I5,5I7,1B2,1C7,1C8,1D1,1D7,1E1,1G2,1H1,2G3,2G8,2H2,3A7,4E9,4F4,1I4,2G1,2G6,2H7,3A3,3A8,3B2,4I2,5B5,5C7,5C8,5D1,5D3,5E2,5F8,5F9,1A6,1B3,1B7,1F1,1H2,2A2,2E8,2F4,2F8,2F9,2G2,2G5,2H1,2H8,2I8,2I9,3C2,3C3,4A1,4A5,4A7,4A9,4B2,4B8,4C1,4C2,4C8,4C9,4D7,4D9,4E1,4E3,4E5,4E7,4F2,4F8,4F9,4G1,4G2,4G6,4G8,4G9…	45	101	1	0.971154	0.553893024650455	1
233364	C	G	missense_variant	Rv0197	Rv0197	c.1134C>G	p.S378R	oxidoreductase	1C5,1D2,2B4,2G4,2G7,2H3,2H9,2I7,3B1,3B3,3C6,3F1,4A2,4A6,4B1,4B7,4C3,4D3,4D6,4E2,4F1,4F6,4G7,4H3,5B6,5H2,5I5,5I7,1B2,1C7,1C8,1D1,1D7,1E1,1G2,1H1,2G3,2G8,2H2,3A7,4E9,4F4,1I4,2G1,2G6,2H7,3A3,3A8,3B2,4I2,5B5,5C7,5C8,5D1,5D3,5E2,5F8,5F9,1A6,1B3,1B7,1F1,1H2,2A2,2E8,2F4,2F8,2F9,2G2,2G5,2H1,2H8,2I8,2I9,3C2,3C3,4A1,4A5,4A7,4A9,4B2,4B8,4C1,4C2,4C8,4C9,4D7,4D9,4E1,4E3,4E5,4E7,4F2,4F8,4F9,4G1,4G2,4G6,4G8,4G9…	45	101	1	0.971154	0.553893024650455	1
233860	GACGCCGTCCGCC	G	disruptive_inframe_deletion	Rv0197	Rv0197	c.1631_1642delACGCCGTCCGCC	p.D544_R548delinsG	oxidoreductase	4B2	0	1	0	0.00961538	1	1
234051	G	A	synonymous_variant	Rv0197	Rv0197	c.1821G>A	p.P607P	oxidoreductase	2G7,3B1,4E2,4H3,5B6,5H2,5I7,1C7,1D7,1E1,1H1,2G3,2G8,3A7,4E9,2G6,3A8,4I2,5F8,5F9,1B3,1B7,1F1,2A2,2E8,2I8,3C3,4A1,4C8,4E1,4E7,4H7,4I3,5A4,5E5,5F6,5G2,5H9,6B8,6C2,6C8,6E1,2D2,2D4,3D9,5D4,6C4	13	34	0.288889	0.326923	0.70417522047315	1
234107	C	T	missense_variant	Rv0197	Rv0197	c.1877C>T	p.A626V	oxidoreductase	2I9	0	1	0	0.00961538	1	1
234344	G	A	missense_variant	Rv0197	Rv0197	c.2114G>A	p.R705H	oxidoreductase	2B4	1	0	0.0222222	0	0.302013422818792	1
234494	T	TGC	frameshift_variant	Rv0197	Rv0197	c.2265_2266insCG	p.S756fs	oxidoreductase	1C5,1D2,2B4,2G4,2G7,2H3,2H9,2I7,3B1,3B3,3C6,3F1,4A2,4A6,4B1,4B7,4C3,4D3,4D6,4E2,4F1,4F6,4G7,4H3,5B6,5H2,5I5,5I7,1B2,1C7,1C8,1D1,1D7,1E1,1G2,1H1,2G3,2G8,2H2,3A7,4E9,4F4,1I4,2G1,2G6,2H7,3A3,3A8,3B2,4I2,5B5,5C7,5C8,5D1,5D3,5E2,5F8,5F9,1A6,1B3,1B7,1F1,1H2,2A2,2E8,2F4,2F8,2F9,2G2,2G5,2H1,2H8,2I8,2I9,3C2,3C3,4A1,4A5,4A7,4A9,4B2,4B8,4C1,4C2,4C8,4C9,4D7,4D9,4E1,4E3,4E5,4E7,4F2,4F8,4F9,4G1,4G2,4G6,4G8,4G9…	45	103	1	0.990385	1	1
235135	C	T	missense_variant	zmp1	Rv0198c	c.1373G>A	p.G458E	zinc metalloprotease	1I4	0	1	0	0.00961538	1	1
235681	G	A	missense_variant	zmp1	Rv0198c	c.827C>T	p.A276V	zinc metalloprotease	5A8,5C5	0	2	0	0.0192308	1	1
236264	C	T	missense_variant	zmp1	Rv0198c	c.244G>A	p.D82N	zinc metalloprotease	5C4	1	0	0.0222222	0	0.302013422818792	1
236512	C	T	intergenic_region	zmp1-Rv0199	Rv0198c-Rv0199	n.236512C>T	--	--	5A8,5C5	0	2	0	0.0192308	1	1
236531	C	A	intergenic_region	zmp1-Rv0199	Rv0198c-Rv0199	n.236531C>A	--	--	5H7	0	1	0	0.00961538	1	1
236632	C	T	missense_variant	Rv0199	Rv0199	c.83C>T	p.A28V	membrane protein	4E1	0	1	0	0.00961538	1	1
237164	T	C	synonymous_variant	Rv0199	Rv0199	c.615T>C	p.D205D	membrane protein	2H8,5C4	1	1	0.0222222	0.00961538	0.514239071286051	1
237251	C	A	missense_variant	Rv0200	Rv0200	c.46C>A	p.L16M	transmembrane protein	4B2	0	1	0	0.00961538	1	1
238091	A	G	missense_variant	Rv0201c	Rv0201c	c.305T>C	p.V102A	hypothetical protein	2I7	1	0	0.0222222	0	0.302013422818792	1
238506	C	T	synonymous_variant	mmpL11	Rv0202c	c.2787G>A	p.P929P	transmembrane transport protein MmpL11	4A2,4D3	1	1	0.0222222	0.00961538	0.514239071286051	1
239739	C	G	missense_variant	mmpL11	Rv0202c	c.1554G>C	p.K518N	transmembrane transport protein MmpL11	2H9	0	1	0	0.00961538	1	1
239948	G	C	missense_variant	mmpL11	Rv0202c	c.1345C>G	p.R449G	transmembrane transport protein MmpL11	1D2,4F1,5D3,4D9,6C3,6D8	2	4	0.0444444	0.0384615	1	1
240310	G	A	missense_variant	mmpL11	Rv0202c	c.983C>T	p.A328V	transmembrane transport protein MmpL11	2F8	0	1	0	0.00961538	1	1
240831	G	A	synonymous_variant	mmpL11	Rv0202c	c.462C>T	p.G154G	transmembrane transport protein MmpL11	5A6	0	1	0	0.00961538	1	1
241450	C	T	intergenic_region	mmpL11-Rv0203	Rv0202c-Rv0203	n.241450C>T	--	--	6A7	0	1	0	0.00961538	1	1
241465	G	A	intergenic_region	mmpL11-Rv0203	Rv0202c-Rv0203	n.241465G>A	--	--	5A8,5C5	0	2	0	0.0192308	1	1
241488	C	G	intergenic_region	mmpL11-Rv0203	Rv0202c-Rv0203	n.241488C>G	--	--	5H7	0	1	0	0.00961538	1	1
242069	G	T	synonymous_variant	Rv0204c	Rv0204c	c.1146C>A	p.G382G	transmembrane protein	4B2	0	1	0	0.00961538	1	1
243118	G	A	missense_variant	Rv0204c	Rv0204c	c.97C>T	p.R33C	transmembrane protein	2H9,4B1,4D6,4G7,1B2,1G2,4F4,1I4,2H7,3A3,3B2,5C8,2G2,4A5,4C1,4E3,4E5,4F9,4I6,5C2,6C5,6E2	4	18	0.0888889	0.173077	0.217389007547111	1
243281	TG	T	intergenic_region	Rv0204c-Rv0205	Rv0204c-Rv0205	n.243282delG	--	--	4D7	0	1	0	0.00961538	1	1
243335	G	A	intergenic_region	Rv0204c-Rv0205	Rv0204c-Rv0205	n.243335G>A	--	--	4G8	0	1	0	0.00961538	1	1
243535	C	T	missense_variant	Rv0205	Rv0205	c.152C>T	p.A51V	transmembrane protein	2H9,4B1,4D6,4G7,1B2,1G2,4F4,1I4,2H7,3A3,3B2,5C8,2G2,4A5,4C1,4E3,4E5,4F9,4I6,5C2,6C5,6E2	4	18	0.0888889	0.173077	0.217389007547111	1
243598	G	A	missense_variant	Rv0205	Rv0205	c.215G>A	p.R72H	transmembrane protein	1C5,1D2,2B4,2G4,2G7,2H3,2H9,2I7,3B1,3B3,3C6,3F1,4A2,4A6,4B1,4B7,4C3,4D3,4D6,4E2,4F1,4F6,4G7,4H3,5B6,5H2,5I5,5I7,1B2,1C7,1C8,1D1,1D7,1E1,1G2,1H1,2G3,2G8,2H2,3A7,4E9,4F4,1I4,2G1,2G6,2H7,3A3,3A8,3B2,4I2,5B5,5C7,5C8,5D1,5D3,5E2,5F8,5F9,1A6,1B3,1B7,1F1,1H2,2A2,2E8,2F4,2F8,2F9,2G2,2G5,2H1,2H8,2I8,2I9,3C2,3C3,4A1,4A5,4A7,4A9,4B2,4B8,4C1,4C2,4C8,4C9,4D7,4D9,4E1,4E3,4E5,4E7,4F2,4F8,4F9,4G1,4G2,4G6,4G8,4G9…	45	101	1	0.971154	0.553893024650455	1
243881	C	T	synonymous_variant	Rv0205	Rv0205	c.498C>T	p.T166T	transmembrane protein	3C6	1	0	0.0222222	0	0.302013422818792	1
243923	CG	C	frameshift_variant	Rv0205	Rv0205	c.545delG	p.G182fs	transmembrane protein	5G4	0	1	0	0.00961538	1	1
244491	C	T	missense_variant	mmpL3	Rv0206c	c.2828G>A	p.R943H	transmembrane transport protein MmpL3	1B2,5C8,4F9,6E2	0	4	0	0.0384615	0.315561900833575	1
244550	A	G	synonymous_variant	mmpL3	Rv0206c	c.2769T>C	p.R923R	transmembrane transport protein MmpL3	5A8,5C5,6A5	0	3	0	0.0288462	0.553893024650455	1
244911	G	C	missense_variant	mmpL3	Rv0206c	c.2408C>G	p.P803R	transmembrane transport protein MmpL3	2H9,4B1,4D6,4G7,1B2,1G2,4F4,1I4,2H7,3A3,3B2,5C8,2G2,4A5,4C1,4E3,4E5,4F9,4I6,5C2,6C5,6E2	4	18	0.0888889	0.173077	0.217389007547111	1
246103	T	C	missense_variant	mmpL3	Rv0206c	c.1216A>G	p.I406V	transmembrane transport protein MmpL3	4E1	0	1	0	0.00961538	1	1
246906	T	C	missense_variant	mmpL3	Rv0206c	c.413A>G	p.D138G	transmembrane transport protein MmpL3	1H1	0	1	0	0.00961538	1	1
247749	A	G	missense_variant	Rv0207c	Rv0207c	c.364T>C	p.F122L	hypothetical protein	2B4,2H2,1A6,4G1,4H2	2	3	0.0444444	0.0288462	0.638183430951739	1
247847	C	A	missense_variant	Rv0207c	Rv0207c	c.266G>T	p.G89V	hypothetical protein	5C4	1	0	0.0222222	0	0.302013422818792	1
247872	C	T	missense_variant	Rv0207c	Rv0207c	c.241G>A	p.A81T	hypothetical protein	3A7,5F9,5F6,6C4	0	4	0	0.0384615	0.315561900833575	1
248201	T	G	synonymous_variant	Rv0208c	Rv0208c	c.706A>C	p.R236R	tRNA (guanine-N(7)-)-methyltransferase	2H9	0	1	0	0.00961538	1	1
248539	A	G	missense_variant	Rv0208c	Rv0208c	c.368T>C	p.V123A	tRNA (guanine-N(7)-)-methyltransferase	2B4,2H2,1A6,4C2,4F2,4G1,4H2	2	5	0.0444444	0.0480769	1	1
248697	A	G	synonymous_variant	Rv0208c	Rv0208c	c.210T>C	p.R70R	tRNA (guanine-N(7)-)-methyltransferase	5H9	0	1	0	0.00961538	1	1
249194	C	T	missense_variant	Rv0209	Rv0209	c.157C>T	p.R53C	hypothetical protein	4B7	1	0	0.0222222	0	0.302013422818792	1
249522	C	T	missense_variant	Rv0209	Rv0209	c.485C>T	p.A162V	hypothetical protein	1C5,1D2,2B4,2G4,2G7,2H3,2H9,2I7,3B1,3B3,3C6,3F1,4A2,4A6,4B1,4B7,4C3,4D3,4D6,4E2,4F1,4F6,4G7,4H3,5B6,5H2,5I5,5I7,1B2,1C7,1C8,1D1,1D7,1E1,1G2,1H1,2G3,2G8,2H2,3A7,4E9,4F4,1I4,2G1,2G6,2H7,3A3,3A8,3B2,4I2,5B5,5C7,5C8,5D1,5D3,5E2,5F8,5F9,1A6,1B3,1B7,1F1,1H2,2A2,2E8,2F4,2F8,2F9,2G2,2G5,2H1,2H8,2I8,2I9,3C2,3C3,4A1,4A5,4A7,4A9,4B2,4B8,4C1,4C2,4C8,4C9,4D7,4D9,4E1,4E3,4E5,4E7,4F2,4F8,4F9,4G1,4G2,4G6,4G8,4G9…	45	101	1	0.971154	0.553893024650455	1
249799	G	GC	frameshift_variant	Rv0209	Rv0209	c.762_763insC	p.L256fs	hypothetical protein	4I6	1	0	0.0222222	0	0.302013422818792	1
250225	G	A	missense_variant	Rv0210	Rv0210	c.106G>A	p.V36M	hypothetical protein	1I4	0	1	0	0.00961538	1	1
250566	T	C	synonymous_variant	Rv0210	Rv0210	c.447T>C	p.P149P	hypothetical protein	4G6	0	1	0	0.00961538	1	1
250822	C	T	stop_gained	Rv0210	Rv0210	c.703C>T	p.Q235*	hypothetical protein	4D7	0	1	0	0.00961538	1	1
250890	G	A	synonymous_variant	Rv0210	Rv0210	c.771G>A	p.Q257Q	hypothetical protein	6C6	0	1	0	0.00961538	1	1
251019	G	A	synonymous_variant	Rv0210	Rv0210	c.900G>A	p.L300L	hypothetical protein	3A7,5F9,5F6,6C4	0	4	0	0.0384615	0.315561900833575	1
251468	G	T	missense_variant	Rv0210	Rv0210	c.1349G>T	p.R450L	hypothetical protein	3B3,4A6,5B5,2F4,2F9,4C9,4F8,5H3,6D5	2	7	0.0444444	0.0673077	0.723848076319404	1
251575	A	G	missense_variant	Rv0210	Rv0210	c.1456A>G	p.T486A	hypothetical protein	1C5,1D2,2B4,2G4,2G7,2H3,2H9,2I7,3B1,3B3,3C6,3F1,4A2,4A6,4B1,4B7,4C3,4D3,4D6,4E2,4F1,4F6,4G7,4H3,5B6,5H2,5I5,5I7,1B2,1C7,1C8,1D1,1D7,1E1,1G2,1H1,2G3,2G8,2H2,3A7,4E9,4F4,1I4,2G1,2G6,2H7,3A3,3A8,3B2,4I2,5B5,5C7,5C8,5D1,5D3,5E2,5F8,5F9,1A6,1B3,1B7,1F1,1H2,2A2,2E8,2F4,2F8,2F9,2G2,2G5,2H1,2H8,2I8,2I9,3C2,3C3,4A1,4A5,4A7,4A9,4B2,4B8,4C1,4C2,4C8,4C9,4D7,4D9,4E1,4E3,4E5,4E7,4F2,4F8,4F9,4G1,4G2,4G6,4G8,4G9…	45	100	1	0.961538	0.315561900833575	1
251619	G	A	intergenic_region	Rv0210-pckA	Rv0210-Rv0211	n.251619G>A	--	--	6C2	0	1	0	0.00961538	1	1
251669	C	T	intergenic_region	Rv0210-pckA	Rv0210-Rv0211	n.251669C>T	--	--	1C5,1D2,2B4,2G4,2G7,2H3,2H9,2I7,3B1,3B3,3C6,3F1,4A2,4A6,4B1,4B7,4C3,4D3,4D6,4E2,4F1,4F6,4G7,4H3,5B6,5H2,5I5,5I7,1B2,1C7,1C8,1D1,1D7,1E1,1G2,1H1,2G3,2G8,2H2,3A7,4E9,4F4,1I4,2G1,2G6,2H7,3A3,3A8,3B2,4I2,5B5,5C7,5C8,5D1,5D3,5E2,5F8,5F9,1A6,1B3,1B7,1F1,1H2,2A2,2E8,2F4,2F8,2F9,2G2,2G5,2H1,2H8,2I8,2I9,3C2,3C3,4A1,4A5,4A7,4A9,4B2,4B8,4C1,4C2,4C8,4C9,4D7,4D9,4E1,4E3,4E5,4E7,4F2,4F8,4F9,4G1,4G2,4G6,4G8,4G9…	45	101	1	0.971154	0.553893024650455	1
251839	C	G	missense_variant	pckA	Rv0211	c.58C>G	p.L20V	phosphoenolpyruvate carboxykinase	4B7	1	0	0.0222222	0	0.302013422818792	1
252083	A	C	missense_variant	pckA	Rv0211	c.302A>C	p.N101T	phosphoenolpyruvate carboxykinase	2F8,6B9	0	2	0	0.0192308	1	1
253046	A	G	missense_variant	pckA	Rv0211	c.1265A>G	p.K422R	phosphoenolpyruvate carboxykinase	2I9	0	1	0	0.00961538	1	1
253388	C	G	missense_variant	pckA	Rv0211	c.1607C>G	p.A536G	phosphoenolpyruvate carboxykinase	3B1,4E2,5I7,3A8,4I2,1F1,2E8,2I8,6B8,6C8,6E1,2D4	4	8	0.0888889	0.0769231	0.754224499996083	1
253457	C	T	missense_variant	pckA	Rv0211	c.1676C>T	p.A559V	phosphoenolpyruvate carboxykinase	2H8	0	1	0	0.00961538	1	1
253969	G	A	synonymous_variant	nadR	Rv0212c	c.672C>T	p.I224I	transcriptional regulator NadR	1D2,4F1,5D3,4D9,6C3,6D8	2	4	0.0444444	0.0384615	1	1
254643	C	A	synonymous_variant	Rv0213c	Rv0213c	c.1308G>T	p.T436T	methyltransferase	5C3,5G1	0	2	0	0.0192308	1	1
254734	A	G	missense_variant	Rv0213c	Rv0213c	c.1217T>C	p.V406A	methyltransferase	5A2	0	1	0	0.00961538	1	1
254862	C	T	synonymous_variant	Rv0213c	Rv0213c	c.1089G>A	p.T363T	methyltransferase	3C3	1	0	0.0222222	0	0.302013422818792	1
254903	C	A	missense_variant	Rv0213c	Rv0213c	c.1048G>T	p.G350C	methyltransferase	5A8,5C5	0	2	0	0.0192308	1	1
255067	C	T	missense_variant	Rv0213c	Rv0213c	c.884G>A	p.R295H	methyltransferase	5A6	0	1	0	0.00961538	1	1
255280	T	C	missense_variant	Rv0213c	Rv0213c	c.671A>G	p.D224G	methyltransferase	4B2	0	1	0	0.00961538	1	1
255373	T	C	missense_variant	Rv0213c	Rv0213c	c.578A>G	p.D193G	methyltransferase	5G4	0	1	0	0.00961538	1	1
255641	C	G	missense_variant	Rv0213c	Rv0213c	c.310G>C	p.E104Q	methyltransferase	4G8	0	1	0	0.00961538	1	1
255660	G	A	synonymous_variant	Rv0213c	Rv0213c	c.291C>T	p.Y97Y	methyltransferase	6A5	0	1	0	0.00961538	1	1
255703	A	C	missense_variant	Rv0213c	Rv0213c	c.248T>G	p.L83R	methyltransferase	3A7,5F9,5F6,6C4	0	4	0	0.0384615	0.315561900833575	1
256993	CCACG	C	frameshift_variant	fadD4	Rv0214	c.932_935delACGC	p.H311fs	fatty-acid--CoA ligase FadD4	1D2,4F1,5D3,4D9,6C3,6D8	2	4	0.0444444	0.0384615	1	1
257071	C	T	synonymous_variant	fadD4	Rv0214	c.1008C>T	p.Y336Y	fatty-acid--CoA ligase FadD4	5G4	0	1	0	0.00961538	1	1
257089	C	T	synonymous_variant	fadD4	Rv0214	c.1026C>T	p.S342S	fatty-acid--CoA ligase FadD4	5A7	1	0	0.0222222	0	0.302013422818792	1
257177	G	A	missense_variant	fadD4	Rv0214	c.1114G>A	p.A372T	fatty-acid--CoA ligase FadD4	3B3,4B1,4G7,4C9	3	1	0.0666667	0.00961538	0.0823912230024734	1
257288	C	T	missense_variant	fadD4	Rv0214	c.1225C>T	p.H409Y	fatty-acid--CoA ligase FadD4	1H1	0	1	0	0.00961538	1	1
257301	CCGTCGGCGA	C	conservative_inframe_deletion	fadD4	Rv0214	c.1246_1254delGACGTCGGC	p.D416_G418del	fatty-acid--CoA ligase FadD4	5A8,5C5	0	2	0	0.0192308	1	1
258596	C	T	intergenic_region	fadD4-Rv0216	Rv0214-Rv0216	n.258596C>T	--	--	2G4,3F1,5C7,4I5,6C6	4	1	0.0888889	0.00961538	0.0292320734284638	1
258746	G	C	intergenic_region	fadD4-Rv0216	Rv0214-Rv0216	n.258746G>C	--	--	4D6	1	0	0.0222222	0	0.302013422818792	1
258776	G	A	intergenic_region	fadD4-Rv0216	Rv0214-Rv0216	n.258776G>A	--	--	2I7	1	0	0.0222222	0	0.302013422818792	1
259257	G	T	synonymous_variant	Rv0216	Rv0216	c.345G>T	p.V115V	hydratase	2G1	0	1	0	0.00961538	1	1
260074	G	A	missense_variant	lipW	Rv0217c	c.758C>T	p.T253I	esterase LipW	5A8,5C5	0	2	0	0.0192308	1	1
260282	T	G	missense_variant	lipW	Rv0217c	c.550A>C	p.T184P	esterase LipW	1C5,1D2,2B4,2G4,2G7,2H3,2H9,2I7,3B1,3B3,3C6,3F1,4A2,4A6,4B1,4B7,4C3,4D3,4D6,4E2,4F1,4F6,4G7,4H3,5B6,5H2,5I5,5I7,1B2,1C7,1C8,1D1,1D7,1E1,1G2,1H1,2G3,2G8,2H2,3A7,4E9,4F4,1I4,2G1,2G6,2H7,3A3,3A8,3B2,4I2,5B5,5C7,5C8,5D1,5D3,5E2,5F8,5F9,1A6,1B3,1B7,1F1,1H2,2A2,2E8,2F4,2F8,2F9,2G2,2G5,2H1,2H8,2I8,2I9,3C2,3C3,4A1,4A5,4A7,4A9,4B2,4B8,4C1,4C2,4C8,4C9,4D7,4D9,4E1,4E3,4E5,4E7,4F2,4F8,4F9,4G1,4G2,4G6,4G8,4G9…	45	101	1	0.971154	0.553893024650455	1
260395	C	T	missense_variant	lipW	Rv0217c	c.437G>A	p.G146D	esterase LipW	2F8	0	1	0	0.00961538	1	1
260527	C	T	missense_variant	lipW	Rv0217c	c.305G>A	p.G102D	esterase LipW	4A2,4D3,2I9	1	2	0.0222222	0.0192308	1	1
261050	C	T	missense_variant	Rv0218	Rv0218	c.127C>T	p.R43C	transmembrane protein	5H7	0	1	0	0.00961538	1	1
261415	C	T	synonymous_variant	Rv0218	Rv0218	c.492C>T	p.G164G	transmembrane protein	1H2	0	1	0	0.00961538	1	1
261809	ACCG	A	disruptive_inframe_deletion	Rv0218	Rv0218	c.899_901delCCG	p.A300del	transmembrane protein	5F8	0	1	0	0.00961538	1	1
261869	C	T	missense_variant	Rv0218	Rv0218	c.946C>T	p.R316C	transmembrane protein	5D6	0	1	0	0.00961538	1	1
262268	A	T	synonymous_variant	Rv0219	Rv0219	c.15A>T	p.A5A	transmembrane protein	5G4	0	1	0	0.00961538	1	1
263057	T	G	synonymous_variant	lipC	Rv0220	c.246T>G	p.R82R	esterase LipC	5A8,5C5	0	2	0	0.0192308	1	1
263146	C	A	missense_variant	lipC	Rv0220	c.335C>A	p.P112Q	esterase LipC	5D6	0	1	0	0.00961538	1	1
263149	A	C	missense_variant	lipC	Rv0220	c.338A>C	p.E113A	esterase LipC	5A8,5C5	0	2	0	0.0192308	1	1
263185	G	GC	frameshift_variant	lipC	Rv0220	c.376dupC	p.R126fs	esterase LipC	5A2	0	1	0	0.00961538	1	1
263306	T	C	synonymous_variant	lipC	Rv0220	c.495T>C	p.G165G	esterase LipC	2F8,6B9	0	2	0	0.0192308	1	1
263441	C	T	synonymous_variant	lipC	Rv0220	c.630C>T	p.V210V	esterase LipC	6D5	0	1	0	0.00961538	1	1
264043	T	C	intergenic_region	lipC-Rv0221	Rv0220-Rv0221	n.264043T>C	--	--	4D7	0	1	0	0.00961538	1	1
264257	T	C	missense_variant	Rv0221	Rv0221	c.191T>C	p.V64A	diacyglycerol O-acyltransferase	1H2	0	1	0	0.00961538	1	1
264298	C	A	missense_variant	Rv0221	Rv0221	c.232C>A	p.Q78K	diacyglycerol O-acyltransferase	5A8,5C5	0	2	0	0.0192308	1	1
264886	C	T	synonymous_variant	Rv0221	Rv0221	c.820C>T	p.L274L	diacyglycerol O-acyltransferase	4E9	1	0	0.0222222	0	0.302013422818792	1
264984	C	G	synonymous_variant	Rv0221	Rv0221	c.918C>G	p.T306T	diacyglycerol O-acyltransferase	5A8,5C5	0	2	0	0.0192308	1	1
264992	T	C	missense_variant	Rv0221	Rv0221	c.926T>C	p.L309P	diacyglycerol O-acyltransferase	5G4	0	1	0	0.00961538	1	1
265170	CG	C	frameshift_variant	Rv0221	Rv0221	c.1107delG	p.Q370fs	diacyglycerol O-acyltransferase	5A8,5C5	0	2	0	0.0192308	1	1
265387	G	A	missense_variant	Rv0221	Rv0221	c.1321G>A	p.G441R	diacyglycerol O-acyltransferase	5A8,5C5	0	2	0	0.0192308	1	1
265968	C	G	synonymous_variant	echA1	Rv0222	c.462C>G	p.R154R	enoyl-CoA hydratase EchA1	1D2,3B3,4A6,4F1,5B5,5D3,2F4,2F9,4C9,4D9,4F8,5H3,6C3,6D5,6D8	4	11	0.0888889	0.105769	1	1
266212	G	A	missense_variant	echA1	Rv0222	c.706G>A	p.V236M	enoyl-CoA hydratase EchA1	2I9	0	1	0	0.00961538	1	1
266405	C	T	missense_variant	Rv0223c	Rv0223c	c.1360G>A	p.G454S	aldehyde dehydrogenase	5G4	0	1	0	0.00961538	1	1
266794	G	T	missense_variant	Rv0223c	Rv0223c	c.971C>A	p.A324E	aldehyde dehydrogenase	5C4	1	0	0.0222222	0	0.302013422818792	1
268687	C	T	synonymous_variant	Rv0225	Rv0225	c.25C>T	p.L9L	hypothetical protein	5A2	0	1	0	0.00961538	1	1
268901	C	G	missense_variant	Rv0225	Rv0225	c.239C>G	p.A80G	hypothetical protein	1B2,5C8,6E2	0	3	0	0.0288462	0.553893024650455	1
269001	C	T	synonymous_variant	Rv0225	Rv0225	c.339C>T	p.G113G	hypothetical protein	3A7,5F9,5F6,6C4	0	4	0	0.0384615	0.315561900833575	1
270649	C	T	missense_variant	Rv0226c	Rv0226c	c.916G>A	p.V306I	transmembrane protein	2G4,3F1,5C7,4I5	4	0	0.0888889	0	0.00755552700022683	1
271547	C	T	synonymous_variant	Rv0226c	Rv0226c	c.18G>A	p.P6P	transmembrane protein	1I4,4I6	1	1	0.0222222	0.00961538	0.514239071286051	1
271961	G	A	synonymous_variant	Rv0227c	Rv0227c	c.879C>T	p.T293T	membrane protein	2I9	0	1	0	0.00961538	1	1
272595	T	C	missense_variant	Rv0227c	Rv0227c	c.245A>G	p.N82S	membrane protein	4B2	0	1	0	0.00961538	1	1
272678	C	T	synonymous_variant	Rv0227c	Rv0227c	c.162G>A	p.A54A	membrane protein	5A8,5C5	0	2	0	0.0192308	1	1
273568	G	T	missense_variant	Rv0228	Rv0228	c.514G>T	p.A172S	acyltransferase	5A8,5C5	0	2	0	0.0192308	1	1
273690	C	T	synonymous_variant	Rv0228	Rv0228	c.636C>T	p.D212D	acyltransferase	2H8	0	1	0	0.00961538	1	1
273883	G	T	missense_variant	Rv0228	Rv0228	c.829G>T	p.G277C	acyltransferase	2D2	0	1	0	0.00961538	1	1
274463	C	A	missense_variant	Rv0229c	Rv0229c	c.257G>T	p.R86L	hypothetical protein	5G4	0	1	0	0.00961538	1	1
274571	T	C	missense_variant	Rv0229c	Rv0229c	c.149A>G	p.E50G	hypothetical protein	4F4,2H7,3A3,3B2,4A5,4E3,4E5,6C5	0	8	0	0.0769231	0.106216816521628	1
274678	C	T	synonymous_variant	Rv0229c	Rv0229c	c.42G>A	p.R14R	hypothetical protein	5A2	0	1	0	0.00961538	1	1
274683	T	G	missense_variant	Rv0229c	Rv0229c	c.37A>C	p.K13Q	hypothetical protein	2B4,2H2,1A6,4C2,4F2,4G1,4H2	2	5	0.0444444	0.0480769	1	1
274914	T	C	intergenic_region	Rv0229c-php	Rv0229c-Rv0230c	n.274914T>C	--	--	2B4,2H2,1A6,4G1,4H2	2	3	0.0444444	0.0288462	0.638183430951739	1
275271	C	A	synonymous_variant	php	Rv0230c	c.693G>T	p.R231R	phosphotriesterase	1H1	0	1	0	0.00961538	1	1
275328	G	C	synonymous_variant	php	Rv0230c	c.636C>G	p.T212T	phosphotriesterase	2F8,6B9	0	2	0	0.0192308	1	1
275992	C	T	intergenic_region	php-fadE4	Rv0230c-Rv0231	n.275992C>T	--	--	6A7	0	1	0	0.00961538	1	1
276539	G	C	missense_variant	fadE4	Rv0231	c.482G>C	p.G161A	acyl-CoA dehydrogenase FadE4	5G4	0	1	0	0.00961538	1	1
276908	T	G	missense_variant	fadE4	Rv0231	c.851T>G	p.F284C	acyl-CoA dehydrogenase FadE4	2G7,4H3,1E1,1H1,2G3,2G8,2G6,5F8,1B3,1B7,2A2,4C8,4E7,4H7,4I3,5G2,5H9,6C2,2D2,5D4	4	16	0.0888889	0.153846	0.432615525523183	1
278681	G	C	missense_variant	nrdB	Rv0233	c.97G>C	p.D33H	ribonucleoside-diphosphate reductase subunit beta NrdB	5D6	0	1	0	0.00961538	1	1
279515	GCGGCCTCGGCCTAGGCCTGGCGAGCAGACGCAAAATCGCCCAATTTCGTGCCGAATTGGGCGATTTTGCGTCTGC	G	frameshift_variant&stop_lost&splice_region_variant	nrdB	Rv0233	c.932_*61delCGGCCTCGGCCTAGGCCTGGCGAGCAGACGCAAAATCGCCCAATTTCGTGCCGAATTGGGCGATTTTGCGTCTGC	p.A311fs	ribonucleoside-diphosphate reductase subunit beta NrdB	4A2,4B7,4D3	2	1	0.0444444	0.00961538	0.216834421053021	1
279515	GCGGCCTCGGCCTAGGCCTGGCGAGCAGACGCAAAATCGCCCAATTTCGTGCCGAATTGGGCGATTTTGCGTCTGC	G	intergenic_region	nrdB-gabD1	Rv0233-Rv0234c	n.279516_279590delCGGCCTCGGCCTAGGCCTGGCGAGCAGACGCAAAATCGCCCAATTTCGTGCCGAATTGGGCGATTTTGCGTCTGC	--	--	4A2,4B7,4D3	2	1	0.0444444	0.00961538	0.216834421053021	1
279578	AT	A	intergenic_region	nrdB-gabD1	Rv0233-Rv0234c	n.279579delT	--	--	4C2	0	1	0	0.00961538	1	1
280538	T	C	synonymous_variant	gabD1	Rv0234c	c.603A>G	p.A201A	succinate-semialdehyde dehydrogenase	4G6	0	1	0	0.00961538	1	1
280860	C	T	missense_variant	gabD1	Rv0234c	c.281G>A	p.R94H	succinate-semialdehyde dehydrogenase	6A5	0	1	0	0.00961538	1	1
281299	G	A	missense_variant	Rv0235c	Rv0235c	c.1316C>T	p.A439V	transmembrane protein	1D2,4F1,5D3,6C3,6D8	2	3	0.0444444	0.0288462	0.638183430951739	1
281316	C	T	synonymous_variant	Rv0235c	Rv0235c	c.1299G>A	p.P433P	transmembrane protein	6A5	0	1	0	0.00961538	1	1
281454	C	A	synonymous_variant	Rv0235c	Rv0235c	c.1161G>T	p.R387R	transmembrane protein	5A8,5C5	0	2	0	0.0192308	1	1
281498	C	T	missense_variant	Rv0235c	Rv0235c	c.1117G>A	p.D373N	transmembrane protein	4B2	0	1	0	0.00961538	1	1
281627	C	A	missense_variant	Rv0235c	Rv0235c	c.988G>T	p.V330F	transmembrane protein	4B8	0	1	0	0.00961538	1	1
282188	G	A	missense_variant	Rv0235c	Rv0235c	c.427C>T	p.R143C	transmembrane protein	3B1,4E2,5H2,5I7,1D7,4E9,3A8,4I2,1F1,2E8,2I8,3C3,4A1,4E1,5A4,5E5,6B8,6C8,6E1,2D4,3D9	8	13	0.177778	0.125	0.444643987503935	1
282573	C	T	synonymous_variant	Rv0235c	Rv0235c	c.42G>A	p.L14L	transmembrane protein	4F2	0	1	0	0.00961538	1	1
282604	A	T	missense_variant	Rv0235c	Rv0235c	c.11T>A	p.F4Y	transmembrane protein	5A8,5C5	0	2	0	0.0192308	1	1
282910	C	G	synonymous_variant	aftD	Rv0236c	c.3942G>C	p.G1314G	alpha-(1->3)-arabinofuranosyltransferase	4B2	0	1	0	0.00961538	1	1
282989	G	T	missense_variant	aftD	Rv0236c	c.3863C>A	p.P1288H	alpha-(1->3)-arabinofuranosyltransferase	4D6,1G2,4C1	1	2	0.0222222	0.0192308	1	1
283313	G	A	missense_variant	aftD	Rv0236c	c.3539C>T	p.T1180I	alpha-(1->3)-arabinofuranosyltransferase	2F8,6B9	0	2	0	0.0192308	1	1
283503	G	A	missense_variant	aftD	Rv0236c	c.3349C>T	p.H1117Y	alpha-(1->3)-arabinofuranosyltransferase	5G4	0	1	0	0.00961538	1	1
283614	C	T	missense_variant	aftD	Rv0236c	c.3238G>A	p.G1080S	alpha-(1->3)-arabinofuranosyltransferase	4A2,4B7,4D3,2H8,2I9,4B8,5C3,5C4,5G1,5H7,6A5,5D6	3	9	0.0666667	0.0865385	1	1
283918	C	T	synonymous_variant	aftD	Rv0236c	c.2934G>A	p.V978V	alpha-(1->3)-arabinofuranosyltransferase	4C2	0	1	0	0.00961538	1	1
284047	C	G	synonymous_variant	aftD	Rv0236c	c.2805G>C	p.L935L	alpha-(1->3)-arabinofuranosyltransferase	4A2,4B7,4D3,2I9,4B8,5C3,5G1,5H7	2	6	0.0444444	0.0576923	1	1
284623	G	A	synonymous_variant	aftD	Rv0236c	c.2229C>T	p.T743T	alpha-(1->3)-arabinofuranosyltransferase	1D2,3B3,3C6,4A6,4F1,5B5,5D3,5E2,2F4,2F9,2G5,2H1,3C2,4A7,4B2,4C9,4D7,4D9,4F8,4G6,4G8,5A2,5A6,5A7,5C6,5D5,5H3,6C3,6D5,6D8	8	22	0.177778	0.211538	0.824235416301638	1
285871	G	A	synonymous_variant	aftD	Rv0236c	c.981C>T	p.V327V	alpha-(1->3)-arabinofuranosyltransferase	4A2,4B7,4D3,2H8,2I9,4B8,5C3,5C4,5G1,5H7,5D6	3	8	0.0666667	0.0769231	1	1
285876	C	T	missense_variant	aftD	Rv0236c	c.976G>A	p.A326T	alpha-(1->3)-arabinofuranosyltransferase	2H9,4B1,4D6,4G7,1B2,1G2,4F4,1I4,2H7,3A3,3B2,5C8,2G2,4A5,4C1,4E3,4E5,4F9,4I6,5C2,6C5,6E2	4	18	0.0888889	0.173077	0.217389007547111	1
286011	G	A	missense_variant	aftD	Rv0236c	c.841C>T	p.P281S	alpha-(1->3)-arabinofuranosyltransferase	1B2,5C8,4F9,6E2	0	4	0	0.0384615	0.315561900833575	1
286470	G	A	synonymous_variant	aftD	Rv0236c	c.382C>T	p.L128L	alpha-(1->3)-arabinofuranosyltransferase	6A5	0	1	0	0.00961538	1	1
286896	G	A	intergenic_region	aftD-Rv0236A	Rv0236c-Rv0236A	n.286896G>A	--	--	4F4,2H7,3A3,3B2,4A5,4E3,4E5,6C5	0	8	0	0.0769231	0.106216816521628	1
287141	GC	G	intergenic_region	Rv0236A-lpqI	Rv0236A-Rv0237	n.287142delC	--	--	5G4	0	1	0	0.00961538	1	1
287248	C	G	missense_variant	lpqI	Rv0237	c.63C>G	p.S21R	lipoprotein LpqI	4D6	1	0	0.0222222	0	0.302013422818792	1
287440	C	T	synonymous_variant	lpqI	Rv0237	c.255C>T	p.N85N	lipoprotein LpqI	4I3	0	1	0	0.00961538	1	1
287904	T	C	missense_variant	lpqI	Rv0237	c.719T>C	p.V240A	lipoprotein LpqI	2H9,4B1,4D6,4G7,1B2,1G2,4F4,1I4,2H7,3A3,3B2,5C8,2G2,4A5,4C1,4E3,4E5,4F9,4I6,5C2,6C5,6E2	4	18	0.0888889	0.173077	0.217389007547111	1
289012	G	T	synonymous_variant	Rv0238	Rv0238	c.585G>T	p.A195A	transcriptional regulator	3A8,6B8,2D4	0	3	0	0.0288462	0.553893024650455	1
289043	CCTG	C	intergenic_region	Rv0238-vapB24	Rv0238-Rv0239	n.289044_289046delCTG	--	--	4E1	0	1	0	0.00961538	1	1
289095	A	G	intergenic_region	Rv0238-vapB24	Rv0238-Rv0239	n.289095A>G	--	--	2F8,6B9	0	2	0	0.0192308	1	1
289177	T	C	missense_variant	vapB24	Rv0239	c.74T>C	p.M25T	antitoxin VapB24	4E9	1	0	0.0222222	0	0.302013422818792	1
289210	A	C	missense_variant	vapB24	Rv0239	c.107A>C	p.E36A	antitoxin VapB24	4E1	0	1	0	0.00961538	1	1
289253	C	T	synonymous_variant	vapB24	Rv0239	c.150C>T	p.D50D	antitoxin VapB24	5G4	0	1	0	0.00961538	1	1
289512	G	A	synonymous_variant	vapC24	Rv0240	c.168G>A	p.V56V	ribonuclease VapC24	2H2,1A6,4G1,4H2	1	3	0.0222222	0.0288462	1	1
290055	C	G	synonymous_variant	htdX	Rv0241c	c.600G>C	p.A200A	3-hydroxyacyl-thioester dehydratase HtdX	2B4,2H2,1A6,4C2,4F2,4G1,4H2	2	5	0.0444444	0.0480769	1	1
290121	C	A	synonymous_variant	htdX	Rv0241c	c.534G>T	p.P178P	3-hydroxyacyl-thioester dehydratase HtdX	3B1,4E2,5I7,3A8,4I2,2E8,2I8,6B8,6C8,6E1,2D4	4	7	0.0888889	0.0673077	0.735023289058277	1
290163	CT	C	frameshift_variant	htdX	Rv0241c	c.491delA	p.K164fs	3-hydroxyacyl-thioester dehydratase HtdX	4D6	1	0	0.0222222	0	0.302013422818792	1
290339	C	T	missense_variant	htdX	Rv0241c	c.316G>A	p.A106T	3-hydroxyacyl-thioester dehydratase HtdX	4D7	0	1	0	0.00961538	1	1
290374	T	C	missense_variant	htdX	Rv0241c	c.281A>G	p.H94R	3-hydroxyacyl-thioester dehydratase HtdX	5A8,5C5	0	2	0	0.0192308	1	1
290860	C	G	synonymous_variant	fabG4	Rv0242c	c.1170G>C	p.P390P	3-oxoacyl-ACP reductase FabG	6B9	0	1	0	0.00961538	1	1
291102	C	G	missense_variant	fabG4	Rv0242c	c.928G>C	p.A310P	3-oxoacyl-ACP reductase FabG	3C6	1	0	0.0222222	0	0.302013422818792	1
291977	G	A	missense_variant	fabG4	Rv0242c	c.53C>T	p.P18L	3-oxoacyl-ACP reductase FabG	5A8,5C5	0	2	0	0.0192308	1	1
291985	G	A	synonymous_variant	fabG4	Rv0242c	c.45C>T	p.N15N	3-oxoacyl-ACP reductase FabG	4A2,4D3,2I9	1	2	0.0222222	0.0192308	1	1
291993	C	T	missense_variant	fabG4	Rv0242c	c.37G>A	p.V13I	3-oxoacyl-ACP reductase FabG	5A2	0	1	0	0.00961538	1	1
292254	G	T	synonymous_variant	fadA2	Rv0243	c.84G>T	p.S28S	acetyl-CoA acetyltransferase FadA	4G1	0	1	0	0.00961538	1	1
292261	G	A	missense_variant	fadA2	Rv0243	c.91G>A	p.A31T	acetyl-CoA acetyltransferase FadA	2B4,2H2,1A6,4C2,4F2,4G1,4H2	2	5	0.0444444	0.0480769	1	1
292730	C	T	missense_variant	fadA2	Rv0243	c.560C>T	p.A187V	acetyl-CoA acetyltransferase FadA	1D7,4A1,5A4,5E5,3D9	1	4	0.0222222	0.0384615	1	1
292864	T	C	missense_variant	fadA2	Rv0243	c.694T>C	p.Y232H	acetyl-CoA acetyltransferase FadA	6A5	0	1	0	0.00961538	1	1
293358	T	C	synonymous_variant	fadA2	Rv0243	c.1188T>C	p.G396G	acetyl-CoA acetyltransferase FadA	5D6	0	1	0	0.00961538	1	1
293628	A	AC	non_coding_transcript_exon_variant	F6	RVnc0008	n.30dupC	--	Putative small regulatory RNA	1D2,3B3,3C6,4A6,4F1,5B5,5D3,5E2,2F4,2F9,2G5,2H1,3C2,4A7,4B2,4C9,4D7,4D9,4F8,4G6,4G8,5A2,5A6,5A7,5A8,5C5,5C6,5D5,5G4,5H3,6C3,6D5,6D8	8	25	0.177778	0.240385	0.520082528365333	1
293704	CT	C	non_coding_transcript_exon_variant	F6	RVnc0008	n.91delT	--	Putative small regulatory RNA	1C5,2B4,2G4,2G7,2H3,2H9,2I7,3B1,3F1,4B1,4C3,4D6,4E2,4F6,4G7,4H3,5B6,5H2,5I5,5I7,1B2,1C7,1C8,1D1,1D7,1E1,1G2,1H1,2G3,2G8,2H2,3A7,4E9,4F4,1I4,2G1,2G6,2H7,3A3,3A8,3B2,4I2,5C7,5C8,5D1,5F8,5F9,1A6,1B3,1B7,1F1,1H2,2A2,2E8,2G2,2I8,3C3,4A1,4A5,4A9,4C1,4C2,4C8,4E1,4E3,4E5,4E7,4F2,4F9,4G1,4G2,4G9,4H2,4H7,4I3,4I5,4I6,5A4,5C2,5E5,5F6,5G2,5H9,6A7,6B8,6C2,6C5,6C6,6C8,6E1,6E2,6E6,2D2,2D4,2I3,3D9,5A9,5D4,6C1,6C4…	34	67	0.755556	0.644231	0.251768892613054	1
293892	A	G	missense_variant	fadE5	Rv0244c	c.1742T>C	p.F581S	acyl-CoA dehydrogenase FadE5	6B9	0	1	0	0.00961538	1	1
294012	T	G	missense_variant	fadE5	Rv0244c	c.1622A>C	p.D541A	acyl-CoA dehydrogenase FadE5	1C5,2H3,4C3,4F6,1C8,5D1,6C1,6D3	8	0	0.177778	0	4.33113716071107e-05	0.498773755427487
294070	C	A	missense_variant	fadE5	Rv0244c	c.1564G>T	p.V522F	acyl-CoA dehydrogenase FadE5	4D7	0	1	0	0.00961538	1	1
294170	G	A	synonymous_variant	fadE5	Rv0244c	c.1464C>T	p.G488G	acyl-CoA dehydrogenase FadE5	5A8,5C5	0	2	0	0.0192308	1	1
294534	G	C	missense_variant	fadE5	Rv0244c	c.1100C>G	p.A367G	acyl-CoA dehydrogenase FadE5	5H7	0	1	0	0.00961538	1	1
294947	C	T	synonymous_variant	fadE5	Rv0244c	c.687G>A	p.L229L	acyl-CoA dehydrogenase FadE5	4E1	0	1	0	0.00961538	1	1
294972	C	G	missense_variant	fadE5	Rv0244c	c.662G>C	p.G221A	acyl-CoA dehydrogenase FadE5	4E1	0	1	0	0.00961538	1	1
295000	G	A	synonymous_variant	fadE5	Rv0244c	c.634C>T	p.L212L	acyl-CoA dehydrogenase FadE5	1G2	0	1	0	0.00961538	1	1
295317	A	G	missense_variant	fadE5	Rv0244c	c.317T>C	p.M106T	acyl-CoA dehydrogenase FadE5	6D5	0	1	0	0.00961538	1	1
295460	G	A	synonymous_variant	fadE5	Rv0244c	c.174C>T	p.V58V	acyl-CoA dehydrogenase FadE5	4E2	1	0	0.0222222	0	0.302013422818792	1
295465	A	G	missense_variant	fadE5	Rv0244c	c.169T>C	p.F57L	acyl-CoA dehydrogenase FadE5	5A7	1	0	0.0222222	0	0.302013422818792	1
295644	C	CT	intergenic_region	fadE5-Rv0245	Rv0244c-Rv0245	n.295644_295645insT	--	--	5A2	0	1	0	0.00961538	1	1
295676	G	T	intergenic_region	fadE5-Rv0245	Rv0244c-Rv0245	n.295676G>T	--	--	5A8,5C5	0	2	0	0.0192308	1	1
295717	T	TC	intergenic_region	fadE5-Rv0245	Rv0244c-Rv0245	n.295717_295718insC	--	--	2G5,3C2	1	1	0.0222222	0.00961538	0.514239071286051	1
295724	A	G	intergenic_region	fadE5-Rv0245	Rv0244c-Rv0245	n.295724A>G	--	--	1H2	0	1	0	0.00961538	1	1
295728	C	T	intergenic_region	fadE5-Rv0245	Rv0244c-Rv0245	n.295728C>T	--	--	2G4,3F1,5C7,4I5,6C6	4	1	0.0888889	0.00961538	0.0292320734284638	1
295917	C	T	intergenic_region	fadE5-Rv0245	Rv0244c-Rv0245	n.295917C>T	--	--	2H9,4B1,4D6,4G7,1B2,1G2,4F4,1I4,2H7,3A3,3B2,5C8,2G2,4A5,4C1,4E3,4E5,4F9,4I6,5C2,6C5,6E2	4	18	0.0888889	0.173077	0.217389007547111	1
296141	C	T	missense_variant	Rv0245	Rv0245	c.137C>T	p.S46L	oxidoreductase	2H8,5C4	1	1	0.0222222	0.00961538	0.514239071286051	1
296233	C	G	missense_variant	Rv0245	Rv0245	c.229C>G	p.L77V	oxidoreductase	2H9,4B1,4G7	2	1	0.0444444	0.00961538	0.216834421053021	1
296242	GC	G	frameshift_variant	Rv0245	Rv0245	c.241delC	p.H81fs	oxidoreductase	4G8	0	1	0	0.00961538	1	1
296280	T	C	synonymous_variant	Rv0245	Rv0245	c.276T>C	p.T92T	oxidoreductase	5B6	1	0	0.0222222	0	0.302013422818792	1
296617	G	A	intergenic_region	Rv0245-Rv0246	Rv0245-Rv0246	n.296617G>A	--	--	5B6	1	0	0.0222222	0	0.302013422818792	1
297396	G	A	synonymous_variant	Rv0246	Rv0246	c.588G>A	p.S196S	integral membrane protein	5A8,5C5	0	2	0	0.0192308	1	1
297560	C	T	missense_variant	Rv0246	Rv0246	c.752C>T	p.S251F	integral membrane protein	4G6	0	1	0	0.00961538	1	1
297730	A	G	missense_variant	Rv0246	Rv0246	c.922A>G	p.I308V	integral membrane protein	5C3,5G1	0	2	0	0.0192308	1	1
297855	G	A	synonymous_variant	Rv0246	Rv0246	c.1047G>A	p.L349L	integral membrane protein	4F2	0	1	0	0.00961538	1	1
298064	A	G	missense_variant	Rv0246	Rv0246	c.1256A>G	p.D419G	integral membrane protein	4I6	1	0	0.0222222	0	0.302013422818792	1
299466	G	A	synonymous_variant	Rv0248c	Rv0248c	c.1338C>T	p.Y446Y	succinate dehydrogenase flavoprotein subunit	2F8	0	1	0	0.00961538	1	1
299587	G	A	missense_variant	Rv0248c	Rv0248c	c.1217C>T	p.P406L	succinate dehydrogenase flavoprotein subunit	4I2,2E8	0	2	0	0.0192308	1	1
300462	G	C	synonymous_variant	Rv0248c	Rv0248c	c.342C>G	p.G114G	succinate dehydrogenase flavoprotein subunit	2H8	0	1	0	0.00961538	1	1
301115	A	T	missense_variant	Rv0249c	Rv0249c	c.541T>A	p.S181T	succinate dehydrogenase membrane anchor subunit	5A7	1	0	0.0222222	0	0.302013422818792	1
301341	C	A	synonymous_variant	Rv0249c	Rv0249c	c.315G>T	p.P105P	succinate dehydrogenase membrane anchor subunit	5G4	0	1	0	0.00961538	1	1
301598	G	C	missense_variant	Rv0249c	Rv0249c	c.58C>G	p.Q20E	succinate dehydrogenase membrane anchor subunit	4E1	0	1	0	0.00961538	1	1
301772	T	C	missense_variant	Rv0250c	Rv0250c	c.257A>G	p.D86G	hypothetical protein	2F8	0	1	0	0.00961538	1	1
302660	T	C	intergenic_region	hsp-nirB	Rv0251c-Rv0252	n.302660T>C	--	--	2H9,4B1,4D6,4G7,1B2,1G2,4F4,1I4,2H7,3A3,3B2,5C8,2G2,4A5,4C1,4E3,4E5,4F9,4I6,5C2,6C5,6E2	4	18	0.0888889	0.173077	0.217389007547111	1
303414	C	T	synonymous_variant	nirB	Rv0252	c.549C>T	p.F183F	nitrite reductase large subunit NirB	5A8,5C5	0	2	0	0.0192308	1	1
303441	G	A	missense_variant	nirB	Rv0252	c.576G>A	p.M192I	nitrite reductase large subunit NirB	1D7,4A1,5A4,3D9	1	3	0.0222222	0.0288462	1	1
303595	C	A	missense_variant	nirB	Rv0252	c.730C>A	p.R244S	nitrite reductase large subunit NirB	6D5	0	1	0	0.00961538	1	1
304395	T	A	missense_variant	nirB	Rv0252	c.1530T>A	p.F510L	nitrite reductase large subunit NirB	5D6	0	1	0	0.00961538	1	1
304679	G	T	missense_variant	nirB	Rv0252	c.1814G>T	p.G605V	nitrite reductase large subunit NirB	3B3,5B5,2F4,2F9,4C9,4F8,5H3,6D5	1	7	0.0222222	0.0673077	0.435954668451309	1
304696	A	G	missense_variant	nirB	Rv0252	c.1831A>G	p.T611A	nitrite reductase large subunit NirB	4C2	0	1	0	0.00961538	1	1
304877	C	T	missense_variant	nirB	Rv0252	c.2012C>T	p.A671V	nitrite reductase large subunit NirB	1D7,4A1,5A4,5E5,3D9	1	4	0.0222222	0.0384615	1	1
304902	C	T	synonymous_variant	nirB	Rv0252	c.2037C>T	p.R679R	nitrite reductase large subunit NirB	5B5	0	1	0	0.00961538	1	1
304923	G	A	synonymous_variant	nirB	Rv0252	c.2058G>A	p.K686K	nitrite reductase large subunit NirB	1C5,2B4,2G4,2G7,2H3,2H9,2I7,3B1,3F1,4A2,4B1,4B7,4C3,4D3,4D6,4E2,4F6,4G7,4H3,5B6,5H2,5I5,5I7,1B2,1C7,1C8,1D1,1D7,1E1,1G2,1H1,2G3,2G8,2H2,3A7,4E9,4F4,1I4,2G1,2G6,2H7,3A3,3A8,3B2,4I2,5C7,5C8,5D1,5F8,5F9,1A6,1B3,1B7,1F1,1H2,2A2,2E8,2F8,2G2,2H8,2I8,2I9,3C3,4A1,4A5,4A9,4B8,4C1,4C2,4C8,4E1,4E3,4E5,4E7,4F2,4F9,4G1,4G2,4G9,4H2,4H7,4I3,4I5,4I6,5A4,5C2,5C3,5C4,5E5,5F6,5G1,5G2,5H7,5H9,6A5,6A7,6B8,6B9,6C2,6C5…	37	78	0.822222	0.75	0.399282712866529	1
305106	C	T	synonymous_variant	nirB	Rv0252	c.2241C>T	p.D747D	nitrite reductase large subunit NirB	4D7	0	1	0	0.00961538	1	1
305935	G	T	missense_variant	cobU	Rv0254c	c.415C>A	p.H139N	bifunctional cobinamide kinase/cobinamide phosphate guanylyltransferase	1B2,5C8,2G2,4F9,6E2	0	5	0	0.0480769	0.322937311384937	1
306113	C	T	synonymous_variant	cobU	Rv0254c	c.237G>A	p.V79V	bifunctional cobinamide kinase/cobinamide phosphate guanylyltransferase	2H8	0	1	0	0.00961538	1	1
306744	A	T	missense_variant	cobQ1	Rv0255c	c.1115T>A	p.F372Y	cobyric acid synthase	4I3	0	1	0	0.00961538	1	1
307036	G	C	missense_variant	cobQ1	Rv0255c	c.823C>G	p.L275V	cobyric acid synthase	5D4	0	1	0	0.00961538	1	1
309684	G	A	intergenic_region	PPE2-Rv0257	Rv0256c-Rv0257	n.309684G>A	--	--	1I4	0	1	0	0.00961538	1	1
310116	T	C	intergenic_region	Rv0257-Rv0258c	Rv0257-Rv0258c	n.310116T>C	--	--	6C3,6D8	0	2	0	0.0192308	1	1
310336	C	T	synonymous_variant	Rv0258c	Rv0258c	c.414G>A	p.P138P	hypothetical protein	6A5	0	1	0	0.00961538	1	1
310527	C	T	missense_variant	Rv0258c	Rv0258c	c.223G>A	p.E75K	hypothetical protein	2B4	1	0	0.0222222	0	0.302013422818792	1
311029	C	A	synonymous_variant	Rv0259c	Rv0259c	c.489G>T	p.T163T	hypothetical protein	5E2,2H1,4A7,5C6	0	4	0	0.0384615	0.315561900833575	1
311338	C	G	synonymous_variant	Rv0259c	Rv0259c	c.180G>C	p.V60V	hypothetical protein	1C5,2H3,4C3,4F6,1C8,5D1,6C1,6D3	8	0	0.177778	0	4.33113716071107e-05	0.498773755427487
311432	A	AGC	frameshift_variant	Rv0259c	Rv0259c	c.84_85dupGC	p.L29fs	hypothetical protein	2G3	0	1	0	0.00961538	1	1
311525	C	G	missense_variant	Rv0260c	Rv0260c	c.1135G>C	p.D379H	transcriptional regulator	2H8	0	1	0	0.00961538	1	1
311613	T	G	synonymous_variant	Rv0260c	Rv0260c	c.1047A>C	p.V349V	transcriptional regulator	5D6	0	1	0	0.00961538	1	1
311920	G	T	stop_gained	Rv0260c	Rv0260c	c.740C>A	p.S247*	transcriptional regulator	5D6	0	1	0	0.00961538	1	1
312184	A	T	missense_variant	Rv0260c	Rv0260c	c.476T>A	p.F159Y	transcriptional regulator	1D7,4A1,5A4,5E5,3D9	1	4	0.0222222	0.0384615	1	1
312430	C	T	missense_variant	Rv0260c	Rv0260c	c.230G>A	p.R77H	transcriptional regulator	4G6	0	1	0	0.00961538	1	1
313889	GC	G	frameshift_variant	narK3	Rv0261c	c.279delG	p.R94fs	nitrate/nitrite transporter	2G5	0	1	0	0.00961538	1	1
314306	G	A	intergenic_region	narK3-aac	Rv0261c-Rv0262c	n.314306G>A	--	--	5H7	0	1	0	0.00961538	1	1
314574	CGTTG	C	frameshift_variant	aac	Rv0262c	c.277_280delCAAC	p.Q93fs	aminoglycoside 2'-N-acetyltransferase	3C6	1	0	0.0222222	0	0.302013422818792	1
314957	C	T	synonymous_variant	Rv0263c	Rv0263c	c.810G>A	p.K270K	hypothetical protein	4D6	1	0	0.0222222	0	0.302013422818792	1
315502	C	A	missense_variant	Rv0263c	Rv0263c	c.265G>T	p.V89F	hypothetical protein	3B3,4A6,5B5,2F4,2F9,4C9,4F8,5H3,6D5	2	7	0.0444444	0.0673077	0.723848076319404	1
315843	G	A	synonymous_variant	Rv0264c	Rv0264c	c.573C>T	p.V191V	hypothetical protein	2I9	0	1	0	0.00961538	1	1
316059	G	C	synonymous_variant	Rv0264c	Rv0264c	c.357C>G	p.A119A	hypothetical protein	4D7	0	1	0	0.00961538	1	1
316129	C	G	missense_variant	Rv0264c	Rv0264c	c.287G>C	p.G96A	hypothetical protein	1C5,2B4,2G4,2G7,2H3,2H9,2I7,3B1,3F1,4B1,4C3,4D6,4E2,4F6,4G7,4H3,5B6,5H2,5I5,5I7,1B2,1C7,1C8,1D1,1D7,1E1,1G2,1H1,2G3,2G8,2H2,3A7,4E9,4F4,1I4,2G1,2G6,2H7,3A3,3A8,3B2,4I2,5C7,5C8,5D1,5F8,5F9,1A6,1B3,1B7,1F1,1H2,2A2,2E8,2G2,2I8,3C3,4A1,4A5,4A9,4C1,4C2,4C8,4E1,4E3,4E5,4E7,4F2,4F9,4G1,4G2,4G9,4H2,4H7,4I3,4I5,4I6,5A4,5C2,5E5,5F6,5G2,5H9,6A7,6B8,6C2,6C5,6C6,6C8,6E1,6E2,6E6,2D2,2D4,2I3,3D9,5A9,5D4,6C1,6C4…	34	67	0.755556	0.644231	0.251768892613054	1
316337	C	T	missense_variant	Rv0264c	Rv0264c	c.79G>A	p.A27T	hypothetical protein	4F4,2H7,3A3,3B2,4A5,4E3,4E5,6C5	0	8	0	0.0769231	0.106216816521628	1
316481	C	T	intergenic_region	Rv0264c-fecB2	Rv0264c-Rv0265c	n.316481C>T	--	--	1F1	0	1	0	0.00961538	1	1
316600	C	T	missense_variant	fecB2	Rv0265c	c.904G>A	p.A302T	iron ABC transporter substrate-binding lipoprotein	2G4,3F1,5C7,4I5,6C6	4	1	0.0888889	0.00961538	0.0292320734284638	1
316814	C	T	missense_variant	fecB2	Rv0265c	c.690G>A	p.M230I	iron ABC transporter substrate-binding lipoprotein	4A6	1	0	0.0222222	0	0.302013422818792	1
317300	G	A	synonymous_variant	fecB2	Rv0265c	c.204C>T	p.D68D	iron ABC transporter substrate-binding lipoprotein	4A2,4B7,4D3,2I9,4B8,5C3,5G1,5H7	2	6	0.0444444	0.0576923	1	1
317678	C	A	synonymous_variant	oplA	Rv0266c	c.3477G>T	p.L1159L	5-oxoprolinase OplA	2G2	0	1	0	0.00961538	1	1
319844	T	C	synonymous_variant	oplA	Rv0266c	c.1311A>G	p.G437G	5-oxoprolinase OplA	4I6	1	0	0.0222222	0	0.302013422818792	1
319854	A	G	missense_variant	oplA	Rv0266c	c.1301T>C	p.V434A	5-oxoprolinase OplA	5G4	0	1	0	0.00961538	1	1
320037	G	C	missense_variant	oplA	Rv0266c	c.1118C>G	p.P373R	5-oxoprolinase OplA	4B2	0	1	0	0.00961538	1	1
320038	G	A	missense_variant	oplA	Rv0266c	c.1117C>T	p.P373S	5-oxoprolinase OplA	3B3,4A6,5B5,2F4,2F9,4C9,4F8,5H3,6D5	2	7	0.0444444	0.0673077	0.723848076319404	1
320180	G	A	synonymous_variant	oplA	Rv0266c	c.975C>T	p.I325I	5-oxoprolinase OplA	1C5,1D2,2B4,2G4,2G7,2H3,2H9,2I7,3B1,3B3,3C6,3F1,4A2,4A6,4B1,4B7,4C3,4D3,4D6,4E2,4F1,4F6,4G7,4H3,5B6,5H2,5I5,5I7,1B2,1C7,1C8,1D1,1D7,1E1,1G2,1H1,2G3,2G8,2H2,3A7,4E9,4F4,1I4,2G1,2G6,2H7,3A3,3A8,3B2,4I2,5B5,5C7,5C8,5D1,5D3,5E2,5F8,5F9,1A6,1B3,1B7,1F1,1H2,2A2,2E8,2F4,2F8,2F9,2G2,2G5,2H1,2H8,2I8,2I9,3C2,3C3,4A1,4A5,4A7,4A9,4B2,4B8,4C1,4C2,4C8,4C9,4D7,4D9,4E1,4E3,4E5,4E7,4F2,4F8,4F9,4G1,4G2,4G6,4G8,4G9…	45	101	1	0.971154	0.553893024650455	1
320193	C	T	missense_variant	oplA	Rv0266c	c.962G>A	p.G321D	5-oxoprolinase OplA	6D5	0	1	0	0.00961538	1	1
320719	T	C	missense_variant	oplA	Rv0266c	c.436A>G	p.K146E	5-oxoprolinase OplA	2G6,1B7,4I3,5H9	0	4	0	0.0384615	0.315561900833575	1
320846	A	C	synonymous_variant	oplA	Rv0266c	c.309T>G	p.R103R	5-oxoprolinase OplA	5G4	0	1	0	0.00961538	1	1
321338	T	TC	frameshift_variant	narU	Rv0267	c.9dupC	p.T4fs	nitrite extrusion protein NarU	2F8,6B9	0	2	0	0.0192308	1	1
321981	C	T	synonymous_variant	narU	Rv0267	c.651C>T	p.A217A	nitrite extrusion protein NarU	5D6	0	1	0	0.00961538	1	1
322061	C	A	missense_variant	narU	Rv0267	c.731C>A	p.A244D	nitrite extrusion protein NarU	5D6	0	1	0	0.00961538	1	1
322655	C	T	missense_variant	narU	Rv0267	c.1325C>T	p.A442V	nitrite extrusion protein NarU	2F8	0	1	0	0.00961538	1	1
322719	G	A	synonymous_variant	narU	Rv0267	c.1389G>A	p.V463V	nitrite extrusion protein NarU	1D2,4F1	2	0	0.0444444	0	0.0897877743515327	1
324372	G	A	missense_variant	Rv0269c	Rv0269c	c.160C>T	p.R54C	hypothetical protein	1D2,4F1,5D3,6C3,6D8	2	3	0.0444444	0.0288462	0.638183430951739	1
324610	T	C	missense_variant	fadD2	Rv0270	c.44T>C	p.L15P	fatty-acid--CoA ligase FadD2	5D6	0	1	0	0.00961538	1	1
324812	C	T	synonymous_variant	fadD2	Rv0270	c.246C>T	p.D82D	fatty-acid--CoA ligase FadD2	5G4	0	1	0	0.00961538	1	1
324968	G	T	synonymous_variant	fadD2	Rv0270	c.402G>T	p.V134V	fatty-acid--CoA ligase FadD2	5H2	1	0	0.0222222	0	0.302013422818792	1
325505	C	T	synonymous_variant	fadD2	Rv0270	c.939C>T	p.V313V	fatty-acid--CoA ligase FadD2	1C5,1D2,2B4,2G4,2G7,2H3,2H9,2I7,3B1,3B3,3C6,3F1,4A2,4A6,4B1,4B7,4C3,4D3,4D6,4E2,4F1,4F6,4G7,4H3,5B6,5H2,5I5,5I7,1B2,1C7,1C8,1D1,1D7,1E1,1G2,1H1,2G3,2G8,2H2,3A7,4E9,4F4,1I4,2G1,2G6,2H7,3A3,3A8,3B2,4I2,5B5,5C7,5C8,5D1,5D3,5E2,5F8,5F9,1A6,1B3,1B7,1F1,1H2,2A2,2E8,2F4,2F8,2F9,2G2,2G5,2H1,2H8,2I8,2I9,3C2,3C3,4A1,4A5,4A7,4A9,4B2,4B8,4C1,4C2,4C8,4C9,4D7,4D9,4E1,4E3,4E5,4E7,4F2,4F8,4F9,4G1,4G2,4G6,4G8,4G9…	45	100	1	0.961538	0.315561900833575	1
326002	A	G	missense_variant	fadD2	Rv0270	c.1436A>G	p.D479G	fatty-acid--CoA ligase FadD2	5A8,5C5	0	2	0	0.0192308	1	1
326039	C	T	synonymous_variant	fadD2	Rv0270	c.1473C>T	p.A491A	fatty-acid--CoA ligase FadD2	2H9,4B1,4D6,4G7,1B2,1G2,4F4,1I4,2H7,3A3,3B2,5C8,2G2,4A5,4C1,4E3,4E5,4F9,4I6,5C2,6C5,6E2	4	18	0.0888889	0.173077	0.217389007547111	1
326428	C	G	synonymous_variant	fadE6	Rv0271c	c.2034G>C	p.S678S	acyl-CoA dehydrogenase FadE6	5A6	0	1	0	0.00961538	1	1
326639	T	G	missense_variant	fadE6	Rv0271c	c.1823A>C	p.D608A	acyl-CoA dehydrogenase FadE6	2G5	0	1	0	0.00961538	1	1
327185	G	A	missense_variant	fadE6	Rv0271c	c.1277C>T	p.T426I	acyl-CoA dehydrogenase FadE6	5G2	0	1	0	0.00961538	1	1
327897	C	T	missense_variant	fadE6	Rv0271c	c.565G>A	p.V189I	acyl-CoA dehydrogenase FadE6	1C5,2G4,2H3,2I7,3F1,4C3,4F6,5I5,1C8,1D1,2G1,5C7,5D1,1H2,4A9,4G2,4G9,4I5,6A7,6C6,6E6,2I3,5A9,6C1,6D3	15	10	0.333333	0.0961538	0.000726498655659262	1
328552	G	T	intergenic_region	fadE6-Rv0272c	Rv0271c-Rv0272c	n.328552G>T	--	--	2H1,4A7,5C6	0	3	0	0.0288462	0.553893024650455	1
328569	G	C	intergenic_region	fadE6-Rv0272c	Rv0271c-Rv0272c	n.328569G>C	--	--	5G4	0	1	0	0.00961538	1	1
328641	G	T	synonymous_variant	Rv0272c	Rv0272c	c.1068C>A	p.T356T	hypothetical protein	3B3,4A6,5B5,2F4,2F9,4C9,4F8,5H3,6D5	2	7	0.0444444	0.0673077	0.723848076319404	1
328759	A	G	missense_variant	Rv0272c	Rv0272c	c.950T>C	p.L317P	hypothetical protein	4E1	0	1	0	0.00961538	1	1
329126	C	T	missense_variant	Rv0272c	Rv0272c	c.583G>A	p.D195N	hypothetical protein	4A6	1	0	0.0222222	0	0.302013422818792	1
329923	T	C	missense_variant	Rv0273c	Rv0273c	c.403A>G	p.T135A	transcriptional regulator	2F8,6B9	0	2	0	0.0192308	1	1
329926	T	C	missense_variant	Rv0273c	Rv0273c	c.400A>G	p.I134V	transcriptional regulator	5H2	1	0	0.0222222	0	0.302013422818792	1
330002	G	A	synonymous_variant	Rv0273c	Rv0273c	c.324C>T	p.S108S	transcriptional regulator	2F8,6B9	0	2	0	0.0192308	1	1
330013	C	T	missense_variant	Rv0273c	Rv0273c	c.313G>A	p.E105K	transcriptional regulator	1F1	0	1	0	0.00961538	1	1
330232	T	C	missense_variant	Rv0273c	Rv0273c	c.94A>G	p.T32A	transcriptional regulator	5A7	1	0	0.0222222	0	0.302013422818792	1
330362	T	C	intergenic_region	Rv0273c-Rv0274	Rv0273c-Rv0274	n.330362T>C	--	--	2D2	0	1	0	0.00961538	1	1
330657	G	C	missense_variant	Rv0274	Rv0274	c.236G>C	p.G79A	hypothetical protein	5I5,1D1,4A9,4G2,4G9,6E6,2I3,5A9	2	6	0.0444444	0.0576923	1	1
330676	C	G	synonymous_variant	Rv0274	Rv0274	c.255C>G	p.A85A	hypothetical protein	5E2	0	1	0	0.00961538	1	1
330724	T	C	synonymous_variant	Rv0274	Rv0274	c.303T>C	p.H101H	hypothetical protein	5I5,1D1,4A9,4G2,4G9,6E6,2I3,5A9	2	6	0.0444444	0.0576923	1	1
330774	T	G	missense_variant	Rv0274	Rv0274	c.353T>G	p.L118R	hypothetical protein	1I4	0	1	0	0.00961538	1	1
331111	C	T	missense_variant	Rv0275c	Rv0275c	c.548G>A	p.R183Q	transcriptional regulator	2H8	0	1	0	0.00961538	1	1
331286	T	A	missense_variant	Rv0275c	Rv0275c	c.373A>T	p.N125Y	transcriptional regulator	4B8	0	1	0	0.00961538	1	1
331381	G	A	missense_variant	Rv0275c	Rv0275c	c.278C>T	p.A93V	transcriptional regulator	4C1	0	1	0	0.00961538	1	1
331502	G	A	synonymous_variant	Rv0275c	Rv0275c	c.157C>T	p.L53L	transcriptional regulator	2F8,6B9	0	2	0	0.0192308	1	1
331588	A	G	missense_variant	Rv0275c	Rv0275c	c.71T>C	p.L24S	transcriptional regulator	1C5,1D2,2B4,2G4,2G7,2H3,2H9,2I7,3B1,3B3,3C6,3F1,4A2,4A6,4B1,4B7,4C3,4D3,4D6,4E2,4F1,4F6,4G7,4H3,5B6,5H2,5I5,5I7,1B2,1C7,1C8,1D1,1D7,1E1,1G2,1H1,2G3,2G8,2H2,3A7,4E9,4F4,1I4,2G1,2G6,2H7,3A3,3A8,3B2,4I2,5B5,5C7,5C8,5D1,5D3,5E2,5F8,5F9,1A6,1B3,1B7,1F1,1H2,2A2,2E8,2F4,2F8,2F9,2G2,2G5,2H1,2H8,2I8,2I9,3C2,3C3,4A1,4A5,4A7,4A9,4B2,4B8,4C1,4C2,4C8,4C9,4D7,4D9,4E1,4E3,4E5,4E7,4F2,4F8,4F9,4G1,4G2,4G6,4G8,4G9…	45	101	1	0.971154	0.553893024650455	1
331759	G	T	synonymous_variant	Rv0276	Rv0276	c.12G>T	p.S4S	hypothetical protein	2B4,2H2,1A6,4C2,4F2,4G1,4H2	2	5	0.0444444	0.0480769	1	1
331834	C	T	synonymous_variant	Rv0276	Rv0276	c.87C>T	p.R29R	hypothetical protein	1H2	0	1	0	0.00961538	1	1
331896	C	A	missense_variant	Rv0276	Rv0276	c.149C>A	p.A50D	hypothetical protein	2H9,4B1,4G7	2	1	0.0444444	0.00961538	0.216834421053021	1
332053	C	T	synonymous_variant	Rv0276	Rv0276	c.306C>T	p.D102D	hypothetical protein	6B9	0	1	0	0.00961538	1	1
332128	C	T	synonymous_variant	Rv0276	Rv0276	c.381C>T	p.S127S	hypothetical protein	5A8,5C5	0	2	0	0.0192308	1	1
332131	C	A	stop_gained	Rv0276	Rv0276	c.384C>A	p.Y128*	hypothetical protein	3B1,4E2,5I7,3A8,4I2,1F1,2E8,2I8,3C3,6B8,6C8,6E1,2D4	5	8	0.111111	0.0769231	0.533564744518114	1
333184	A	G	intergenic_region	vapC25-Rv0278c	Rv0277c-Rv0278c	n.333184A>G	--	--	2H8	0	1	0	0.00961538	1	1
333209	A	G	intergenic_region	vapC25-Rv0278c	Rv0277c-Rv0278c	n.333209A>G	--	--	2H8	0	1	0	0.00961538	1	1
333211	C	T	intergenic_region	vapC25-Rv0278c	Rv0277c-Rv0278c	n.333211C>T	--	--	2H8	0	1	0	0.00961538	1	1
333212	C	G	intergenic_region	vapC25-Rv0278c	Rv0277c-Rv0278c	n.333212C>G	--	--	1C5,1D2,2B4,2G4,2G7,2H3,2H9,2I7,3B1,3B3,3C6,3F1,4A2,4A6,4B1,4B7,4C3,4D3,4D6,4E2,4F1,4F6,4G7,4H3,5B6,5H2,5I5,5I7,1B2,1C7,1C8,1D1,1D7,1E1,1G2,1H1,2G3,2G8,2H2,3A7,4E9,4F4,1I4,2G1,2G6,2H7,3A3,3A8,3B2,4I2,5B5,5C7,5C8,5D1,5D3,5E2,5F8,5F9,1A6,1B3,1B7,1F1,1H2,2A2,2E8,2F4,2F8,2F9,2G2,2G5,2H1,2I8,2I9,3C2,3C3,4A1,4A5,4A7,4A9,4B2,4B8,4C1,4C2,4C8,4C9,4D7,4D9,4E1,4E3,4E5,4E7,4F2,4F8,4F9,4G1,4G2,4G6,4G8,4G9,4H2…	45	100	1	0.961538	0.315561900833575	1
333292	G	A	intergenic_region	vapC25-Rv0278c	Rv0277c-Rv0278c	n.333292G>A	--	--	1C5,1D2,2B4,2G4,2G7,2H3,2H9,2I7,3B1,3B3,3C6,3F1,4A2,4A6,4B1,4B7,4C3,4D3,4D6,4E2,4F1,4F6,4G7,4H3,5B6,5H2,5I5,5I7,1B2,1C7,1C8,1D1,1D7,1E1,1G2,1H1,2G3,2G8,2H2,3A7,4E9,4F4,1I4,2G1,2G6,2H7,3A3,3A8,3B2,4I2,5B5,5C7,5C8,5D1,5D3,5E2,5F8,5F9,1A6,1B3,1B7,1F1,1H2,2A2,2E8,2F4,2F8,2F9,2G2,2G5,2H1,2H8,2I8,2I9,3C2,3C3,4A1,4A5,4A7,4A9,4B2,4B8,4C1,4C2,4C8,4C9,4D7,4D9,4E1,4E3,4E5,4E7,4F2,4F8,4F9,4G1,4G2,4G6,4G8,4G9…	45	101	1	0.971154	0.553893024650455	1
336480	A	G	intergenic_region	Rv0278c-PE_PGRS4	Rv0278c-Rv0279c	n.336480A>G	--	--	4C1	0	1	0	0.00961538	1	1
336504	G	T	intergenic_region	Rv0278c-PE_PGRS4	Rv0278c-Rv0279c	n.336504G>T	--	--	4C1	0	1	0	0.00961538	1	1
336535	T	G	intergenic_region	Rv0278c-PE_PGRS4	Rv0278c-Rv0279c	n.336535T>G	--	--	4C1	0	1	0	0.00961538	1	1
336537	T	G	intergenic_region	Rv0278c-PE_PGRS4	Rv0278c-Rv0279c	n.336537T>G	--	--	4C1	0	1	0	0.00961538	1	1
336540	G	T	intergenic_region	Rv0278c-PE_PGRS4	Rv0278c-Rv0279c	n.336540G>T	--	--	4C1	0	1	0	0.00961538	1	1
336546	T	G	intergenic_region	Rv0278c-PE_PGRS4	Rv0278c-Rv0279c	n.336546T>G	--	--	4C1	0	1	0	0.00961538	1	1
339230	G	C	intergenic_region	PE_PGRS4-PPE3	Rv0279c-Rv0280	n.339230G>C	--	--	5G4	0	1	0	0.00961538	1	1
339309	G	A	intergenic_region	PE_PGRS4-PPE3	Rv0279c-Rv0280	n.339309G>A	--	--	2G2	0	1	0	0.00961538	1	1
339340	C	CA	intergenic_region	PE_PGRS4-PPE3	Rv0279c-Rv0280	n.339340_339341insA	--	--	3A7	0	1	0	0.00961538	1	1
341434	G	A	missense_variant	Rv0281	Rv0281	c.437G>A	p.R146H	S-adenosylmethionine-dependent methyltransferase	4E9	1	0	0.0222222	0	0.302013422818792	1
341670	G	C	missense_variant	Rv0281	Rv0281	c.673G>C	p.V225L	S-adenosylmethionine-dependent methyltransferase	4B8	0	1	0	0.00961538	1	1
341786	C	T	synonymous_variant	Rv0281	Rv0281	c.789C>T	p.T263T	S-adenosylmethionine-dependent methyltransferase	2D2	0	1	0	0.00961538	1	1
342146	C	A	missense_variant	eccA3	Rv0282	c.17C>A	p.A6E	ESX-3 secretion system protein EccA	1C5,1D2,2B4,2G4,2G7,2H3,2H9,2I7,3B1,3B3,3C6,3F1,4A2,4A6,4B1,4B7,4C3,4D3,4D6,4E2,4F1,4F6,4G7,4H3,5B6,5H2,5I5,5I7,1B2,1C7,1C8,1D1,1D7,1E1,1G2,1H1,2G3,2G8,2H2,3A7,4E9,4F4,1I4,2G1,2G6,2H7,3A3,3A8,3B2,4I2,5B5,5C7,5C8,5D1,5D3,5E2,5F8,5F9,1A6,1B3,1B7,1F1,1H2,2A2,2E8,2F4,2F8,2F9,2G2,2G5,2H1,2H8,2I8,2I9,3C2,3C3,4A1,4A5,4A7,4A9,4B2,4B8,4C1,4C2,4C8,4C9,4D7,4D9,4E1,4E3,4E5,4E7,4F2,4F8,4F9,4G1,4G2,4G6,4G8,4G9…	45	100	1	0.961538	0.315561900833575	1
342340	C	T	synonymous_variant	eccA3	Rv0282	c.211C>T	p.L71L	ESX-3 secretion system protein EccA	3C6,5E2,2G5,2H1,3C2,4A7,4B2,4G6,4G8,5A2,5A6,5A7,5C6,5D5	4	10	0.0888889	0.0961538	1	1
342342	G	C	synonymous_variant	eccA3	Rv0282	c.213G>C	p.L71L	ESX-3 secretion system protein EccA	3B3,4A6,5B5,2F4,2F9,4C9,4F8,5H3	2	6	0.0444444	0.0576923	1	1
342632	C	T	missense_variant	eccA3	Rv0282	c.503C>T	p.T168I	ESX-3 secretion system protein EccA	4D7	0	1	0	0.00961538	1	1
342873	C	T	synonymous_variant	eccA3	Rv0282	c.744C>T	p.V248V	ESX-3 secretion system protein EccA	5G4	0	1	0	0.00961538	1	1
343281	C	G	synonymous_variant	eccA3	Rv0282	c.1152C>G	p.A384A	ESX-3 secretion system protein EccA	1C5,1D2,2B4,2G4,2G7,2H3,2H9,2I7,3B1,3B3,3C6,3F1,4A2,4A6,4B1,4B7,4C3,4D3,4D6,4E2,4F1,4F6,4G7,4H3,5B6,5H2,5I5,5I7,1B2,1C7,1C8,1D1,1D7,1E1,1G2,1H1,2G3,2G8,2H2,3A7,4E9,4F4,1I4,2G1,2G6,2H7,3A3,3A8,3B2,4I2,5B5,5C7,5C8,5D1,5D3,5E2,5F8,5F9,1A6,1B3,1B7,1F1,1H2,2A2,2E8,2F4,2F8,2F9,2G2,2G5,2H1,2H8,2I8,2I9,3C2,3C3,4A1,4A5,4A7,4A9,4B2,4B8,4C1,4C2,4C8,4C9,4D7,4D9,4E1,4E3,4E5,4E7,4F2,4F8,4F9,4G1,4G2,4G6,4G8,4G9…	45	102	1	0.980769	1	1
343729	G	A	missense_variant	eccA3	Rv0282	c.1600G>A	p.V534I	ESX-3 secretion system protein EccA	6A5	0	1	0	0.00961538	1	1
344288	C	G	synonymous_variant	eccB3	Rv0283	c.267C>G	p.S89S	ESX-3 secretion system protein EccB3	5A8,5C5	0	2	0	0.0192308	1	1
345121	C	G	missense_variant	eccB3	Rv0283	c.1100C>G	p.T367S	ESX-3 secretion system protein EccB3	5A8,5C5	0	2	0	0.0192308	1	1
346140	C	T	missense_variant	eccC3	Rv0284	c.506C>T	p.T169I	ESX-3 secretion system protein EccC3	4B2	0	1	0	0.00961538	1	1
347766	C	T	missense_variant	eccC3	Rv0284	c.2132C>T	p.A711V	ESX-3 secretion system protein EccC3	3B1,4E2,5I7,3A8,4I2,1F1,2E8,2I8,3C3,6B8,6C8,6E1,2D4	5	8	0.111111	0.0769231	0.533564744518114	1
347829	C	T	missense_variant	eccC3	Rv0284	c.2195C>T	p.P732L	ESX-3 secretion system protein EccC3	2H9,4B1,4G7	2	1	0.0444444	0.00961538	0.216834421053021	1
348269	G	A	missense_variant	eccC3	Rv0284	c.2635G>A	p.V879I	ESX-3 secretion system protein EccC3	3A8,6B8,2D4	0	3	0	0.0288462	0.553893024650455	1
349200	G	A	missense_variant	eccC3	Rv0284	c.3566G>A	p.R1189H	ESX-3 secretion system protein EccC3	6A5	0	1	0	0.00961538	1	1
349411	G	A	synonymous_variant	eccC3	Rv0284	c.3777G>A	p.L1259L	ESX-3 secretion system protein EccC3	3A7,5F9,5F6,6C4	0	4	0	0.0384615	0.315561900833575	1
351532	T	G	missense_variant	esxG	Rv0287	c.8T>G	p.L3R	ESAT-6 like protein EsxG	1G2	0	1	0	0.00961538	1	1
351875	G	A	missense_variant	esxH	Rv0288	c.28G>A	p.A10T	ESAT-6-like protein EsxH	5A8,5C5	0	2	0	0.0192308	1	1
351913	C	T	synonymous_variant	esxH	Rv0288	c.66C>T	p.A22A	ESAT-6-like protein EsxH	3C6	1	0	0.0222222	0	0.302013422818792	1
352438	C	T	missense_variant	espG3	Rv0289	c.290C>T	p.A97V	ESX-3 secretion-associated protein EspG3	5D6	0	1	0	0.00961538	1	1
352685	C	G	synonymous_variant	espG3	Rv0289	c.537C>G	p.S179S	ESX-3 secretion-associated protein EspG3	4F4,2H7,3A3,3B2,4A5,4E3,4E5,6C5	0	8	0	0.0769231	0.106216816521628	1
353197	C	T	missense_variant	eccD3	Rv0290	c.115C>T	p.R39C	ESX-3 secretion system protein EccD	5G4	0	1	0	0.00961538	1	1
353711	A	C	missense_variant	eccD3	Rv0290	c.629A>C	p.Q210P	ESX-3 secretion system protein EccD	2F4	0	1	0	0.00961538	1	1
353951	C	T	missense_variant	eccD3	Rv0290	c.869C>T	p.A290V	ESX-3 secretion system protein EccD	5A8,5C5	0	2	0	0.0192308	1	1
354080	C	T	missense_variant	eccD3	Rv0290	c.998C>T	p.A333V	ESX-3 secretion system protein EccD	2G2	0	1	0	0.00961538	1	1
354342	C	T	synonymous_variant	eccD3	Rv0290	c.1260C>T	p.A420A	ESX-3 secretion system protein EccD	1B7	0	1	0	0.00961538	1	1
354461	C	T	missense_variant	eccD3	Rv0290	c.1379C>T	p.A460V	ESX-3 secretion system protein EccD	1G2	0	1	0	0.00961538	1	1
354578	G	A	synonymous_variant	mycP3	Rv0291	c.81G>A	p.G27G	membrane-anchored mycosin MycP	5B6	1	0	0.0222222	0	0.302013422818792	1
355181	G	A	synonymous_variant	mycP3	Rv0291	c.684G>A	p.K228K	membrane-anchored mycosin MycP	2F8,6B9	0	2	0	0.0192308	1	1
355372	G	A	missense_variant	mycP3	Rv0291	c.875G>A	p.G292E	membrane-anchored mycosin MycP	5G4	0	1	0	0.00961538	1	1
356588	A	G	missense_variant	eccE3	Rv0292	c.709A>G	p.I237V	ESX-3 secretion system protein EccE	1I4,4I6	1	1	0.0222222	0.00961538	0.514239071286051	1
356997	C	G	missense_variant	Rv0293c	Rv0293c	c.1068G>C	p.E356D	hypothetical protein	2I9	0	1	0	0.00961538	1	1
357148	A	C	missense_variant	Rv0293c	Rv0293c	c.917T>G	p.L306R	hypothetical protein	1D2,4F1	2	0	0.0444444	0	0.0897877743515327	1
357422	C	A	stop_gained	Rv0293c	Rv0293c	c.643G>T	p.E215*	hypothetical protein	4E9	1	0	0.0222222	0	0.302013422818792	1
357582	G	A	synonymous_variant	Rv0293c	Rv0293c	c.483C>T	p.H161H	hypothetical protein	5A8,5C5	0	2	0	0.0192308	1	1
358239	A	G	synonymous_variant	tam	Rv0294	c.69A>G	p.S23S	trans-aconitate methyltransferase	2B4,2H2,1A6,4G1,4H2	2	3	0.0444444	0.0288462	0.638183430951739	1
358472	G	A	stop_gained	tam	Rv0294	c.302G>A	p.W101*	trans-aconitate methyltransferase	4B8	0	1	0	0.00961538	1	1
358473	G	C	missense_variant	tam	Rv0294	c.303G>C	p.W101C	trans-aconitate methyltransferase	5G4	0	1	0	0.00961538	1	1
360998	G	A	missense_variant	atsG	Rv0296c	c.158C>T	p.A53V	sulfatase	1C5,2H3,4C3,4F6,1C8,5D1,6C1,6D3	8	0	0.177778	0	4.33113716071107e-05	0.498773755427487
361145	T	C	missense_variant	atsG	Rv0296c	c.11A>G	p.E4G	sulfatase	2F8,6B9	0	2	0	0.0192308	1	1
363145	G	T	intergenic_region	PE_PGRS5-Rv0298	Rv0297-Rv0298	n.363145G>T	--	--	2I9	0	1	0	0.00961538	1	1
363563	G	A	missense_variant	Rv0299	Rv0299	c.88G>A	p.A30T	toxin	5G4	0	1	0	0.00961538	1	1
363781	C	T	intergenic_region	Rv0299-vapB2	Rv0299-Rv0300	n.363781C>T	--	--	3C3	1	0	0.0222222	0	0.302013422818792	1
363792	G	C	intergenic_region	Rv0299-vapB2	Rv0299-Rv0300	n.363792G>C	--	--	4B7	1	0	0.0222222	0	0.302013422818792	1
363860	A	G	missense_variant	vapB2	Rv0300	c.35A>G	p.D12G	antitoxin VapB2	2I9	0	1	0	0.00961538	1	1
363996	T	C	synonymous_variant	vapB2	Rv0300	c.171T>C	p.G57G	antitoxin VapB2	5B6	1	0	0.0222222	0	0.302013422818792	1
364412	C	T	synonymous_variant	vapC2	Rv0301	c.369C>T	p.I123I	ribonuclease VapC2	2G1	0	1	0	0.00961538	1	1
364445	C	T	synonymous_variant	vapC2	Rv0301	c.402C>T	p.L134L	ribonuclease VapC2	2I9	0	1	0	0.00961538	1	1
364498	T	TG	intergenic_region	vapC2-Rv0302	Rv0301-Rv0302	n.364498_364499insG	--	--	3C2	1	0	0.0222222	0	0.302013422818792	1
364842	T	C	missense_variant	Rv0302	Rv0302	c.238T>C	p.W80R	transcriptional regulator	5A8,5C5	0	2	0	0.0192308	1	1
365314	C	T	synonymous_variant	Rv0303	Rv0303	c.81C>T	p.D27D	dehydrogenase/reductase	6A5	0	1	0	0.00961538	1	1
365358	G	A	missense_variant	Rv0303	Rv0303	c.125G>A	p.G42D	dehydrogenase/reductase	3B1,4E2,5I7,3A8,4I2,1F1,2E8,2I8,3C3,6B8,6C8,6E1,2D4	5	8	0.111111	0.0769231	0.533564744518114	1
365513	G	A	missense_variant	Rv0303	Rv0303	c.280G>A	p.V94M	dehydrogenase/reductase	4A2,4B7,4D3,2I9,4B8,5C3,5G1,5H7	2	6	0.0444444	0.0576923	1	1
365743	G	A	synonymous_variant	Rv0303	Rv0303	c.510G>A	p.P170P	dehydrogenase/reductase	1H1	0	1	0	0.00961538	1	1
366088	A	G	synonymous_variant	Rv0303	Rv0303	c.855A>G	p.A285A	dehydrogenase/reductase	2B4,2H2,1A6,4C2,4F2,4G1,4H2	2	5	0.0444444	0.0480769	1	1
375934	A	G	synonymous_variant	Rv0306	Rv0306	c.21A>G	p.R7R	oxidoreductase	1F1	0	1	0	0.00961538	1	1
375935	C	T	missense_variant	Rv0306	Rv0306	c.22C>T	p.R8W	oxidoreductase	4B2	0	1	0	0.00961538	1	1
376432	C	T	synonymous_variant	Rv0306	Rv0306	c.519C>T	p.A173A	oxidoreductase	4A2,4D3	1	1	0.0222222	0.00961538	0.514239071286051	1
376653	G	A	missense_variant	Rv0307c	Rv0307c	c.403C>T	p.R135C	hypothetical protein	6A7	0	1	0	0.00961538	1	1
376774	C	T	synonymous_variant	Rv0307c	Rv0307c	c.282G>A	p.A94A	hypothetical protein	4A2,4B7,4D3,2H8,2I9,4B8,5C3,5C4,5G1,5H7,5D6	3	8	0.0666667	0.0769231	1	1
378151	C	T	missense_variant	Rv0309	Rv0309	c.221C>T	p.T74I	hypothetical protein	6A5	0	1	0	0.00961538	1	1
378357	T	G	missense_variant	Rv0309	Rv0309	c.427T>G	p.S143A	hypothetical protein	5A8,5C5	0	2	0	0.0192308	1	1
378939	G	C	synonymous_variant	Rv0310c	Rv0310c	c.210C>G	p.R70R	hypothetical protein	5A8,5C5	0	2	0	0.0192308	1	1
379149	C	T	intergenic_region	Rv0310c-Rv0311	Rv0310c-Rv0311	n.379149C>T	--	--	4E2	1	0	0.0222222	0	0.302013422818792	1
379707	C	G	missense_variant	Rv0311	Rv0311	c.536C>G	p.P179R	hypothetical protein	2G5,3C2,4G8,5D5	2	2	0.0444444	0.0192308	0.584448296934671	1
380461	C	G	intergenic_region	Rv0311-Rv0312	Rv0311-Rv0312	n.380461C>G	--	--	1H2	0	1	0	0.00961538	1	1
381030	G	A	missense_variant	Rv0312	Rv0312	c.475G>A	p.G159S	hypothetical protein	1C5,1D2,2B4,2G4,2G7,2H3,2H9,2I7,3B1,3B3,3C6,3F1,4A2,4A6,4B1,4B7,4C3,4D3,4D6,4E2,4F1,4F6,4G7,4H3,5B6,5H2,5I5,5I7,1B2,1C7,1C8,1D1,1D7,1E1,1G2,1H1,2G3,2G8,2H2,3A7,4E9,4F4,1I4,2G1,2G6,2H7,3A3,3A8,3B2,4I2,5B5,5C7,5C8,5D1,5D3,5E2,5F8,5F9,1A6,1B3,1B7,1F1,1H2,2A2,2E8,2F4,2F8,2G2,2G5,2H1,2H8,2I8,2I9,3C2,3C3,4A1,4A5,4A7,4A9,4B2,4B8,4C1,4C2,4C8,4C9,4D7,4D9,4E1,4E3,4E5,4E7,4F2,4F8,4F9,4G1,4G2,4G6,4G8,4G9,4H2…	45	100	1	0.961538	0.315561900833575	1
381369	C	T	stop_gained	Rv0312	Rv0312	c.814C>T	p.Q272*	hypothetical protein	5D5	1	0	0.0222222	0	0.302013422818792	1
381725	C	G	synonymous_variant	Rv0312	Rv0312	c.1170C>G	p.T390T	hypothetical protein	1D2,4F1	2	0	0.0444444	0	0.0897877743515327	1
382075	C	G	missense_variant	Rv0312	Rv0312	c.1520C>G	p.A507G	hypothetical protein	5G4	0	1	0	0.00961538	1	1
382207	C	T	missense_variant	Rv0312	Rv0312	c.1652C>T	p.T551I	hypothetical protein	4F4,2H7,3A3,3B2,4A5,4E3,4E5,6C5	0	8	0	0.0769231	0.106216816521628	1
382431	G	T	intergenic_region	Rv0312-Rv0313	Rv0312-Rv0313	n.382431G>T	--	--	5A6	0	1	0	0.00961538	1	1
382625	T	C	missense_variant	Rv0313	Rv0313	c.136T>C	p.S46P	hypothetical protein	1G2	0	1	0	0.00961538	1	1
382658	C	T	missense_variant	Rv0313	Rv0313	c.169C>T	p.R57C	hypothetical protein	6A7	0	1	0	0.00961538	1	1
382822	G	A	synonymous_variant	Rv0313	Rv0313	c.333G>A	p.L111L	hypothetical protein	5A8,5C5	0	2	0	0.0192308	1	1
382950	C	T	missense_variant	Rv0314c	Rv0314c	c.592G>A	p.E198K	membrane protein	5A8,5C5	0	2	0	0.0192308	1	1
382984	G	A	synonymous_variant	Rv0314c	Rv0314c	c.558C>T	p.S186S	membrane protein	3B3,4A6,5B5,2F4,2F9,4C9,4F8,5H3,6D5	2	7	0.0444444	0.0673077	0.723848076319404	1
383081	A	G	missense_variant	Rv0314c	Rv0314c	c.461T>C	p.I154T	membrane protein	2F8,6B9	0	2	0	0.0192308	1	1
383738	C	A	missense_variant	Rv0315	Rv0315	c.137C>A	p.P46H	beta-1,3-glucanase	6C2	0	1	0	0.00961538	1	1
384165	C	A	synonymous_variant	Rv0315	Rv0315	c.564C>A	p.T188T	beta-1,3-glucanase	5A8,5C5	0	2	0	0.0192308	1	1
384380	C	A	missense_variant	Rv0315	Rv0315	c.779C>A	p.T260K	beta-1,3-glucanase	5D6	0	1	0	0.00961538	1	1
384842	C	T	missense_variant	Rv0316	Rv0316	c.308C>T	p.P103L	muconolactone isomerase	6A5	0	1	0	0.00961538	1	1
385919	GC	G	frameshift_variant	glpQ2	Rv0317c	c.24delG	p.R9fs	glycerophosphoryl diester phosphodiesterase GlpQ	5H7	0	1	0	0.00961538	1	1
386013	G	A	intergenic_region	glpQ2-glyU	Rv0317c-Rvnt04	n.386013G>A	--	--	3C6,5E2,2G5,2H1,3C2,4A7,4G6,4G8,5A2,5A6,5A7,5C6,5D5	4	9	0.0888889	0.0865385	1	1
386306	C	A	stop_lost&splice_region_variant	Rv0318c	Rv0318c	c.794G>T	p.*265Lext*?	integral membrane protein	2G1	0	1	0	0.00961538	1	1
386432	G	C	missense_variant	Rv0318c	Rv0318c	c.668C>G	p.A223G	integral membrane protein	5D6	0	1	0	0.00961538	1	1
386876	C	T	missense_variant	Rv0318c	Rv0318c	c.224G>A	p.G75E	integral membrane protein	2I9	0	1	0	0.00961538	1	1
386935	C	T	synonymous_variant	Rv0318c	Rv0318c	c.165G>A	p.A55A	integral membrane protein	3C6,5E2,2G5,2H1,3C2,4A7,4B2,4D7,4G6,4G8,5A2,5A6,5A7,5C6,5D5	4	11	0.0888889	0.105769	1	1
387353	G	A	missense_variant	pcp	Rv0319	c.206G>A	p.G69D	pyrrolidone-carboxylate peptidase	1C5,2B4,2G4,2H3,2I7,3F1,4C3,4F6,5I5,1C8,1D1,2H2,2G1,5C7,5D1,1A6,1H2,4A9,4C2,4F2,4G1,4G2,4G9,4H2,4I5,6A7,6C6,6E6,2I3,5A9,6C1,6D3	17	15	0.377778	0.144231	0.00227199518660366	1
388157	C	A	synonymous_variant	Rv0320	Rv0320	c.270C>A	p.R90R	hypothetical protein	1D2,4F1,5D3	2	1	0.0444444	0.00961538	0.216834421053021	1
388484	C	T	synonymous_variant	Rv0320	Rv0320	c.597C>T	p.Y199Y	hypothetical protein	2I9	0	1	0	0.00961538	1	1
388767	C	T	synonymous_variant	dcd	Rv0321	c.186C>T	p.S62S	deoxycytidine triphosphate deaminase	5G4	0	1	0	0.00961538	1	1
389078	G	C	missense_variant	dcd	Rv0321	c.497G>C	p.R166P	deoxycytidine triphosphate deaminase	4E9	1	0	0.0222222	0	0.302013422818792	1
389394	G	C	synonymous_variant	udgA	Rv0322	c.135G>C	p.P45P	UDP-glucose 6-dehydrogenase UdgA	6D5	0	1	0	0.00961538	1	1
389758	G	A	missense_variant	udgA	Rv0322	c.499G>A	p.D167N	UDP-glucose 6-dehydrogenase UdgA	4G8	0	1	0	0.00961538	1	1
389924	CGTTTATCAATGCGATCTCCGAAGTGTGCGAGGCGGCGGGTGCCGACGTTA	C	frameshift_variant	udgA	Rv0322	c.667_716delTTTATCAATGCGATCTCCGAAGTGTGCGAGGCGGCGGGTGCCGACGTTAG	p.F223fs	UDP-glucose 6-dehydrogenase UdgA	4D6,1G2	1	1	0.0222222	0.00961538	0.514239071286051	1
390243	C	G	missense_variant	udgA	Rv0322	c.984C>G	p.F328L	UDP-glucose 6-dehydrogenase UdgA	5A2	0	1	0	0.00961538	1	1
390576	G	C	synonymous_variant	udgA	Rv0322	c.1317G>C	p.P439P	UDP-glucose 6-dehydrogenase UdgA	1D7,4A1,5A4,5E5,3D9	1	4	0.0222222	0.0384615	1	1
390823	G	C	missense_variant	Rv0323c	Rv0323c	c.429C>G	p.I143M	hypothetical protein	6D5	0	1	0	0.00961538	1	1
391853	G	A	missense_variant	Rv0324	Rv0324	c.502G>A	p.A168T	transcriptional regulator	1C5,2B4,2G4,2G7,2H3,2H9,2I7,3B1,3F1,4A2,4B1,4B7,4C3,4D3,4D6,4E2,4F6,4G7,4H3,5B6,5H2,5I5,5I7,1B2,1C7,1C8,1D1,1D7,1E1,1G2,1H1,2G3,2G8,2H2,3A7,4E9,4F4,1I4,2G1,2G6,2H7,3A3,3A8,3B2,4I2,5C7,5C8,5D1,5F8,5F9,1A6,1B3,1B7,1F1,1H2,2A2,2E8,2F8,2G2,2H8,2I8,2I9,3C3,4A1,4A5,4A9,4B8,4C1,4C2,4C8,4E1,4E3,4E5,4E7,4F2,4F9,4G1,4G2,4G9,4H2,4H7,4I3,4I5,4I6,5A4,5C2,5C3,5C4,5E5,5F6,5G1,5G2,5H7,5H9,6A5,6A7,6B8,6B9,6C2,6C5…	37	78	0.822222	0.75	0.399282712866529	1
392261	C	T	stop_gained&splice_region_variant	Rv0325	Rv0325	c.223C>T	p.Q75*	hypothetical protein	1C5,1D2,2B4,2G4,2G7,2H3,2H9,2I7,3B1,3B3,3C6,3F1,4A2,4A6,4B1,4B7,4C3,4D3,4D6,4E2,4F1,4F6,4G7,4H3,5B6,5H2,5I5,5I7,1B2,1C7,1C8,1D1,1D7,1E1,1G2,1H1,2G3,2G8,2H2,3A7,4E9,4F4,1I4,2G1,2G6,2H7,3A3,3A8,3B2,4I2,5B5,5C7,5C8,5D1,5D3,5E2,5F8,5F9,1A6,1B3,1B7,1F1,1H2,2A2,2E8,2F4,2F8,2F9,2G2,2G5,2H1,2H8,2I8,2I9,3C2,3C3,4A1,4A5,4A7,4A9,4B2,4B8,4C1,4C2,4C8,4C9,4D7,4D9,4E1,4E3,4E5,4E7,4F2,4F8,4F9,4G1,4G2,4G6,4G8,4G9…	45	100	1	0.961538	0.315561900833575	1
392332	G	C	synonymous_variant	Rv0326	Rv0326	c.60G>C	p.A20A	hypothetical protein	2H9,4B1,4G7	2	1	0.0444444	0.00961538	0.216834421053021	1
393208	G	A	missense_variant	cyp135A1	Rv0327c	c.838C>T	p.H280Y	cytochrome P450 Cyp135A1	3A7,5F9,5F6,6C4	0	4	0	0.0384615	0.315561900833575	1
393547	T	C	missense_variant	cyp135A1	Rv0327c	c.499A>G	p.K167E	cytochrome P450 Cyp135A1	4E9	1	0	0.0222222	0	0.302013422818792	1
393780	T	G	missense_variant	cyp135A1	Rv0327c	c.266A>C	p.E89A	cytochrome P450 Cyp135A1	2G7,4H3,5B6,1C7,1E1,1H1,2G3,2G8,3A7,2G6,5F8,5F9,1B3,1B7,2A2,4C8,4E7,4H7,4I3,5F6,5G2,5H9,6C2,2D2,5D4,6C4	5	21	0.111111	0.201923	0.241303298114481	1
393941	C	T	missense_variant	cyp135A1	Rv0327c	c.105G>A	p.M35I	cytochrome P450 Cyp135A1	5A8,5C5	0	2	0	0.0192308	1	1
394335	C	T	synonymous_variant	Rv0328	Rv0328	c.225C>T	p.H75H	transcriptional regulator	5B5	0	1	0	0.00961538	1	1
394659	G	A	synonymous_variant	Rv0328	Rv0328	c.549G>A	p.E183E	transcriptional regulator	1I4	0	1	0	0.00961538	1	1
395045	C	T	synonymous_variant	Rv0329c	Rv0329c	c.276G>A	p.A92A	hypothetical protein	4F2	0	1	0	0.00961538	1	1
395048	G	A	synonymous_variant	Rv0329c	Rv0329c	c.273C>T	p.N91N	hypothetical protein	6A5	0	1	0	0.00961538	1	1
395683	G	C	synonymous_variant	Rv0330c	Rv0330c	c.405C>G	p.A135A	hypothetical protein	1H1	0	1	0	0.00961538	1	1
395991	C	T	missense_variant	Rv0330c	Rv0330c	c.97G>A	p.D33N	hypothetical protein	6B9	0	1	0	0.00961538	1	1
395997	C	G	missense_variant	Rv0330c	Rv0330c	c.91G>C	p.V31L	hypothetical protein	2G1	0	1	0	0.00961538	1	1
396100	G	T	intergenic_region	Rv0330c-Rv0331	Rv0330c-Rv0331	n.396100G>T	--	--	3A7,5F9,5F6,6C4	0	4	0	0.0384615	0.315561900833575	1
396199	T	C	intergenic_region	Rv0330c-Rv0331	Rv0330c-Rv0331	n.396199T>C	--	--	5G4	0	1	0	0.00961538	1	1
396750	G	A	missense_variant	Rv0331	Rv0331	c.550G>A	p.V184I	dehydrogenase/reductase	5A8,5C5	0	2	0	0.0192308	1	1
396811	G	C	missense_variant	Rv0331	Rv0331	c.611G>C	p.G204A	dehydrogenase/reductase	2H8	0	1	0	0.00961538	1	1
396856	A	G	missense_variant	Rv0331	Rv0331	c.656A>G	p.H219R	dehydrogenase/reductase	4B8	0	1	0	0.00961538	1	1
396920	G	T	synonymous_variant	Rv0331	Rv0331	c.720G>T	p.T240T	dehydrogenase/reductase	2B4,2H2,1A6,4G1,4H2	2	3	0.0444444	0.0288462	0.638183430951739	1
396971	C	T	synonymous_variant	Rv0331	Rv0331	c.771C>T	p.A257A	dehydrogenase/reductase	3C6	1	0	0.0222222	0	0.302013422818792	1
397183	C	G	missense_variant	Rv0331	Rv0331	c.983C>G	p.A328G	dehydrogenase/reductase	4B8	0	1	0	0.00961538	1	1
397275	G	C	missense_variant	Rv0331	Rv0331	c.1075G>C	p.A359P	dehydrogenase/reductase	1D2,3B3,3C6,4A6,4F1,5B5,5D3,5E2,2F4,2F9,2G5,2H1,3C2,4A7,4B2,4C9,4D7,4D9,4F8,4G6,4G8,5A2,5A6,5A7,5C6,5D5,5H3,6C3,6D5,6D8	8	22	0.177778	0.211538	0.824235416301638	1
397347	C	T	synonymous_variant	Rv0331	Rv0331	c.1147C>T	p.L383L	dehydrogenase/reductase	6A5	0	1	0	0.00961538	1	1
397910	G	C	missense_variant	Rv0332	Rv0332	c.469G>C	p.G157R	hypothetical protein	4A2,4B7,4D3,2I9,4B8,5C3,5G1,5H7	2	6	0.0444444	0.0576923	1	1
398059	C	T	synonymous_variant	Rv0332	Rv0332	c.618C>T	p.R206R	hypothetical protein	4F4,2H7,3A3,3B2,4A5,4E3,4E5,6C5	0	8	0	0.0769231	0.106216816521628	1
398187	C	T	missense_variant	Rv0332	Rv0332	c.746C>T	p.A249V	hypothetical protein	5B6	1	0	0.0222222	0	0.302013422818792	1
398472	A	G	synonymous_variant	Rv0333	Rv0333	c.219A>G	p.E73E	hypothetical protein	4C1	0	1	0	0.00961538	1	1
398928	G	C	missense_variant	rmlA	Rv0334	c.271G>C	p.V91L	glucose-1-phosphate thymidylyltransferase	5E2	0	1	0	0.00961538	1	1
399068	C	G	synonymous_variant	rmlA	Rv0334	c.411C>G	p.A137A	glucose-1-phosphate thymidylyltransferase	6D5	0	1	0	0.00961538	1	1
399471	C	G	missense_variant	rmlA	Rv0334	c.814C>G	p.L272V	glucose-1-phosphate thymidylyltransferase	2F8	0	1	0	0.00961538	1	1
400063	T	C	intergenic_region	PE6-Rv0336	Rv0335c-Rv0336	n.400063T>C	--	--	1B2,5C8,6E2	0	3	0	0.0288462	0.553893024650455	1
400114	A	G	intergenic_region	PE6-Rv0336	Rv0335c-Rv0336	n.400114A>G	--	--	2H2	1	0	0.0222222	0	0.302013422818792	1
400151	AT	A	intergenic_region	PE6-Rv0336	Rv0335c-Rv0336	n.400152delT	--	--	5H9	0	1	0	0.00961538	1	1
400154	G	A	intergenic_region	PE6-Rv0336	Rv0335c-Rv0336	n.400154G>A	--	--	6A5	0	1	0	0.00961538	1	1
402836	G	A	synonymous_variant	aspC	Rv0337c	c.327C>T	p.Y109Y	aspartate aminotransferase	5G4	0	1	0	0.00961538	1	1
403309	G	T	missense_variant	Rv0338c	Rv0338c	c.2533C>A	p.Q845K	iron-sulfur-binding reductase	3C2	1	0	0.0222222	0	0.302013422818792	1
403364	G	A	synonymous_variant	Rv0338c	Rv0338c	c.2478C>T	p.P826P	iron-sulfur-binding reductase	1C5,2B4,2G4,2H3,2I7,3F1,4C3,4F6,5I5,1C8,1D1,2H2,2G1,5C7,5D1,1A6,1H2,4A9,4C2,4F2,4G1,4G2,4G9,4H2,4I5,6A7,6C6,6E6,2I3,5A9,6C1,6D3	17	15	0.377778	0.144231	0.00227199518660366	1
403920	C	T	missense_variant	Rv0338c	Rv0338c	c.1922G>A	p.R641H	iron-sulfur-binding reductase	1C5,2B4,2G4,2H3,2I7,3F1,4C3,4F6,5I5,1C8,1D1,2H2,2G1,5C7,5D1,1A6,1H2,4A9,4C2,4F2,4G1,4G2,4G9,4H2,4I5,6A7,6C6,6E6,2I3,5A9,6C1,6D3	17	15	0.377778	0.144231	0.00227199518660366	1
404047	G	A	missense_variant	Rv0338c	Rv0338c	c.1795C>T	p.P599S	iron-sulfur-binding reductase	1G2	0	1	0	0.00961538	1	1
404326	C	T	missense_variant	Rv0338c	Rv0338c	c.1516G>A	p.G506R	iron-sulfur-binding reductase	4A2,4B7,4D3,2H8,2I9,4B8,5C3,5C4,5G1,5H7,5D6	3	8	0.0666667	0.0769231	1	1
404800	G	A	missense_variant	Rv0338c	Rv0338c	c.1042C>T	p.H348Y	iron-sulfur-binding reductase	3B3,4C9	1	1	0.0222222	0.00961538	0.514239071286051	1
405431	G	A	synonymous_variant	Rv0338c	Rv0338c	c.411C>T	p.N137N	iron-sulfur-binding reductase	3C2	1	0	0.0222222	0	0.302013422818792	1
405553	C	T	missense_variant	Rv0338c	Rv0338c	c.289G>A	p.E97K	iron-sulfur-binding reductase	3B3,4C9	1	1	0.0222222	0.00961538	0.514239071286051	1
405750	T	G	missense_variant	Rv0338c	Rv0338c	c.92A>C	p.Y31S	iron-sulfur-binding reductase	3B3,4A6,5B5,2F4,2F9,4C9,4F8,5H3,6D5	2	7	0.0444444	0.0673077	0.723848076319404	1
405812	T	C	missense_variant	Rv0338c	Rv0338c	c.30A>G	p.I10M	iron-sulfur-binding reductase	5I7,6E1	2	0	0.0444444	0	0.0897877743515327	1
406017	G	A	missense_variant	Rv0339c	Rv0339c	c.2432C>T	p.S811L	transcriptional regulator	2F8	0	1	0	0.00961538	1	1
406251	T	C	missense_variant	Rv0339c	Rv0339c	c.2198A>G	p.D733G	transcriptional regulator	5G4	0	1	0	0.00961538	1	1
406274	T	C	synonymous_variant	Rv0339c	Rv0339c	c.2175A>G	p.A725A	transcriptional regulator	5A8,5C5	0	2	0	0.0192308	1	1
406428	C	T	missense_variant	Rv0339c	Rv0339c	c.2021G>A	p.R674Q	transcriptional regulator	5G2	0	1	0	0.00961538	1	1
406599	G	A	missense_variant	Rv0339c	Rv0339c	c.1850C>T	p.S617L	transcriptional regulator	5A8,5C5	0	2	0	0.0192308	1	1
407997	T	C	missense_variant	Rv0339c	Rv0339c	c.452A>G	p.E151G	transcriptional regulator	5E2	0	1	0	0.00961538	1	1
408723	C	T	synonymous_variant	Rv0340	Rv0340	c.90C>T	p.I30I	hypothetical protein	1C5,2B4,2G4,2G7,2H3,2H9,2I7,3B1,3F1,4B1,4C3,4D6,4E2,4F6,4G7,4H3,5B6,5H2,5I5,5I7,1B2,1C7,1C8,1D1,1D7,1E1,1G2,1H1,2G3,2G8,2H2,3A7,4E9,4F4,1I4,2G1,2G6,2H7,3A3,3A8,3B2,4I2,5C7,5C8,5D1,5F8,5F9,1A6,1B3,1B7,1F1,1H2,2A2,2E8,2G2,2I8,3C3,4A1,4A5,4A9,4C1,4C2,4C8,4E1,4E3,4E5,4E7,4F2,4F9,4G1,4G2,4G9,4H2,4H7,4I3,4I5,4I6,5A4,5C2,5E5,5F6,5G2,5H9,6A7,6B8,6C2,6C5,6C6,6C8,6E1,6E2,6E6,2D2,2D4,2I3,3D9,5A9,5D4,6C1,6C4…	34	67	0.755556	0.644231	0.251768892613054	1
409062	G	A	synonymous_variant	Rv0340	Rv0340	c.429G>A	p.T143T	hypothetical protein	5A8,5C5	0	2	0	0.0192308	1	1
409688	T	G	synonymous_variant	iniB	Rv0341	c.327T>G	p.A109A	isoniazid inducible protein IniB	5B6	1	0	0.0222222	0	0.302013422818792	1
410978	C	G	synonymous_variant	iniA	Rv0342	c.141C>G	p.A47A	isoniazid inductible protein IniA	2I9	0	1	0	0.00961538	1	1
411118	CCGCGG	C	frameshift_variant	iniA	Rv0342	c.286_290delGCGCG	p.A96fs	isoniazid inductible protein IniA	3B1,4E2,5I7,3A8,4I2,1F1,2E8,2I8,6B8,6C8,6E1,2D4	4	8	0.0888889	0.0769231	0.754224499996083	1
411363	A	G	missense_variant	iniA	Rv0342	c.526A>G	p.T176A	isoniazid inductible protein IniA	5H7	0	1	0	0.00961538	1	1
411371	T	C	synonymous_variant	iniA	Rv0342	c.534T>C	p.G178G	isoniazid inductible protein IniA	2F8,6B9	0	2	0	0.0192308	1	1
412280	G	T	missense_variant	iniA	Rv0342	c.1443G>T	p.Q481H	isoniazid inductible protein IniA	1C5,1D2,2B4,2G4,2G7,2H3,2H9,2I7,3B1,3B3,3C6,3F1,4A2,4A6,4B1,4B7,4C3,4D3,4D6,4E2,4F1,4F6,4G7,4H3,5B6,5H2,5I5,5I7,1B2,1C7,1C8,1D1,1D7,1E1,1G2,1H1,2G3,2G8,2H2,3A7,4E9,4F4,1I4,2G1,2G6,2H7,3A3,3A8,3B2,4I2,5B5,5C7,5C8,5D1,5D3,5E2,5F8,5F9,1A6,1B3,1B7,1F1,1H2,2A2,2E8,2F4,2F8,2F9,2G2,2G5,2H1,2H8,2I8,2I9,3C2,3C3,4A1,4A5,4A7,4A9,4B2,4B8,4C1,4C2,4C8,4C9,4D7,4D9,4E1,4E3,4E5,4E7,4F2,4F8,4F9,4G1,4G2,4G6,4G8,4G9…	45	101	1	0.971154	0.553893024650455	1
412809	A	G	missense_variant	iniC	Rv0343	c.53A>G	p.Y18C	iIsoniazid inductible protein IniC	1G2	0	1	0	0.00961538	1	1
412931	A	T	missense_variant	iniC	Rv0343	c.175A>T	p.T59S	iIsoniazid inductible protein IniC	1B2,5C8,4F9,6E2	0	4	0	0.0384615	0.315561900833575	1
414168	C	T	missense_variant	iniC	Rv0343	c.1412C>T	p.T471I	iIsoniazid inductible protein IniC	4C2	0	1	0	0.00961538	1	1
414382	C	T	splice_region_variant&stop_retained_variant	lpqJ	Rv0344c	c.560G>A	p.*187*	lipoprotein LpqJ	5A7	1	0	0.0222222	0	0.302013422818792	1
415796	A	G	synonymous_variant	ansP2	Rv0346c	c.1170T>C	p.A390A	L-asparagine permease	2H1,4A7,5C6	0	3	0	0.0288462	0.553893024650455	1
416475	C	CA	frameshift_variant	ansP2	Rv0346c	c.490dupT	p.W164fs	L-asparagine permease	5A8,5C5	0	2	0	0.0192308	1	1
417972	C	T	synonymous_variant	Rv0347	Rv0347	c.669C>T	p.T223T	membrane protein	2G5	0	1	0	0.00961538	1	1
418029	G	C	synonymous_variant	Rv0347	Rv0347	c.726G>C	p.L242L	membrane protein	6C2	0	1	0	0.00961538	1	1
418991	C	T	missense_variant	Rv0349	Rv0349	c.43C>T	p.L15F	hypothetical protein	5C3,5G1,5H7	0	3	0	0.0288462	0.553893024650455	1
418998	G	A	missense_variant	Rv0349	Rv0349	c.50G>A	p.R17H	hypothetical protein	1D2,4F1,5D3,4D9,6C3,6D8	2	4	0.0444444	0.0384615	1	1
419081	C	T	stop_gained	Rv0349	Rv0349	c.133C>T	p.Q45*	hypothetical protein	4F2	0	1	0	0.00961538	1	1
419792	C	CA	intergenic_region	Rv0349-dnaK	Rv0349-Rv0350	n.419792_419793insA	--	--	3B3,4C9	1	1	0.0222222	0.00961538	0.514239071286051	1
420008	G	A	synonymous_variant	dnaK	Rv0350	c.174G>A	p.A58A	chaperone protein DnaK	5D6	0	1	0	0.00961538	1	1
420405	C	T	missense_variant	dnaK	Rv0350	c.571C>T	p.R191C	chaperone protein DnaK	5A8,5C5	0	2	0	0.0192308	1	1
422678	G	A	missense_variant	dnaJ1	Rv0352	c.227G>A	p.R76H	chaperone protein DnaJ	5G4	0	1	0	0.00961538	1	1
422745	C	T	synonymous_variant	dnaJ1	Rv0352	c.294C>T	p.G98G	chaperone protein DnaJ	1C5,1D2,2B4,2G4,2G7,2H3,2H9,2I7,3B1,3B3,3C6,3F1,4A2,4A6,4B1,4B7,4C3,4D3,4D6,4E2,4F1,4F6,4G7,4H3,5B6,5H2,5I5,5I7,1B2,1C7,1C8,1D1,1D7,1E1,1G2,1H1,2G3,2G8,2H2,3A7,4E9,4F4,1I4,2G1,2G6,2H7,3A3,3A8,3B2,4I2,5B5,5C7,5C8,5D1,5D3,5E2,5F8,5F9,1A6,1B3,1B7,1F1,1H2,2A2,2E8,2F4,2F8,2G2,2G5,2H1,2H8,2I8,2I9,3C2,3C3,4A1,4A5,4A7,4A9,4B2,4B8,4C1,4C2,4C8,4C9,4D7,4D9,4E1,4E3,4E5,4E7,4F2,4F8,4F9,4G1,4G2,4G6,4G8,4G9,4H2…	45	101	1	0.971154	0.553893024650455	1
424025	C	T	intergenic_region	hspR-PPE7	Rv0353-Rv0354c	n.424025C>T	--	--	3C2	1	0	0.0222222	0	0.302013422818792	1
435190	C	T	synonymous_variant	Rv0356c	Rv0356c	c.285G>A	p.L95L	hypothetical protein	3C6,5E2,2G5,2H1,3C2,4A7,4B2,4D7,4G6,4G8,5A2,5A6,5A7,5C6,5D5	4	11	0.0888889	0.105769	1	1
435194	C	T	missense_variant	Rv0356c	Rv0356c	c.281G>A	p.S94N	hypothetical protein	3B3,4A6,5B5,2F4,2F9,4C9,4F8,5H3	2	6	0.0444444	0.0576923	1	1
435553	C	T	missense_variant	purA	Rv0357c	c.1217G>A	p.G406E	adenylosuccinate synthetase	2B4,2H2,1A6,4C2,4F2,4G1,4H2	2	5	0.0444444	0.0480769	1	1
435726	C	T	synonymous_variant	purA	Rv0357c	c.1044G>A	p.E348E	adenylosuccinate synthetase	3B1,4E2,5I7,3A8,4I2,2E8,2I8,6B8,6C8,6E1,2D4	4	7	0.0888889	0.0673077	0.735023289058277	1
436014	A	G	synonymous_variant	purA	Rv0357c	c.756T>C	p.S252S	adenylosuccinate synthetase	4B2	0	1	0	0.00961538	1	1
437137	C	T	missense_variant	Rv0358	Rv0358	c.278C>T	p.A93V	hypothetical protein	5E5	0	1	0	0.00961538	1	1
437139	C	T	missense_variant	Rv0358	Rv0358	c.280C>T	p.R94W	hypothetical protein	5E5	0	1	0	0.00961538	1	1
438143	T	C	missense_variant	Rv0359	Rv0359	c.626T>C	p.F209S	zinc metalloprotease	5B6	1	0	0.0222222	0	0.302013422818792	1
438158	T	G	missense_variant	Rv0359	Rv0359	c.641T>G	p.L214R	zinc metalloprotease	3C6,5E2,2G5,2H1,3C2,4A7,4B2,4G6,4G8,5A2,5A6,5A7,5C6,5D5	4	10	0.0888889	0.0961538	1	1
438271	A	G	missense_variant	Rv0359	Rv0359	c.754A>G	p.T252A	zinc metalloprotease	1C5,1D2,2B4,2G4,2G7,2H3,2H9,2I7,3B1,3B3,3C6,3F1,4A2,4A6,4B1,4B7,4C3,4D3,4D6,4E2,4F1,4F6,4G7,4H3,5B6,5H2,5I5,5I7,1B2,1C7,1C8,1D1,1D7,1E1,1G2,1H1,2G3,2G8,2H2,3A7,4E9,4F4,1I4,2G1,2G6,2H7,3A3,3A8,3B2,4I2,5B5,5C7,5C8,5D1,5D3,5E2,5F8,5F9,1A6,1B3,1B7,1F1,1H2,2A2,2E8,2F4,2F8,2F9,2G2,2G5,2H1,2H8,2I8,2I9,3C2,3C3,4A1,4A5,4A7,4A9,4B2,4B8,4C1,4C2,4C8,4C9,4D7,4D9,4E1,4E3,4E5,4E7,4F2,4F8,4F9,4G1,4G2,4G6,4G8,4G9…	45	101	1	0.971154	0.553893024650455	1
438470	C	T	synonymous_variant	Rv0360c	Rv0360c	c.270G>A	p.K90K	hypothetical protein	5G4	0	1	0	0.00961538	1	1
438579	GC	G	frameshift_variant	Rv0360c	Rv0360c	c.160delG	p.A54fs	hypothetical protein	5D6	0	1	0	0.00961538	1	1
438658	C	T	missense_variant	Rv0360c	Rv0360c	c.82G>A	p.D28N	hypothetical protein	5C2	0	1	0	0.00961538	1	1
439211	C	G	synonymous_variant	Rv0361	Rv0361	c.390C>G	p.R130R	membrane protein	5C4	1	0	0.0222222	0	0.302013422818792	1
439301	A	G	synonymous_variant	Rv0361	Rv0361	c.480A>G	p.K160K	membrane protein	5H7	0	1	0	0.00961538	1	1
439572	C	A	missense_variant	Rv0361	Rv0361	c.751C>A	p.Q251K	membrane protein	4G8	0	1	0	0.00961538	1	1
439711	T	C	intergenic_region	Rv0361-mgtE	Rv0361-Rv0362	n.439711T>C	--	--	5A8,5C5	0	2	0	0.0192308	1	1
439900	A	G	synonymous_variant	mgtE	Rv0362	c.30A>G	p.T10T	Mg2+ transport transmembrane protein MgtE	1G2	0	1	0	0.00961538	1	1
440365	G	A	synonymous_variant	mgtE	Rv0362	c.495G>A	p.S165S	Mg2+ transport transmembrane protein MgtE	5G4	0	1	0	0.00961538	1	1
440510	G	T	missense_variant	mgtE	Rv0362	c.640G>T	p.V214F	Mg2+ transport transmembrane protein MgtE	5A8,5C5	0	2	0	0.0192308	1	1
440878	C	T	synonymous_variant	mgtE	Rv0362	c.1008C>T	p.T336T	Mg2+ transport transmembrane protein MgtE	5G4	0	1	0	0.00961538	1	1
441092	T	G	missense_variant	mgtE	Rv0362	c.1222T>G	p.S408A	Mg2+ transport transmembrane protein MgtE	4G8	0	1	0	0.00961538	1	1
442988	G	A	synonymous_variant	Rv0364	Rv0364	c.594G>A	p.L198L	transmembrane protein	5A8,5C5	0	2	0	0.0192308	1	1
443277	A	C	missense_variant	Rv0365c	Rv0365c	c.921T>G	p.D307E	hypothetical protein	3C6,5E2,2G5,2H1,3C2,4A7,4B2,4D7,4G6,4G8,5A2,5A6,5A7,5C6,5D5	4	11	0.0888889	0.105769	1	1
443460	C	T	synonymous_variant	Rv0365c	Rv0365c	c.738G>A	p.E246E	hypothetical protein	4C1	0	1	0	0.00961538	1	1
444309	C	T	synonymous_variant	Rv0366c	Rv0366c	c.507G>A	p.G169G	hypothetical protein	4A2,4B7,4D3,2I9,4B8,5C3,5G1,5H7	2	6	0.0444444	0.0576923	1	1
444351	G	T	missense_variant	Rv0366c	Rv0366c	c.465C>A	p.N155K	hypothetical protein	1C5,2B4,2G4,2G7,2H3,2H9,2I7,3B1,3F1,4B1,4C3,4D6,4E2,4F6,4G7,4H3,5B6,5H2,5I5,5I7,1B2,1C7,1C8,1D1,1D7,1E1,1G2,1H1,2G3,2G8,2H2,3A7,4E9,4F4,1I4,2G1,2G6,2H7,3A3,3A8,3B2,4I2,5C7,5C8,5D1,5F8,5F9,1A6,1B3,1B7,1F1,1H2,2A2,2E8,2G2,2I8,3C3,4A1,4A5,4A9,4C1,4C2,4C8,4E1,4E3,4E5,4E7,4F2,4F9,4G1,4G2,4G9,4H2,4H7,4I3,4I5,4I6,5A4,5C2,5E5,5F6,5G2,5H9,6A7,6B8,6C2,6C5,6C6,6C8,6E1,6E2,6E6,2D2,2D4,2I3,3D9,5A9,5D4,6C1,6C4…	34	67	0.755556	0.644231	0.251768892613054	1
444507	A	G	synonymous_variant	Rv0366c	Rv0366c	c.309T>C	p.V103V	hypothetical protein	5A8,5C5	0	2	0	0.0192308	1	1
444884	C	T	missense_variant	Rv0367c	Rv0367c	c.350G>A	p.R117Q	hypothetical protein	2E8	0	1	0	0.00961538	1	1
445400	C	T	missense_variant	Rv0368c	Rv0368c	c.1126G>A	p.A376T	hypothetical protein	5A8,5C5	0	2	0	0.0192308	1	1
445476	G	T	synonymous_variant	Rv0368c	Rv0368c	c.1050C>A	p.R350R	hypothetical protein	4I6	1	0	0.0222222	0	0.302013422818792	1
445780	T	C	missense_variant	Rv0368c	Rv0368c	c.746A>G	p.H249R	hypothetical protein	1C5,1D2,2B4,2G4,2G7,2H3,2H9,2I7,3B1,3B3,3C6,3F1,4A2,4A6,4B1,4B7,4C3,4D3,4D6,4E2,4F1,4F6,4G7,4H3,5B6,5H2,5I5,5I7,1B2,1C7,1C8,1D1,1D7,1E1,1G2,1H1,2G3,2G8,2H2,3A7,4E9,4F4,1I4,2G1,2G6,2H7,3A3,3A8,3B2,4I2,5B5,5C7,5C8,5D1,5D3,5E2,5F8,5F9,1A6,1B3,1B7,1F1,1H2,2A2,2E8,2F4,2F8,2F9,2G2,2G5,2H1,2H8,2I8,2I9,3C2,3C3,4A1,4A5,4A7,4A9,4B2,4B8,4C1,4C2,4C8,4C9,4D7,4D9,4E1,4E3,4E5,4E7,4F2,4F8,4F9,4G1,4G2,4G6,4G8,4G9…	45	100	1	0.961538	0.315561900833575	1
445895	T	G	missense_variant	Rv0368c	Rv0368c	c.631A>C	p.T211P	hypothetical protein	5A7	1	0	0.0222222	0	0.302013422818792	1
446165	G	C	missense_variant	Rv0368c	Rv0368c	c.361C>G	p.Q121E	hypothetical protein	3C6,5E2,2G5,2H1,3C2,4A7,4B2,4D7,4G6,4G8,5A2,5A6,5A7,5C6,5D5	4	11	0.0888889	0.105769	1	1
446447	C	T	missense_variant	Rv0368c	Rv0368c	c.79G>A	p.G27R	hypothetical protein	6A5	0	1	0	0.00961538	1	1
446462	G	A	missense_variant	Rv0368c	Rv0368c	c.64C>T	p.R22C	hypothetical protein	4G6	0	1	0	0.00961538	1	1
446722	C	T	missense_variant	Rv0369c	Rv0369c	c.325G>A	p.V109M	membrane oxidoreductase	2I9	0	1	0	0.00961538	1	1
446747	C	T	synonymous_variant	Rv0369c	Rv0369c	c.300G>A	p.V100V	membrane oxidoreductase	5A8,5C5	0	2	0	0.0192308	1	1
447442	T	C	missense_variant	Rv0370c	Rv0370c	c.602A>G	p.E201G	oxidoreductase	1C5,1D2,2B4,2G4,2G7,2H3,2H9,2I7,3B1,3B3,3C6,3F1,4A2,4A6,4B1,4B7,4C3,4D3,4D6,4E2,4F1,4F6,4G7,4H3,5B6,5H2,5I5,5I7,1B2,1C7,1C8,1D1,1D7,1E1,1G2,1H1,2G3,2G8,2H2,3A7,4E9,4F4,1I4,2G1,2G6,2H7,3A3,3A8,3B2,4I2,5B5,5C7,5C8,5D1,5D3,5E2,5F8,5F9,1A6,1B3,1B7,1F1,1H2,2A2,2E8,2F4,2F8,2F9,2G2,2G5,2H1,2H8,2I8,2I9,3C2,3C3,4A1,4A5,4A7,4A9,4B2,4B8,4C1,4C2,4C8,4C9,4D7,4D9,4E1,4E3,4E5,4E7,4F2,4F8,4F9,4G1,4G2,4G6,4G8,4G9…	45	101	1	0.971154	0.553893024650455	1
447525	G	C	missense_variant	Rv0370c	Rv0370c	c.519C>G	p.I173M	oxidoreductase	5A8,5C5	0	2	0	0.0192308	1	1
447642	G	C	synonymous_variant	Rv0370c	Rv0370c	c.402C>G	p.L134L	oxidoreductase	5G4	0	1	0	0.00961538	1	1
447713	C	T	missense_variant	Rv0370c	Rv0370c	c.331G>A	p.E111K	oxidoreductase	5A8,5C5	0	2	0	0.0192308	1	1
448002	G	A	synonymous_variant	Rv0370c	Rv0370c	c.42C>T	p.D14D	oxidoreductase	5C4	1	0	0.0222222	0	0.302013422818792	1
448266	G	A	missense_variant	Rv0371c	Rv0371c	c.368C>T	p.A123V	hypothetical protein	5E2,2H1,4A7,5A6,5C6	0	5	0	0.0480769	0.322937311384937	1
448336	C	G	missense_variant	Rv0371c	Rv0371c	c.298G>C	p.V100L	hypothetical protein	4E9	1	0	0.0222222	0	0.302013422818792	1
448945	G	A	synonymous_variant	Rv0372c	Rv0372c	c.441C>T	p.D147D	hypothetical protein	4D9	0	1	0	0.00961538	1	1
449031	A	G	missense_variant	Rv0372c	Rv0372c	c.355T>C	p.Y119H	hypothetical protein	5C6	0	1	0	0.00961538	1	1
449229	AG	A	frameshift_variant	Rv0372c	Rv0372c	c.156delC	p.C53fs	hypothetical protein	4C2	0	1	0	0.00961538	1	1
449303	G	A	missense_variant	Rv0372c	Rv0372c	c.83C>T	p.P28L	hypothetical protein	5G4	0	1	0	0.00961538	1	1
449329	G	A	synonymous_variant	Rv0372c	Rv0372c	c.57C>T	p.R19R	hypothetical protein	5D3	0	1	0	0.00961538	1	1
449704	C	T	synonymous_variant	Rv0373c	Rv0373c	c.2100G>A	p.L700L	carbon monoxyde dehydrogenase large subunit	2H8	0	1	0	0.00961538	1	1
450560	A	C	missense_variant	Rv0373c	Rv0373c	c.1244T>G	p.L415R	carbon monoxyde dehydrogenase large subunit	4E9	1	0	0.0222222	0	0.302013422818792	1
450991	A	C	stop_gained	Rv0373c	Rv0373c	c.813T>G	p.Y271*	carbon monoxyde dehydrogenase large subunit	6A5	0	1	0	0.00961538	1	1
451029	C	A	missense_variant	Rv0373c	Rv0373c	c.775G>T	p.D259Y	carbon monoxyde dehydrogenase large subunit	5A8,5C5	0	2	0	0.0192308	1	1
451082	A	G	missense_variant	Rv0373c	Rv0373c	c.722T>C	p.L241P	carbon monoxyde dehydrogenase large subunit	6A5	0	1	0	0.00961538	1	1
452173	TGAGTTCCGG	T	disruptive_inframe_deletion	Rv0374c	Rv0374c	c.98_106delCCGGAACTC	p.T33_H36delinsN	carbon monoxyde dehydrogenase small subunit	1F1	0	1	0	0.00961538	1	1
452188	C	T	missense_variant	Rv0374c	Rv0374c	c.92G>A	p.R31Q	carbon monoxyde dehydrogenase small subunit	5A6	0	1	0	0.00961538	1	1
452288	C	T	intergenic_region	Rv0374c-Rv0375c	Rv0374c-Rv0375c	n.452288C>T	--	--	5A8,5C5	0	2	0	0.0192308	1	1
452335	C	T	missense_variant	Rv0375c	Rv0375c	c.820G>A	p.A274T	carbon monoxyde dehydrogenase medium subunit	1G2	0	1	0	0.00961538	1	1
452738	T	G	synonymous_variant	Rv0375c	Rv0375c	c.417A>C	p.I139I	carbon monoxyde dehydrogenase medium subunit	4F2	0	1	0	0.00961538	1	1
452829	C	T	missense_variant	Rv0375c	Rv0375c	c.326G>A	p.C109Y	carbon monoxyde dehydrogenase medium subunit	2H1,4A7,5C6	0	3	0	0.0288462	0.553893024650455	1
453206	T	G	intergenic_region	Rv0375c-Rv0376c	Rv0375c-Rv0376c	n.453206T>G	--	--	4F4,2H7,3A3,3B2,4A5,4E3,4E5,6C5	0	8	0	0.0769231	0.106216816521628	1
453443	C	T	synonymous_variant	Rv0376c	Rv0376c	c.930G>A	p.A310A	hypothetical protein	4D6,1G2	1	1	0.0222222	0.00961538	0.514239071286051	1
453470	G	T	missense_variant	Rv0376c	Rv0376c	c.903C>A	p.D301E	hypothetical protein	5A2	0	1	0	0.00961538	1	1
453659	C	A	synonymous_variant	Rv0376c	Rv0376c	c.714G>T	p.T238T	hypothetical protein	5A8,5C5	0	2	0	0.0192308	1	1
453780	A	G	missense_variant	Rv0376c	Rv0376c	c.593T>C	p.M198T	hypothetical protein	2H9,4B1,4D6,4G7,1B2,1G2,4F4,1I4,2H7,3A3,3B2,5C8,2G2,4A5,4C1,4E3,4E5,4F9,4I6,5C2,6C5,6E2	4	18	0.0888889	0.173077	0.217389007547111	1
453890	C	T	synonymous_variant	Rv0376c	Rv0376c	c.483G>A	p.R161R	hypothetical protein	4E9	1	0	0.0222222	0	0.302013422818792	1
454167	T	C	missense_variant	Rv0376c	Rv0376c	c.206A>G	p.Y69C	hypothetical protein	3C6,5E2,2G5,2H1,3C2,4A7,4B2,4D7,4G6,4G8,5A2,5A6,5A7,5C6,5D5	4	11	0.0888889	0.105769	1	1
454183	G	C	missense_variant	Rv0376c	Rv0376c	c.190C>G	p.P64A	hypothetical protein	5G4	0	1	0	0.00961538	1	1
454253	C	T	synonymous_variant	Rv0376c	Rv0376c	c.120G>A	p.G40G	hypothetical protein	4A2,4B7,4D3,2I9,4B8,5C3,5G1,5H7	2	6	0.0444444	0.0576923	1	1
454333	T	G	missense_variant	Rv0376c	Rv0376c	c.40A>C	p.T14P	hypothetical protein	5G4	0	1	0	0.00961538	1	1
454833	G	C	missense_variant	Rv0377	Rv0377	c.413G>C	p.R138P	HTH-type transcriptional regulator	5D3	0	1	0	0.00961538	1	1
455024	G	A	missense_variant	Rv0377	Rv0377	c.604G>A	p.V202I	HTH-type transcriptional regulator	5G4	0	1	0	0.00961538	1	1
455104	C	T	synonymous_variant	Rv0377	Rv0377	c.684C>T	p.A228A	HTH-type transcriptional regulator	5C4	1	0	0.0222222	0	0.302013422818792	1
455325	G	C	missense_variant	Rv0377	Rv0377	c.905G>C	p.R302P	HTH-type transcriptional regulator	1D2,2B4,2G7,2H9,3B1,3B3,3C6,4A2,4A6,4B1,4B7,4D3,4D6,4E2,4F1,4G7,4H3,5B6,5H2,5I7,1B2,1C7,1D7,1E1,1G2,1H1,2G3,2G8,2H2,3A7,4E9,4F4,1I4,2G6,2H7,3A3,3A8,3B2,4I2,5B5,5C8,5D3,5E2,5F8,5F9,1A6,1B3,1B7,1F1,2A2,2E8,2F4,2F8,2F9,2G2,2G5,2H1,2H8,2I8,2I9,3C2,3C3,4A1,4A5,4A7,4B2,4B8,4C1,4C2,4C8,4C9,4D7,4D9,4E1,4E3,4E5,4E7,4F2,4F8,4F9,4G1,4G6,4G8,4H2,4H7,4I3,4I6,5A2,5A4,5A6,5A7,5C2,5C3,5C4,5C6,5D5,5E5,5F6,5G1,5G2…	30	91	0.666667	0.875	0.00529905073446529	1
455329	C	T	synonymous_variant	Rv0377	Rv0377	c.909C>T	p.G303G	HTH-type transcriptional regulator	1D2,2B4,2G7,2H9,3B1,3B3,3C6,4A2,4A6,4B1,4B7,4D3,4D6,4E2,4F1,4G7,4H3,5B6,5H2,5I7,1B2,1C7,1D7,1E1,1G2,1H1,2G3,2G8,2H2,3A7,4E9,4F4,1I4,2G6,2H7,3A3,3A8,3B2,4I2,5B5,5C8,5D3,5E2,5F8,5F9,1A6,1B3,1B7,1F1,2A2,2E8,2F4,2F8,2F9,2G2,2G5,2H1,2H8,2I8,2I9,3C2,3C3,4A1,4A5,4A7,4B2,4B8,4C1,4C2,4C8,4C9,4D7,4D9,4E1,4E3,4E5,4E7,4F2,4F8,4F9,4G1,4G6,4G8,4H2,4H7,4I3,4I6,5A2,5A4,5A6,5A7,5C2,5C3,5C4,5C6,5D5,5E5,5F6,5G1,5G2…	30	91	0.666667	0.875	0.00529905073446529	1
455416	G	A	intergenic_region	Rv0377-Rv0378	Rv0377-Rv0378	n.455416G>A	--	--	6C2	0	1	0	0.00961538	1	1
455623	CT	C	intergenic_region	Rv0377-Rv0378	Rv0377-Rv0378	n.455624delT	--	--	5G4	0	1	0	0.00961538	1	1
455654	G	C	missense_variant	Rv0378	Rv0378	c.18G>C	p.E6D	hypothetical protein	5D3	0	1	0	0.00961538	1	1
455905	C	T	intergenic_region	Rv0378-secE2	Rv0378-Rv0379	n.455905C>T	--	--	5H2	1	0	0.0222222	0	0.302013422818792	1
456147	C	T	synonymous_variant	secE2	Rv0379	c.171C>T	p.I57I	protein translocase subunit SecE	5C4	1	0	0.0222222	0	0.302013422818792	1
456159	G	A	synonymous_variant	secE2	Rv0379	c.183G>A	p.V61V	protein translocase subunit SecE	5E2	0	1	0	0.00961538	1	1
456281	C	T	missense_variant	Rv0380c	Rv0380c	c.539G>A	p.G180D	RNA methyltransferase	3C6,5E2,2G5,2H1,3C2,4A7,4B2,4G6,4G8,5A2,5A6,5A7,5C6,5D5	4	10	0.0888889	0.0961538	1	1
456487	C	A	synonymous_variant	Rv0380c	Rv0380c	c.333G>T	p.P111P	RNA methyltransferase	5A8,5C5	0	2	0	0.0192308	1	1
456511	G	A	synonymous_variant	Rv0380c	Rv0380c	c.309C>T	p.T103T	RNA methyltransferase	5A8,5C5	0	2	0	0.0192308	1	1
456969	C	T	synonymous_variant	Rv0381c	Rv0381c	c.855G>A	p.L285L	hypothetical protein	5F8	0	1	0	0.00961538	1	1
457013	T	C	missense_variant	Rv0381c	Rv0381c	c.811A>G	p.S271G	hypothetical protein	5F8	0	1	0	0.00961538	1	1
457326	C	T	synonymous_variant	Rv0381c	Rv0381c	c.498G>A	p.L166L	hypothetical protein	5E2,2H1,4A7,4G6,5A6,5C6	0	6	0	0.0576923	0.178549016090926	1
457452	G	T	synonymous_variant	Rv0381c	Rv0381c	c.372C>A	p.T124T	hypothetical protein	4A2,4B7,4D3,2H8,2I9,4B8,5C3,5C4,5G1,5H7,5D6	3	8	0.0666667	0.0769231	1	1
457808	C	T	missense_variant	Rv0381c	Rv0381c	c.16G>A	p.A6T	hypothetical protein	4F4,2H7,3A3,3B2,4A5,4E3,4E5,6C5	0	8	0	0.0769231	0.106216816521628	1
459005	A	G	missense_variant	Rv0383c	Rv0383c	c.311T>C	p.V104A	hypothetical protein	6B9	0	1	0	0.00961538	1	1
459750	G	A	synonymous_variant	clpB	Rv0384c	c.2253C>T	p.L751L	chaperone protein ClpB	4E1	0	1	0	0.00961538	1	1
459780	C	T	synonymous_variant	clpB	Rv0384c	c.2223G>A	p.P741P	chaperone protein ClpB	4I6	1	0	0.0222222	0	0.302013422818792	1
460356	C	G	synonymous_variant	clpB	Rv0384c	c.1647G>C	p.P549P	chaperone protein ClpB	5G4	0	1	0	0.00961538	1	1
461873	C	T	missense_variant	clpB	Rv0384c	c.130G>A	p.G44S	chaperone protein ClpB	5A8,5C5	0	2	0	0.0192308	1	1
463082	C	A	missense_variant	Rv0385	Rv0385	c.948C>A	p.N316K	monooxygenase	5C4	1	0	0.0222222	0	0.302013422818792	1
463412	T	C	start_lost	Rv0386	Rv0386	c.2T>C	p.M1?	transcriptional regulator	5C4	1	0	0.0222222	0	0.302013422818792	1
463557	T	C	synonymous_variant	Rv0386	Rv0386	c.147T>C	p.H49H	transcriptional regulator	4F2	0	1	0	0.00961538	1	1
464177	C	G	missense_variant	Rv0386	Rv0386	c.767C>G	p.P256R	transcriptional regulator	5C4	1	0	0.0222222	0	0.302013422818792	1
464830	G	A	missense_variant	Rv0386	Rv0386	c.1420G>A	p.V474I	transcriptional regulator	6D5	0	1	0	0.00961538	1	1
465080	ACC	A	frameshift_variant	Rv0386	Rv0386	c.1671_1672delCC	p.L558fs	transcriptional regulator	5D5	1	0	0.0222222	0	0.302013422818792	1
466096	C	T	missense_variant	Rv0386	Rv0386	c.2686C>T	p.R896C	transcriptional regulator	2H9,4B1,4D6,4G7,1B2,1G2,4F4,1I4,2H7,3A3,3B2,5C8,2G2,4A5,4C1,4E3,4E5,4F9,4I6,5C2,6C5,6E2	4	18	0.0888889	0.173077	0.217389007547111	1
466326	T	C	synonymous_variant	Rv0386	Rv0386	c.2916T>C	p.R972R	transcriptional regulator	1B3	0	1	0	0.00961538	1	1
466658	G	T	missense_variant	Rv0386	Rv0386	c.3248G>T	p.R1083L	transcriptional regulator	5C4	1	0	0.0222222	0	0.302013422818792	1
466671	G	A	intergenic_region	Rv0386-purT	Rv0386-Rv0389	n.466671G>A	--	--	5H2	1	0	0.0222222	0	0.302013422818792	1
468189	G	A	intergenic_region	Rv0386-purT	Rv0386-Rv0389	n.468189G>A	--	--	4I2,2E8	0	2	0	0.0192308	1	1
468357	G	A	missense_variant	purT	Rv0389	c.23G>A	p.G8E	phosphoribosylglycinamide formyltransferase PurT	1C5,1D2,2B4,2G4,2G7,2H3,2H9,2I7,3B1,3B3,3C6,3F1,4A2,4A6,4B1,4B7,4C3,4D3,4D6,4E2,4F1,4F6,4G7,4H3,5B6,5H2,5I5,5I7,1B2,1C7,1C8,1D1,1D7,1E1,1G2,1H1,2G3,2G8,2H2,3A7,4E9,4F4,1I4,2G1,2G6,2H7,3A3,3A8,3B2,4I2,5B5,5C7,5C8,5D1,5D3,5E2,5F8,5F9,1A6,1B3,1B7,1F1,1H2,2A2,2E8,2F4,2F8,2F9,2G2,2G5,2H1,2H8,2I8,2I9,3C2,3C3,4A1,4A5,4A7,4A9,4B2,4B8,4C1,4C2,4C8,4C9,4D7,4D9,4E1,4E3,4E5,4E7,4F2,4F8,4F9,4G1,4G2,4G6,4G8,4G9…	45	101	1	0.971154	0.553893024650455	1
469042	C	T	synonymous_variant	purT	Rv0389	c.708C>T	p.N236N	phosphoribosylglycinamide formyltransferase PurT	5A8,5C5	0	2	0	0.0192308	1	1
469420	C	T	synonymous_variant	purT	Rv0389	c.1086C>T	p.G362G	phosphoribosylglycinamide formyltransferase PurT	5E2,2H1,4A7,4G6,5A6,5C6	0	6	0	0.0576923	0.178549016090926	1
469656	G	C	synonymous_variant	Rv0390	Rv0390	c.66G>C	p.A22A	hypothetical protein	4D7	0	1	0	0.00961538	1	1
470205	G	C	missense_variant	metZ	Rv0391	c.196G>C	p.V66L	O-succinylhomoserine sulfhydrylase	1H1	0	1	0	0.00961538	1	1
470336	G	A	synonymous_variant	metZ	Rv0391	c.327G>A	p.L109L	O-succinylhomoserine sulfhydrylase	4E1	0	1	0	0.00961538	1	1
471217	G	T	missense_variant	metZ	Rv0391	c.1208G>T	p.R403L	O-succinylhomoserine sulfhydrylase	4A2,4D3	1	1	0.0222222	0.00961538	0.514239071286051	1
471242	TTGCTCGGCG	T	disruptive_inframe_deletion	ndhA	Rv0392c	c.1389_1397delCGCCGAGCA	p.H463_E465del	NADH dehydrogenase NdhA	4C2	0	1	0	0.00961538	1	1
471666	A	G	missense_variant	ndhA	Rv0392c	c.974T>C	p.M325T	NADH dehydrogenase NdhA	5A8,5C5	0	2	0	0.0192308	1	1
471701	CT	C	frameshift_variant	ndhA	Rv0392c	c.938delA	p.K313fs	NADH dehydrogenase NdhA	2H8	0	1	0	0.00961538	1	1
471820	T	G	missense_variant	ndhA	Rv0392c	c.820A>C	p.K274Q	NADH dehydrogenase NdhA	2F8	0	1	0	0.00961538	1	1
471979	A	G	synonymous_variant	ndhA	Rv0392c	c.661T>C	p.L221L	NADH dehydrogenase NdhA	2G7,4E7	2	0	0.0444444	0	0.0897877743515327	1
471991	CG	C	frameshift_variant	ndhA	Rv0392c	c.648delC	p.A217fs	NADH dehydrogenase NdhA	6A5	0	1	0	0.00961538	1	1
472007	C	T	synonymous_variant	ndhA	Rv0392c	c.633G>A	p.V211V	NADH dehydrogenase NdhA	4B2	0	1	0	0.00961538	1	1
472705	T	C	intergenic_region	ndhA-Rv0393	Rv0392c-Rv0393	n.472705T>C	--	--	1C5,2B4,2G4,2G7,2H3,2H9,2I7,3B1,3F1,4B1,4C3,4D6,4E2,4F6,4G7,4H3,5B6,5H2,5I5,5I7,1B2,1C7,1C8,1D1,1D7,1E1,1G2,1H1,2G3,2G8,2H2,3A7,4E9,4F4,1I4,2G1,2G6,2H7,3A3,3A8,3B2,4I2,5C7,5C8,5D1,5F8,5F9,1A6,1B3,1B7,1F1,1H2,2A2,2E8,2G2,2I8,3C3,4A1,4A5,4A9,4C1,4C2,4C8,4E1,4E3,4E5,4E7,4F2,4F9,4G1,4G2,4G9,4H2,4H7,4I3,4I5,4I6,5A4,5C2,5E5,5F6,5G2,5H9,6A7,6B8,6C2,6C5,6C6,6C8,6E1,6E2,6E6,2D2,2D4,2I3,3D9,5A9,5D4,6C1,6C4…	34	67	0.755556	0.644231	0.251768892613054	1
472711	TTTGTGGGCC	T	intergenic_region	ndhA-Rv0393	Rv0392c-Rv0393	n.472712_472720delTTGTGGGCC	--	--	1D2,4F1	2	0	0.0444444	0	0.0897877743515327	1
474213	G	C	missense_variant	Rv0394c	Rv0394c	c.629C>G	p.A210G	hypothetical protein	5C3,5G1	0	2	0	0.0192308	1	1
474244	C	T	missense_variant	Rv0394c	Rv0394c	c.598G>A	p.G200S	hypothetical protein	5G2	0	1	0	0.00961538	1	1
474613	C	A	stop_gained	Rv0394c	Rv0394c	c.229G>T	p.E77*	hypothetical protein	2H8	0	1	0	0.00961538	1	1
474718	C	A	stop_gained	Rv0394c	Rv0394c	c.124G>T	p.E42*	hypothetical protein	4D9	0	1	0	0.00961538	1	1
475360	T	C	missense_variant	Rv0396	Rv0396	c.11T>C	p.L4P	hypothetical protein	1D7,4A1,5A4,3D9	1	3	0.0222222	0.0288462	1	1
475568	C	T	synonymous_variant	Rv0396	Rv0396	c.219C>T	p.T73T	hypothetical protein	2I7	1	0	0.0222222	0	0.302013422818792	1
476223	G	T	intergenic_region	Rv0397-Rv0397A	Rv0397-Rv0397A	n.476223G>T	--	--	5D6	0	1	0	0.00961538	1	1
476446	T	C	missense_variant	Rv0397A	Rv0397A	c.53T>C	p.I18T	hypothetical protein	2H8	0	1	0	0.00961538	1	1
476612	G	A	synonymous_variant	Rv0397A	Rv0397A	c.219G>A	p.V73V	hypothetical protein	5G4	0	1	0	0.00961538	1	1
476632	G	A	missense_variant	Rv0397A	Rv0397A	c.239G>A	p.G80D	hypothetical protein	5F8	0	1	0	0.00961538	1	1
476777	C	G	missense_variant	Rv0398c	Rv0398c	c.544G>C	p.E182Q	hypothetical protein	4E1	0	1	0	0.00961538	1	1
477704	C	A	missense_variant	lpqK	Rv0399c	c.853G>T	p.A285S	lipoprotein LpqK	3B3,4A6,5B5,2F4,2F9,4C9,4F8,5H3	2	6	0.0444444	0.0576923	1	1
477898	AG	A	frameshift_variant	lpqK	Rv0399c	c.658delC	p.L220fs	lipoprotein LpqK	5B5,4F8,5H3	0	3	0	0.0288462	0.553893024650455	1
477969	C	T	synonymous_variant	lpqK	Rv0399c	c.588G>A	p.L196L	lipoprotein LpqK	2G6,1B7,5H9	0	3	0	0.0288462	0.553893024650455	1
478358	C	T	missense_variant	lpqK	Rv0399c	c.199G>A	p.E67K	lipoprotein LpqK	2G7,3B1,4E2,4H3,5B6,5H2,5I7,1C7,1D7,1E1,1H1,2G3,2G8,3A7,4E9,2G6,3A8,4I2,5F8,5F9,1B3,1B7,1F1,2A2,2E8,2I8,3C3,4A1,4C8,4E1,4E7,4H7,4I3,5A4,5E5,5F6,5G2,5H9,6B8,6C2,6C8,6E1,2D2,2D4,3D9,5D4,6C4	13	34	0.288889	0.326923	0.70417522047315	1
479632	G	T	missense_variant	fadE7	Rv0400c	c.122C>A	p.T41N	acyl-CoA dehydrogenase FadE7	1C5,2B4,2G4,2H3,2I7,3F1,4C3,4F6,5I5,1C8,1D1,2H2,2G1,5C7,5D1,1A6,1H2,4A9,4C2,4F2,4G1,4G2,4G9,4H2,4I5,6A7,6C6,6E6,2I3,5A9,6C1,6D3	17	15	0.377778	0.144231	0.00227199518660366	1
480134	A	G	missense_variant	Rv0401	Rv0401	c.346A>G	p.M116V	transmembrane protein	4E2,2I8,6C8	1	2	0.0222222	0.0192308	1	1
481526	AG	A	frameshift_variant	mmpL1	Rv0402c	c.1705delC	p.L569fs	transmembrane transport protein MmpL1	5G4	0	1	0	0.00961538	1	1
481725	G	T	missense_variant	mmpL1	Rv0402c	c.1507C>A	p.L503I	transmembrane transport protein MmpL1	5H7	0	1	0	0.00961538	1	1
481887	C	T	missense_variant	mmpL1	Rv0402c	c.1345G>A	p.D449N	transmembrane transport protein MmpL1	5A8,5C5	0	2	0	0.0192308	1	1
481917	C	T	missense_variant	mmpL1	Rv0402c	c.1315G>A	p.E439K	transmembrane transport protein MmpL1	6A5	0	1	0	0.00961538	1	1
482184	C	A	missense_variant	mmpL1	Rv0402c	c.1048G>T	p.A350S	transmembrane transport protein MmpL1	2G2	0	1	0	0.00961538	1	1
482381	C	G	missense_variant	mmpL1	Rv0402c	c.851G>C	p.R284P	transmembrane transport protein MmpL1	2I7	1	0	0.0222222	0	0.302013422818792	1
482418	C	T	missense_variant	mmpL1	Rv0402c	c.814G>A	p.G272R	transmembrane transport protein MmpL1	2F8,6B9	0	2	0	0.0192308	1	1
482863	C	A	synonymous_variant	mmpL1	Rv0402c	c.369G>T	p.L123L	transmembrane transport protein MmpL1	2G1	0	1	0	0.00961538	1	1
483212	G	A	missense_variant	mmpL1	Rv0402c	c.20C>T	p.A7V	transmembrane transport protein MmpL1	4I6	1	0	0.0222222	0	0.302013422818792	1
483460	A	C	missense_variant	mmpS1	Rv0403c	c.197T>G	p.V66G	membrane protein MmpS1	2B4,2H2,1A6,4G1,4H2	2	3	0.0444444	0.0288462	0.638183430951739	1
483661	C	T	intergenic_region	mmpS1-fadD30	Rv0403c-Rv0404	n.483661C>T	--	--	1B7	0	1	0	0.00961538	1	1
483686	G	C	intergenic_region	mmpS1-fadD30	Rv0403c-Rv0404	n.483686G>C	--	--	6B9	0	1	0	0.00961538	1	1
483703	A	G	intergenic_region	mmpS1-fadD30	Rv0403c-Rv0404	n.483703A>G	--	--	4B8	0	1	0	0.00961538	1	1
483935	G	T	intergenic_region	mmpS1-fadD30	Rv0403c-Rv0404	n.483935G>T	--	--	1C5,2B4,2G4,2G7,2H3,2H9,2I7,3B1,3F1,4A2,4B1,4B7,4C3,4D3,4D6,4E2,4F6,4G7,4H3,5B6,5H2,5I5,5I7,1B2,1C7,1C8,1D1,1D7,1E1,1G2,1H1,2G3,2G8,2H2,3A7,4E9,4F4,1I4,2G1,2G6,2H7,3A3,3A8,3B2,4I2,5C7,5C8,5D1,5F8,5F9,1A6,1B3,1B7,1F1,1H2,2A2,2E8,2F8,2G2,2H8,2I8,2I9,3C3,4A1,4A5,4A9,4B8,4C1,4C2,4C8,4E1,4E3,4E5,4E7,4F2,4F9,4G1,4G2,4G9,4H2,4H7,4I3,4I5,4I6,5A4,5C2,5C3,5C4,5E5,5F6,5G1,5G2,5H7,5H9,6A5,6A7,6B8,6B9,6C2,6C5…	37	78	0.822222	0.75	0.399282712866529	1
484504	C	G	synonymous_variant	fadD30	Rv0404	c.528C>G	p.A176A	long-chain-fatty-acid--AMP ligase FadD30	5G4	0	1	0	0.00961538	1	1
484663	C	A	synonymous_variant	fadD30	Rv0404	c.687C>A	p.L229L	long-chain-fatty-acid--AMP ligase FadD30	1B7	0	1	0	0.00961538	1	1
484956	C	T	missense_variant	fadD30	Rv0404	c.980C>T	p.P327L	long-chain-fatty-acid--AMP ligase FadD30	1F1	0	1	0	0.00961538	1	1
485230	C	T	synonymous_variant	fadD30	Rv0404	c.1254C>T	p.H418H	long-chain-fatty-acid--AMP ligase FadD30	5A8,5C5	0	2	0	0.0192308	1	1
485387	C	T	stop_gained	fadD30	Rv0404	c.1411C>T	p.Q471*	long-chain-fatty-acid--AMP ligase FadD30	2H2	1	0	0.0222222	0	0.302013422818792	1
485409	C	A	missense_variant	fadD30	Rv0404	c.1433C>A	p.P478H	long-chain-fatty-acid--AMP ligase FadD30	1C5,2H3,4C3,4F6,1C8,5D1,6C1,6D3	8	0	0.177778	0	4.33113716071107e-05	0.498773755427487
485561	A	C	missense_variant	fadD30	Rv0404	c.1585A>C	p.I529L	long-chain-fatty-acid--AMP ligase FadD30	5G4	0	1	0	0.00961538	1	1
485671	C	T	synonymous_variant	fadD30	Rv0404	c.1695C>T	p.S565S	long-chain-fatty-acid--AMP ligase FadD30	5F9	0	1	0	0.00961538	1	1
485730	C	T	missense_variant	fadD30	Rv0404	c.1754C>T	p.P585L	long-chain-fatty-acid--AMP ligase FadD30	5G4	0	1	0	0.00961538	1	1
485785	T	G	missense_variant	pks6	Rv0405	c.55T>G	p.L19V	membrane bound polyketide synthase	5A8,5C5	0	2	0	0.0192308	1	1
485810	CA	C	frameshift_variant	pks6	Rv0405	c.83delA	p.N28fs	membrane bound polyketide synthase	5G4	0	1	0	0.00961538	1	1
486030	G	A	synonymous_variant	pks6	Rv0405	c.300G>A	p.Q100Q	membrane bound polyketide synthase	1C7	0	1	0	0.00961538	1	1
486525	C	T	synonymous_variant	pks6	Rv0405	c.795C>T	p.D265D	membrane bound polyketide synthase	6A5	0	1	0	0.00961538	1	1
486789	A	G	missense_variant	pks6	Rv0405	c.1059A>G	p.I353M	membrane bound polyketide synthase	2I7	1	0	0.0222222	0	0.302013422818792	1
486978	C	G	missense_variant	pks6	Rv0405	c.1248C>G	p.H416Q	membrane bound polyketide synthase	2G7,4H3,1E1,1H1,2G3,2G8,2G6,5F8,1B3,1B7,2A2,4C8,4E7,4H7,4I3,5G2,5H9,6C2,2D2,5D4	4	16	0.0888889	0.153846	0.432615525523183	1
487134	CG	C	frameshift_variant	pks6	Rv0405	c.1410delG	p.F471fs	membrane bound polyketide synthase	5A7	1	0	0.0222222	0	0.302013422818792	1
487394	C	T	missense_variant	pks6	Rv0405	c.1664C>T	p.S555L	membrane bound polyketide synthase	1B2,5C8,6E2	0	3	0	0.0288462	0.553893024650455	1
487852	C	G	missense_variant	pks6	Rv0405	c.2122C>G	p.L708V	membrane bound polyketide synthase	3C6,5E2,2G5,2H1,3C2,4A7,4B2,4D7,4G6,4G8,5A2,5A6,5A7,5C6,5D5	4	11	0.0888889	0.105769	1	1
487946	A	G	missense_variant	pks6	Rv0405	c.2216A>G	p.D739G	membrane bound polyketide synthase	4B2	0	1	0	0.00961538	1	1
489073	C	G	missense_variant	pks6	Rv0405	c.3343C>G	p.L1115V	membrane bound polyketide synthase	1D2,3B3,3C6,4A6,4F1,5B5,5D3,5E2,2F4,2F9,2G5,2H1,3C2,4A7,4B2,4C9,4D7,4D9,4F8,4G6,4G8,5A2,5A6,5A7,5C6,5D5,5H3,6C3,6D5,6D8	8	22	0.177778	0.211538	0.824235416301638	1
489238	C	T	missense_variant	pks6	Rv0405	c.3508C>T	p.P1170S	membrane bound polyketide synthase	4D9	0	1	0	0.00961538	1	1
489935	C	G	missense_variant	pks6	Rv0405	c.4205C>G	p.P1402R	membrane bound polyketide synthase	4A2,4B7,4D3,2H8,2I9,4B8,5C3,5C4,5G1,5H7,5D6	3	8	0.0666667	0.0769231	1	1
489935	C	G	synonymous_variant	Rv0406c	Rv0406c	c.771G>C	p.T257T	beta lactamase-like protein	4A2,4B7,4D3,2H8,2I9,4B8,5C3,5C4,5G1,5H7,5D6	3	8	0.0666667	0.0769231	1	1
490302	G	C	missense_variant	Rv0406c	Rv0406c	c.404C>G	p.P135R	beta lactamase-like protein	5C2	0	1	0	0.00961538	1	1
491591	A	T	missense_variant	fgd1	Rv0407	c.809A>T	p.K270M	F420-dependent glucose-6-phosphate dehydrogenase	3C6,5E2,2G5,2H1,3C2,4A7,4B2,4D7,4G6,4G8,5A2,5A6,5A7,5C6,5D5	4	11	0.0888889	0.105769	1	1
491616	A	C	missense_variant	fgd1	Rv0407	c.834A>C	p.E278D	F420-dependent glucose-6-phosphate dehydrogenase	1H2	0	1	0	0.00961538	1	1
491742	C	T	synonymous_variant	fgd1	Rv0407	c.960C>T	p.F320F	F420-dependent glucose-6-phosphate dehydrogenase	1C5,1D2,2B4,2G4,2G7,2H3,2H9,2I7,3B1,3B3,3C6,3F1,4A2,4A6,4B1,4B7,4C3,4D3,4D6,4E2,4F1,4F6,4G7,4H3,5B6,5H2,5I5,5I7,1B2,1C7,1C8,1D1,1D7,1E1,1G2,1H1,2G3,2G8,2H2,3A7,4E9,4F4,1I4,2G1,2G6,2H7,3A3,3A8,3B2,4I2,5B5,5C7,5C8,5D1,5D3,5E2,5F8,5F9,1A6,1B3,1B7,1F1,1H2,2A2,2E8,2F4,2F8,2F9,2G2,2G5,2H1,2H8,2I8,2I9,3C2,3C3,4A1,4A5,4A7,4A9,4B2,4B8,4C1,4C2,4C8,4C9,4D7,4D9,4E1,4E3,4E5,4E7,4F2,4F8,4F9,4G1,4G2,4G6,4G8,4G9…	45	100	1	0.961538	0.315561900833575	1
492150	C	G	missense_variant	pta	Rv0408	c.365C>G	p.A122G	phosphate acetyltransferase	1C5,1D2,2B4,2G4,2G7,2H3,2H9,2I7,3B1,3B3,3C6,3F1,4A2,4A6,4B1,4B7,4C3,4D3,4D6,4E2,4F1,4F6,4G7,4H3,5B6,5H2,5I5,5I7,1B2,1C7,1C8,1D1,1D7,1E1,1G2,1H1,2G3,2G8,2H2,3A7,4E9,4F4,1I4,2G1,2G6,2H7,3A3,3A8,3B2,4I2,5B5,5C7,5C8,5D1,5D3,5E2,5F8,5F9,1A6,1B3,1B7,1F1,1H2,2A2,2E8,2F4,2F8,2F9,2G2,2G5,2H1,2H8,2I8,2I9,3C2,3C3,4A1,4A5,4A7,4A9,4B2,4B8,4C1,4C2,4C8,4C9,4D7,4D9,4E1,4E3,4E5,4E7,4F2,4F8,4F9,4G1,4G2,4G6,4G8,4G9…	45	101	1	0.971154	0.553893024650455	1
492655	G	A	synonymous_variant	pta	Rv0408	c.870G>A	p.A290A	phosphate acetyltransferase	5A8,5C5	0	2	0	0.0192308	1	1
492984	A	AGC	frameshift_variant	pta	Rv0408	c.1203_1204dupCG	p.G402fs	phosphate acetyltransferase	5A6	0	1	0	0.00961538	1	1
494156	G	A	synonymous_variant	ackA	Rv0409	c.306G>A	p.A102A	acetate kinase	4B7	1	0	0.0222222	0	0.302013422818792	1
495000	C	T	stop_gained	ackA	Rv0409	c.1150C>T	p.R384*	acetate kinase	4A6	1	0	0.0222222	0	0.302013422818792	1
495198	A	G	missense_variant	pknG	Rv0410c	c.2117T>C	p.F706S	serine/threonine-protein kinase PknG	5A8,5C5	0	2	0	0.0192308	1	1
495473	C	T	synonymous_variant	pknG	Rv0410c	c.1842G>A	p.S614S	serine/threonine-protein kinase PknG	5A8,5C5	0	2	0	0.0192308	1	1
496544	C	T	synonymous_variant	pknG	Rv0410c	c.771G>A	p.L257L	serine/threonine-protein kinase PknG	2H9,4B1,4G7	2	1	0.0444444	0.00961538	0.216834421053021	1
497016	G	A	missense_variant	pknG	Rv0410c	c.299C>T	p.P100L	serine/threonine-protein kinase PknG	5A8,5C5	0	2	0	0.0192308	1	1
497338	C	T	synonymous_variant	glnH	Rv0411c	c.963G>A	p.P321P	glutamine-binding lipoprotein GlnH	1G2	0	1	0	0.00961538	1	1
498531	G	A	synonymous_variant	Rv0412c	Rv0412c	c.1089C>T	p.A363A	membrane protein	1C5,1D2,2B4,2G4,2G7,2H3,2H9,2I7,3B1,3B3,3C6,3F1,4A2,4A6,4B1,4B7,4C3,4D3,4D6,4E2,4F1,4F6,4G7,4H3,5B6,5H2,5I5,5I7,1B2,1C7,1C8,1D1,1D7,1E1,1G2,1H1,2G3,2G8,2H2,3A7,4E9,4F4,1I4,2G1,2G6,2H7,3A3,3A8,3B2,4I2,5B5,5C7,5C8,5D1,5D3,5E2,5F8,5F9,1A6,1B3,1B7,1F1,1H2,2A2,2E8,2F4,2F8,2F9,2G2,2G5,2H1,2H8,2I8,2I9,3C2,3C3,4A1,4A5,4A7,4A9,4B2,4B8,4C1,4C2,4C8,4C9,4D7,4D9,4E1,4E3,4E5,4E7,4F2,4F8,4F9,4G1,4G2,4G6,4G8,4G9…	45	100	1	0.961538	0.315561900833575	1
498557	A	C	missense_variant	Rv0412c	Rv0412c	c.1063T>G	p.Y355D	membrane protein	4A2,4B7,4D3,2H8,2I9,4B8,5C3,5C4,5G1,5H7,6A5,5D6	3	9	0.0666667	0.0865385	1	1
498958	G	A	missense_variant	Rv0412c	Rv0412c	c.662C>T	p.A221V	membrane protein	5A8	0	1	0	0.00961538	1	1
499798	G	A	stop_gained	mutT3	Rv0413	c.86G>A	p.W29*	8-oxo-dGTP diphosphatase	2B4,2H2,1A6,4G1,4H2	2	3	0.0444444	0.0288462	0.638183430951739	1
499878	G	A	missense_variant	mutT3	Rv0413	c.166G>A	p.A56T	8-oxo-dGTP diphosphatase	4A2,4D3	1	1	0.0222222	0.00961538	0.514239071286051	1
500039	C	T	synonymous_variant	mutT3	Rv0413	c.327C>T	p.C109C	8-oxo-dGTP diphosphatase	6C6	0	1	0	0.00961538	1	1
500235	C	T	missense_variant	mutT3	Rv0413	c.523C>T	p.R175W	8-oxo-dGTP diphosphatase	1D2,4F1,5D3,4D9,6C3,6D8	2	4	0.0444444	0.0384615	1	1
500296	T	G	missense_variant	mutT3	Rv0413	c.584T>G	p.L195R	8-oxo-dGTP diphosphatase	1F1	0	1	0	0.00961538	1	1
500339	G	A	synonymous_variant	mutT3	Rv0413	c.627G>A	p.L209L	8-oxo-dGTP diphosphatase	2G5,3C2,4G8,5D5	2	2	0.0444444	0.0192308	0.584448296934671	1
500870	A	G	missense_variant	thiE	Rv0414c	c.149T>C	p.L50P	thiamine-phosphate synthase	3A7,5F9,5F6,6C4	0	4	0	0.0384615	0.315561900833575	1
501535	G	T	missense_variant	thiO	Rv0415	c.388G>T	p.V130F	thiamine biosynthesis oxidoreductase ThiO	1C5,2G4,2H3,2I7,3F1,4C3,4F6,5I5,1C8,1D1,2G1,5C7,5D1,1H2,4A9,4G2,4G9,4I5,6A7,6C6,6E6,2I3,5A9,6C1,6D3	15	10	0.333333	0.0961538	0.000726498655659262	1
501615	C	G	synonymous_variant	thiO	Rv0415	c.468C>G	p.L156L	thiamine biosynthesis oxidoreductase ThiO	1D2,3B3,4A6,4F1,5B5,5D3,2F4,2F9,4C9,4D9,4F8,5H3,6C3,6D5,6D8	4	11	0.0888889	0.105769	1	1
502944	C	T	synonymous_variant	thiG	Rv0417	c.579C>T	p.A193A	thiazole synthase	4E1	0	1	0	0.00961538	1	1
503201	A	T	intergenic_region	thiG-lpqL	Rv0417-Rv0418	n.503201A>T	--	--	5C2	0	1	0	0.00961538	1	1
503534	C	T	synonymous_variant	lpqL	Rv0418	c.39C>T	p.A13A	lipoprotein aminopeptidase LpqL	5G4	0	1	0	0.00961538	1	1
504999	TC	T	intergenic_region	lpqL-lpqM	Rv0418-Rv0419	n.505000delC	--	--	5A2	0	1	0	0.00961538	1	1
505454	C	T	synonymous_variant	lpqM	Rv0419	c.369C>T	p.S123S	lipoprotein peptidase LpqM	4A2,4B7,4D3,2I9,4B8,5C3,5G1,5H7	2	6	0.0444444	0.0576923	1	1
505974	A	G	missense_variant	lpqM	Rv0419	c.889A>G	p.T297A	lipoprotein peptidase LpqM	1C5,1D2,2B4,2G4,2G7,2H3,2H9,2I7,3B1,3B3,3C6,3F1,4A2,4A6,4B1,4B7,4C3,4D3,4D6,4E2,4F1,4F6,4G7,4H3,5B6,5H2,5I5,5I7,1B2,1C7,1C8,1D1,1D7,1E1,1G2,1H1,2G3,2G8,2H2,3A7,4E9,4F4,1I4,2G1,2G6,2H7,3A3,3A8,3B2,4I2,5B5,5C7,5C8,5D1,5D3,5E2,5F8,5F9,1A6,1B3,1B7,1F1,1H2,2A2,2E8,2F4,2F8,2G2,2G5,2H1,2H8,2I8,2I9,3C2,3C3,4A1,4A5,4A7,4A9,4B2,4B8,4C1,4C2,4C8,4C9,4D7,4D9,4E1,4E3,4E5,4E7,4F2,4F8,4F9,4G1,4G2,4G6,4G8,4G9,4H2…	45	99	1	0.951923	0.322937311384937	1
505981	G	A	missense_variant	lpqM	Rv0419	c.896G>A	p.R299Q	lipoprotein peptidase LpqM	5D5	1	0	0.0222222	0	0.302013422818792	1
505995	G	A	missense_variant	lpqM	Rv0419	c.910G>A	p.G304S	lipoprotein peptidase LpqM	4A2,4D3	1	1	0.0222222	0.00961538	0.514239071286051	1
506291	G	A	synonymous_variant	lpqM	Rv0419	c.1206G>A	p.V402V	lipoprotein peptidase LpqM	1C7	0	1	0	0.00961538	1	1
506386	T	C	missense_variant	lpqM	Rv0419	c.1301T>C	p.I434T	lipoprotein peptidase LpqM	2F8,6B9	0	2	0	0.0192308	1	1
506421	G	A	missense_variant	lpqM	Rv0419	c.1336G>A	p.A446T	lipoprotein peptidase LpqM	4I6	1	0	0.0222222	0	0.302013422818792	1
506567	C	T	synonymous_variant	lpqM	Rv0419	c.1482C>T	p.A494A	lipoprotein peptidase LpqM	2G7,4E7	2	0	0.0444444	0	0.0897877743515327	1
506567	C	T	synonymous_variant	Rv0420c	Rv0420c	c.405G>A	p.R135R	transmembrane protein	2G7,4E7	2	0	0.0444444	0	0.0897877743515327	1
506609	C	T	synonymous_variant	Rv0420c	Rv0420c	c.363G>A	p.V121V	transmembrane protein	2G5	0	1	0	0.00961538	1	1
507080	GCCGTGCCCTA	G	intergenic_region	Rv0420c-Rv0421c	Rv0420c-Rv0421c	n.507081_507090delCCGTGCCCTA	--	--	5G2	0	1	0	0.00961538	1	1
507313	T	C	missense_variant	Rv0421c	Rv0421c	c.449A>G	p.H150R	hypothetical protein	5C4	1	0	0.0222222	0	0.302013422818792	1
507794	G	T	synonymous_variant	thiD	Rv0422c	c.762C>A	p.G254G	hydroxymethylpyrimidine/phosphomethylpyrimidine kinase	5A2	0	1	0	0.00961538	1	1
508373	G	A	synonymous_variant	thiD	Rv0422c	c.183C>T	p.A61A	hydroxymethylpyrimidine/phosphomethylpyrimidine kinase	2H2,1A6,4G1,4H2	1	3	0.0222222	0.0288462	1	1
508384	C	A	missense_variant	thiD	Rv0422c	c.172G>T	p.D58Y	hydroxymethylpyrimidine/phosphomethylpyrimidine kinase	4D7	0	1	0	0.00961538	1	1
508435	C	T	missense_variant	thiD	Rv0422c	c.121G>A	p.V41I	hydroxymethylpyrimidine/phosphomethylpyrimidine kinase	5A8,5C5	0	2	0	0.0192308	1	1
508589	G	A	missense_variant	thiC	Rv0423c	c.1637C>T	p.T546I	phosphomethylpyrimidine synthase	5H7	0	1	0	0.00961538	1	1
509142	C	G	missense_variant	thiC	Rv0423c	c.1084G>C	p.E362Q	phosphomethylpyrimidine synthase	1D7,4A1,5A4,5E5,3D9	1	4	0.0222222	0.0384615	1	1
509971	C	A	missense_variant	thiC	Rv0423c	c.255G>T	p.Q85H	phosphomethylpyrimidine synthase	4B2	0	1	0	0.00961538	1	1
510004	G	A	synonymous_variant	thiC	Rv0423c	c.222C>T	p.P74P	phosphomethylpyrimidine synthase	1F1	0	1	0	0.00961538	1	1
510106	C	T	synonymous_variant	thiC	Rv0423c	c.120G>A	p.V40V	phosphomethylpyrimidine synthase	2H8	0	1	0	0.00961538	1	1
510143	C	G	missense_variant	thiC	Rv0423c	c.83G>C	p.G28A	phosphomethylpyrimidine synthase	1B7	0	1	0	0.00961538	1	1
510562	T	C	missense_variant	Rv0424c	Rv0424c	c.91A>G	p.I31V	hypothetical protein	5C3,5G1	0	2	0	0.0192308	1	1
510592	C	T	missense_variant	Rv0424c	Rv0424c	c.61G>A	p.E21K	hypothetical protein	2G5,3C2	1	1	0.0222222	0.00961538	0.514239071286051	1
510831	TCCGGGGGGCGCA	T	disruptive_inframe_deletion	ctpH	Rv0425c	c.4479_4490delTGCGCCCCCCGG	p.A1494_G1497del	metal cation transporting ATPase H	2G7,3B1,4E2,4H3,5B6,5H2,5I7,1C7,1D7,1E1,1H1,2G3,2G8,3A7,4E9,2G6,3A8,4I2,5F8,5F9,1B3,1B7,1F1,2A2,2E8,2I8,3C3,4A1,4C8,4E1,4E7,4H7,4I3,5A4,5E5,5F6,5G2,5H9,6B8,6C2,6C8,6E1,2D2,2D4,3D9,5D4,6C4	13	34	0.288889	0.326923	0.70417522047315	1
510963	C	T	synonymous_variant	ctpH	Rv0425c	c.4359G>A	p.A1453A	metal cation transporting ATPase H	5A6	0	1	0	0.00961538	1	1
511447	A	G	missense_variant	ctpH	Rv0425c	c.3875T>C	p.L1292P	metal cation transporting ATPase H	5H7	0	1	0	0.00961538	1	1
511522	C	A	missense_variant	ctpH	Rv0425c	c.3800G>T	p.R1267L	metal cation transporting ATPase H	5G2	0	1	0	0.00961538	1	1
511780	C	T	missense_variant	ctpH	Rv0425c	c.3542G>A	p.S1181N	metal cation transporting ATPase H	3C6	1	0	0.0222222	0	0.302013422818792	1
511866	G	A	synonymous_variant	ctpH	Rv0425c	c.3456C>T	p.I1152I	metal cation transporting ATPase H	1C7	0	1	0	0.00961538	1	1
512946	G	A	synonymous_variant	ctpH	Rv0425c	c.2376C>T	p.A792A	metal cation transporting ATPase H	5C2	0	1	0	0.00961538	1	1
513257	C	T	missense_variant	ctpH	Rv0425c	c.2065G>A	p.V689M	metal cation transporting ATPase H	5D6	0	1	0	0.00961538	1	1
513866	C	T	missense_variant	ctpH	Rv0425c	c.1456G>A	p.G486S	metal cation transporting ATPase H	5C2	0	1	0	0.00961538	1	1
514245	C	T	synonymous_variant	ctpH	Rv0425c	c.1077G>A	p.V359V	metal cation transporting ATPase H	1D2,3B3,4A6,4F1,5B5,5D3,2F4,2F9,4C9,4D9,4F8,5H3,6C3,6D5,6D8	4	11	0.0888889	0.105769	1	1
514657	G	T	missense_variant	ctpH	Rv0425c	c.665C>A	p.A222E	metal cation transporting ATPase H	1C5,1D2,2B4,2G4,2G7,2H3,2H9,2I7,3B1,3B3,3C6,3F1,4A2,4A6,4B1,4B7,4C3,4D3,4D6,4E2,4F1,4F6,4G7,4H3,5B6,5H2,5I5,5I7,1B2,1C7,1C8,1D1,1D7,1E1,1G2,1H1,2G3,2G8,2H2,3A7,4E9,4F4,1I4,2G1,2G6,2H7,3A3,3A8,3B2,4I2,5B5,5C7,5C8,5D1,5D3,5E2,5F8,5F9,1A6,1B3,1B7,1F1,1H2,2A2,2E8,2F4,2F8,2F9,2G2,2G5,2H1,2H8,2I8,2I9,3C2,3C3,4A1,4A5,4A7,4A9,4B2,4B8,4C1,4C2,4C8,4C9,4D7,4D9,4E1,4E3,4E5,4E7,4F2,4F8,4F9,4G1,4G2,4G6,4G8,4G9…	45	101	1	0.971154	0.553893024650455	1
515125	T	G	missense_variant	ctpH	Rv0425c	c.197A>C	p.N66T	metal cation transporting ATPase H	2H9,4B1,4D6,4G7,1B2,1G2,4F4,1I4,2H7,3A3,3B2,5C8,2G2,4A5,4C1,4E3,4E5,4F9,4I6,5C2,6C5,6E2	4	18	0.0888889	0.173077	0.217389007547111	1
515274	A	AT	frameshift_variant	ctpH	Rv0425c	c.47_48insA	p.T17fs	metal cation transporting ATPase H	3C2	1	0	0.0222222	0	0.302013422818792	1
515993	C	A	intergenic_region	Rv0426c-xthA	Rv0426c-Rv0427c	n.515993C>A	--	--	5A7	1	0	0.0222222	0	0.302013422818792	1
516257	G	C	synonymous_variant	xthA	Rv0427c	c.636C>G	p.A212A	exodeoxyribonuclease III protein XthA	4D7	0	1	0	0.00961538	1	1
517358	C	T	missense_variant	Rv0428c	Rv0428c	c.446G>A	p.G149D	GCN5-like N-acetyltransferase	1C5,1D2,2B4,2G4,2G7,2H3,2H9,2I7,3B1,3B3,3C6,3F1,4A2,4A6,4B1,4B7,4C3,4D3,4D6,4E2,4F1,4F6,4G7,4H3,5B6,5H2,5I5,5I7,1B2,1C7,1C8,1D1,1D7,1E1,1G2,1H1,2G3,2G8,2H2,3A7,4E9,4F4,1I4,2G1,2G6,2H7,3A3,3A8,3B2,4I2,5B5,5C7,5C8,5D1,5D3,5E2,5F8,5F9,1A6,1B3,1B7,1F1,1H2,2A2,2E8,2F4,2F8,2F9,2G2,2G5,2H1,2H8,2I8,2I9,3C2,3C3,4A1,4A5,4A7,4A9,4B2,4B8,4C1,4C2,4C8,4C9,4D7,4D9,4E1,4E3,4E5,4E7,4F2,4F8,4F9,4G1,4G2,4G6,4G8,4G9…	45	100	1	0.961538	0.315561900833575	1
517389	C	A	missense_variant	Rv0428c	Rv0428c	c.415G>T	p.V139F	GCN5-like N-acetyltransferase	5G4	0	1	0	0.00961538	1	1
517411	G	A	synonymous_variant	Rv0428c	Rv0428c	c.393C>T	p.R131R	GCN5-like N-acetyltransferase	1C5,1D2,2B4,2G4,2G7,2H3,2H9,2I7,3B1,3B3,3C6,3F1,4A2,4A6,4B1,4B7,4C3,4D3,4D6,4E2,4F1,4F6,4G7,4H3,5B6,5H2,5I5,5I7,1B2,1C7,1C8,1D1,1D7,1E1,1G2,1H1,2G3,2G8,2H2,3A7,4E9,4F4,1I4,2G1,2G6,2H7,3A3,3A8,3B2,4I2,5B5,5C7,5C8,5D1,5D3,5E2,5F8,5F9,1A6,1B3,1B7,1F1,1H2,2A2,2E8,2F4,2F8,2F9,2G2,2G5,2H1,2H8,2I8,2I9,3C2,3C3,4A1,4A5,4A7,4A9,4B2,4B8,4C1,4C2,4C8,4C9,4D7,4D9,4E1,4E3,4E5,4E7,4F2,4F8,4F9,4G1,4G2,4G6,4G8,4G9…	45	101	1	0.971154	0.553893024650455	1
517603	C	G	synonymous_variant	Rv0428c	Rv0428c	c.201G>C	p.V67V	GCN5-like N-acetyltransferase	2G7,4H3,1E1,2G3,2G8,2G6,5F8,1B3,1B7,2A2,4C8,4E7,4H7,4I3,5G2,5H9,6C2,2D2,5D4	4	15	0.0888889	0.144231	0.431561026330925	1
517682	A	G	missense_variant	Rv0428c	Rv0428c	c.122T>C	p.V41A	GCN5-like N-acetyltransferase	5D6	0	1	0	0.00961538	1	1
518297	C	G	missense_variant	def	Rv0429c	c.100G>C	p.A34P	polypeptide deformylase	1I4	0	1	0	0.00961538	1	1
518659	C	T	intergenic_region	def-Rv0430	Rv0429c-Rv0430	n.518659C>T	--	--	1C5,2H3,4C3,4F6,1C8,5D1,6C1,6D3	8	0	0.177778	0	4.33113716071107e-05	0.498773755427487
518996	G	A	synonymous_variant	Rv0430	Rv0430	c.264G>A	p.R88R	hypothetical protein	5A8,5C5	0	2	0	0.0192308	1	1
519043	A	C	intergenic_region	Rv0430-Rv0431	Rv0430-Rv0431	n.519043A>C	--	--	4D6	1	0	0.0222222	0	0.302013422818792	1
519185	G	T	missense_variant	Rv0431	Rv0431	c.113G>T	p.G38V	tuberculin-like peptide	1C5,1D2,2B4,2G4,2G7,2H3,2H9,2I7,3B1,3B3,3C6,3F1,4A2,4A6,4B1,4B7,4C3,4D3,4D6,4E2,4F1,4F6,4G7,4H3,5B6,5H2,5I5,5I7,1B2,1C7,1C8,1D1,1D7,1E1,1G2,1H1,2G3,2G8,2H2,3A7,4E9,4F4,1I4,2G1,2G6,2H7,3A3,3A8,3B2,4I2,5B5,5C7,5C8,5D1,5D3,5E2,5F8,5F9,1A6,1B3,1B7,1F1,1H2,2A2,2E8,2F4,2F8,2G2,2G5,2H1,2H8,2I8,2I9,3C2,3C3,4A1,4A5,4A7,4A9,4B2,4B8,4C1,4C2,4C8,4C9,4D7,4D9,4E1,4E3,4E5,4E7,4F2,4F8,4F9,4G1,4G2,4G6,4G8,4G9,4H2…	45	100	1	0.961538	0.315561900833575	1
521164	C	T	missense_variant	Rv0433	Rv0433	c.841C>T	p.P281S	carboxylate-amine ligase	1B7	0	1	0	0.00961538	1	1
521684	C	A	synonymous_variant	Rv0434	Rv0434	c.171C>A	p.R57R	hypothetical protein	5B6	1	0	0.0222222	0	0.302013422818792	1
521800	G	A	missense_variant	Rv0434	Rv0434	c.287G>A	p.R96Q	hypothetical protein	4D7	0	1	0	0.00961538	1	1
521847	C	T	missense_variant	Rv0434	Rv0434	c.334C>T	p.R112W	hypothetical protein	6D5	0	1	0	0.00961538	1	1
522081	G	A	missense_variant	Rv0434	Rv0434	c.568G>A	p.A190T	hypothetical protein	1C5,1D2,2B4,2G4,2G7,2H3,2H9,2I7,3B1,3B3,3C6,3F1,4A2,4A6,4B1,4B7,4C3,4D3,4D6,4E2,4F1,4F6,4G7,4H3,5B6,5H2,5I5,5I7,1B2,1C7,1C8,1D1,1D7,1E1,1G2,1H1,2G3,2G8,2H2,3A7,4E9,4F4,1I4,2G1,2G6,2H7,3A3,3A8,3B2,4I2,5B5,5C7,5C8,5D1,5D3,5E2,5F8,5F9,1A6,1B3,1B7,1F1,1H2,2A2,2E8,2F4,2F8,2F9,2G2,2G5,2H1,2H8,2I8,2I9,3C2,3C3,4A1,4A5,4A7,4A9,4B2,4B8,4C1,4C2,4C8,4C9,4D7,4D9,4E1,4E3,4E5,4E7,4F2,4F8,4F9,4G1,4G2,4G6,4G8,4G9…	45	101	1	0.971154	0.553893024650455	1
522405	TC	T	frameshift_variant	Rv0435c	Rv0435c	c.2128delG	p.D710fs	ATPase	1C7	0	1	0	0.00961538	1	1
522977	G	A	synonymous_variant	Rv0435c	Rv0435c	c.1557C>T	p.A519A	ATPase	2G1	0	1	0	0.00961538	1	1
523006	C	T	missense_variant	Rv0435c	Rv0435c	c.1528G>A	p.G510S	ATPase	4E1	0	1	0	0.00961538	1	1
523326	C	T	missense_variant	Rv0435c	Rv0435c	c.1208G>A	p.G403D	ATPase	5B5,2F4,4F8,5H3	0	4	0	0.0384615	0.315561900833575	1
523367	G	T	synonymous_variant	Rv0435c	Rv0435c	c.1167C>A	p.T389T	ATPase	4D7	0	1	0	0.00961538	1	1
523654	C	T	missense_variant	Rv0435c	Rv0435c	c.880G>A	p.A294T	ATPase	5G4	0	1	0	0.00961538	1	1
523667	C	G	synonymous_variant	Rv0435c	Rv0435c	c.867G>C	p.R289R	ATPase	4B2	0	1	0	0.00961538	1	1
523936	C	T	missense_variant	Rv0435c	Rv0435c	c.598G>A	p.A200T	ATPase	4D6,1G2	1	1	0.0222222	0.00961538	0.514239071286051	1
524891	A	C	missense_variant	pssA	Rv0436c	c.500T>G	p.V167G	CDP-diacylglycerol--serine O-phosphatidyltransferase	1C5,2B4,2G4,2G7,2H3,2H9,2I7,3B1,3F1,4A2,4B1,4B7,4C3,4D3,4D6,4E2,4F6,4G7,4H3,5B6,5H2,5I5,5I7,1B2,1C7,1C8,1D1,1D7,1E1,1G2,1H1,2G3,2G8,2H2,3A7,4E9,4F4,1I4,2G1,2G6,2H7,3A3,3A8,3B2,4I2,5C7,5C8,5D1,5F8,5F9,1A6,1B3,1B7,1F1,1H2,2A2,2E8,2F8,2G2,2H8,2I8,2I9,3C3,4A1,4A5,4A9,4B8,4C1,4C2,4C8,4E1,4E3,4E5,4E7,4F2,4F9,4G1,4G2,4G9,4H2,4H7,4I3,4I5,4I6,5A4,5C2,5C3,5C4,5E5,5F6,5G1,5G2,5H7,5H9,6A5,6A7,6B8,6B9,6C2,6C5…	37	78	0.822222	0.75	0.399282712866529	1
525322	C	T	synonymous_variant	pssA	Rv0436c	c.69G>A	p.L23L	CDP-diacylglycerol--serine O-phosphatidyltransferase	5H9	0	1	0	0.00961538	1	1
525833	C	T	missense_variant	psd	Rv0437c	c.250G>A	p.V84M	phosphatidylserine decarboxylase	3C6,5E2,2G5,2H1,3C2,4A7,4B2,4D7,4G6,4G8,5A2,5A6,5A7,5C6,5D5	4	11	0.0888889	0.105769	1	1
526254	C	T	synonymous_variant	moeA2	Rv0438c	c.1107G>A	p.P369P	molybdopterin molybdenumtransferase	5H9	0	1	0	0.00961538	1	1
526653	G	A	synonymous_variant	moeA2	Rv0438c	c.708C>T	p.D236D	molybdopterin molybdenumtransferase	5A7	1	0	0.0222222	0	0.302013422818792	1
527050	G	A	missense_variant	moeA2	Rv0438c	c.311C>T	p.T104I	molybdopterin molybdenumtransferase	5A8,5C5	0	2	0	0.0192308	1	1
527316	G	C	missense_variant	moeA2	Rv0438c	c.45C>G	p.I15M	molybdopterin molybdenumtransferase	1C5,1D2,2B4,2G4,2G7,2H3,2H9,2I7,3B1,3B3,3C6,3F1,4A2,4A6,4B1,4B7,4C3,4D3,4D6,4E2,4F1,4F6,4G7,4H3,5B6,5H2,5I5,5I7,1B2,1C7,1C8,1D1,1D7,1E1,1G2,1H1,2G3,2G8,2H2,3A7,4E9,4F4,1I4,2G1,2G6,2H7,3A3,3A8,3B2,4I2,5B5,5C7,5C8,5D1,5D3,5E2,5F8,5F9,1A6,1B3,1B7,1F1,1H2,2A2,2E8,2F4,2F8,2F9,2G2,2G5,2H1,2H8,2I8,2I9,3C2,3C3,4A1,4A5,4A7,4A9,4B2,4B8,4C1,4C2,4C8,4C9,4D7,4D9,4E1,4E3,4E5,4E7,4F2,4F8,4F9,4G1,4G2,4G6,4G8,4G9…	45	101	1	0.971154	0.553893024650455	1
528208	T	C	missense_variant	Rv0439c	Rv0439c	c.107A>G	p.H36R	dehydrogenase/reductase	5D4	0	1	0	0.00961538	1	1
528354	A	C	intergenic_region	Rv0439c-groEL2	Rv0439c-Rv0440	n.528354A>C	--	--	1C5,1D2,2B4,2G4,2G7,2H3,2H9,2I7,3B1,3B3,3C6,3F1,4A2,4A6,4B1,4B7,4C3,4D3,4D6,4E2,4F1,4F6,4G7,4H3,5B6,5H2,5I5,5I7,1B2,1C7,1C8,1D1,1D7,1E1,1G2,1H1,2G3,2G8,2H2,3A7,4E9,4F4,1I4,2G1,2G6,2H7,3A3,3A8,3B2,4I2,5B5,5C7,5C8,5D1,5D3,5E2,5F8,5F9,1A6,1B3,1B7,1F1,1H2,2A2,2E8,2F4,2F8,2F9,2G2,2G5,2H1,2H8,2I8,2I9,3C2,3C3,4A1,4A5,4A7,4A9,4B2,4B8,4C1,4C2,4C8,4C9,4D7,4D9,4E1,4E3,4E5,4E7,4F2,4F8,4F9,4G1,4G2,4G6,4G8,4G9…	45	101	1	0.971154	0.553893024650455	1
528781	G	A	synonymous_variant	groEL2	Rv0440	c.174G>A	p.E58E	molecular chaperone GroEL	5A8,5C5	0	2	0	0.0192308	1	1
529481	A	G	missense_variant	groEL2	Rv0440	c.874A>G	p.I292V	molecular chaperone GroEL	3B3	1	0	0.0222222	0	0.302013422818792	1
529867	G	C	synonymous_variant	groEL2	Rv0440	c.1260G>C	p.A420A	molecular chaperone GroEL	4I3	0	1	0	0.00961538	1	1
530618	G	A	missense_variant	Rv0441c	Rv0441c	c.107C>T	p.A36V	hypothetical protein	4I6	1	0	0.0222222	0	0.302013422818792	1
530671	G	A	synonymous_variant	Rv0441c	Rv0441c	c.54C>T	p.Y18Y	hypothetical protein	4C1	0	1	0	0.00961538	1	1
532303	T	C	intergenic_region	PPE10-Rv0443	Rv0442c-Rv0443	n.532303T>C	--	--	4A1	0	1	0	0.00961538	1	1
532382	G	A	intergenic_region	PPE10-Rv0443	Rv0442c-Rv0443	n.532382G>A	--	--	2F8	0	1	0	0.00961538	1	1
532502	GCTACCGCCCGACCCCCAGC	G	frameshift_variant	Rv0443	Rv0443	c.108_126delCTACCGCCCGACCCCCAGC	p.C36fs	hypothetical protein	1D2,4F1,5D3,4D9,6C3,6D8	2	4	0.0444444	0.0384615	1	1
532758	A	C	missense_variant	Rv0443	Rv0443	c.363A>C	p.E121D	hypothetical protein	6A5	0	1	0	0.00961538	1	1
533661	A	C	synonymous_variant	rskA	Rv0444c	c.129T>G	p.A43A	anti-sigma-K factor RskA	2F8	0	1	0	0.00961538	1	1
533781	T	C	synonymous_variant	rskA	Rv0444c	c.9A>G	p.E3E	anti-sigma-K factor RskA	2H9,4B1,4D6,4G7,1B2,1G2,4F4,1I4,2H7,3A3,3B2,5C8,2G2,4A5,4C1,4E3,4E5,4F9,4I6,5C2,6C5,6E2	4	18	0.0888889	0.173077	0.217389007547111	1
534427	A	T	intergenic_region	sigK-Rv0446c	Rv0445c-Rv0446c	n.534427A>T	--	--	1C5,1D2,2B4,2G4,2G7,2H3,2H9,2I7,3B1,3B3,3C6,3F1,4A2,4A6,4B1,4B7,4C3,4D3,4D6,4E2,4F1,4F6,4G7,4H3,5B6,5H2,5I5,5I7,1B2,1C7,1C8,1D1,1D7,1E1,1G2,1H1,2G3,2G8,2H2,3A7,4E9,4F4,1I4,2G1,2G6,2H7,3A3,3A8,3B2,4I2,5B5,5C7,5C8,5D1,5D3,5E2,5F8,5F9,1A6,1B3,1B7,1F1,1H2,2A2,2E8,2F4,2F8,2F9,2G2,2G5,2H1,2H8,2I8,2I9,3C2,3C3,4A1,4A5,4A7,4A9,4B2,4B8,4C1,4C2,4C8,4C9,4D7,4D9,4E1,4E3,4E5,4E7,4F2,4F8,4F9,4G1,4G2,4G6,4G8,4G9…	45	101	1	0.971154	0.553893024650455	1
534471	G	A	missense_variant	Rv0446c	Rv0446c	c.745C>T	p.R249W	transmembrane protein	4I6	1	0	0.0222222	0	0.302013422818792	1
534691	C	T	stop_gained	Rv0446c	Rv0446c	c.525G>A	p.W175*	transmembrane protein	1C5,2B4,2G4,2G7,2H3,2H9,2I7,3B1,3F1,4B1,4C3,4D6,4E2,4F6,4G7,4H3,5B6,5H2,5I5,5I7,1B2,1C7,1C8,1D1,1D7,1E1,1G2,1H1,2G3,2G8,2H2,3A7,4E9,4F4,1I4,2G1,2G6,2H7,3A3,3A8,3B2,4I2,5C7,5C8,5D1,5F8,5F9,1A6,1B3,1B7,1F1,1H2,2A2,2E8,2G2,2I8,3C3,4A1,4A5,4A9,4C1,4C2,4C8,4E1,4E3,4E5,4E7,4F2,4F9,4G1,4G2,4G9,4H2,4H7,4I3,4I5,4I6,5A4,5C2,5E5,5F6,5G2,5H9,6A7,6B8,6C2,6C5,6C6,6C8,6E1,6E2,6E6,2D2,2D4,2I3,3D9,5A9,5D4,6C1,6C4…	34	67	0.755556	0.644231	0.251768892613054	1
534864	G	T	missense_variant	Rv0446c	Rv0446c	c.352C>A	p.L118M	transmembrane protein	5A8,5C5	0	2	0	0.0192308	1	1
535045	C	G	missense_variant	Rv0446c	Rv0446c	c.171G>C	p.W57C	transmembrane protein	1C7,3A7,5F9,5F6,6C4	0	5	0	0.0480769	0.322937311384937	1
535056	C	A	missense_variant	Rv0446c	Rv0446c	c.160G>T	p.V54F	transmembrane protein	2H1	0	1	0	0.00961538	1	1
535674	T	G	synonymous_variant	ufaA1	Rv0447c	c.834A>C	p.S278S	cyclopropane-fatty-acyl-phospholipid synthase UfaA	4E9	1	0	0.0222222	0	0.302013422818792	1
535695	C	T	synonymous_variant	ufaA1	Rv0447c	c.813G>A	p.G271G	cyclopropane-fatty-acyl-phospholipid synthase UfaA	1C5,2B4,2G4,2H3,2I7,3F1,4C3,4F6,5I5,1C8,1D1,2H2,2G1,5C7,5D1,1A6,1H2,4A9,4C2,4F2,4G1,4G2,4G9,4H2,4I5,6A7,6C6,6E6,2I3,5A9,6C1,6D3	17	15	0.377778	0.144231	0.00227199518660366	1
535710	G	C	stop_gained	ufaA1	Rv0447c	c.798C>G	p.Y266*	cyclopropane-fatty-acyl-phospholipid synthase UfaA	6A7	0	1	0	0.00961538	1	1
535783	T	A	missense_variant	ufaA1	Rv0447c	c.725A>T	p.Q242L	cyclopropane-fatty-acyl-phospholipid synthase UfaA	5H9	0	1	0	0.00961538	1	1
536613	A	G	missense_variant	Rv0448c	Rv0448c	c.557T>C	p.I186T	hypothetical protein	5I5,1D1,4A9,4G2,4G9,6E6,2I3,5A9	2	6	0.0444444	0.0576923	1	1
537032	C	T	synonymous_variant	Rv0448c	Rv0448c	c.138G>A	p.P46P	hypothetical protein	5H9	0	1	0	0.00961538	1	1
537421	C	A	synonymous_variant	Rv0449c	Rv0449c	c.1128G>T	p.P376P	hypothetical protein	3C3	1	0	0.0222222	0	0.302013422818792	1
537423	G	C	missense_variant	Rv0449c	Rv0449c	c.1126C>G	p.P376A	hypothetical protein	1D1,4A9,4G2,6E6	0	4	0	0.0384615	0.315561900833575	1
537430	G	A	synonymous_variant	Rv0449c	Rv0449c	c.1119C>T	p.Y373Y	hypothetical protein	6B9	0	1	0	0.00961538	1	1
537436	C	T	missense_variant	Rv0449c	Rv0449c	c.1113G>A	p.M371I	hypothetical protein	6B9	0	1	0	0.00961538	1	1
537559	C	T	synonymous_variant	Rv0449c	Rv0449c	c.990G>A	p.G330G	hypothetical protein	1C5,2H3,4C3,4F6,1C8,5D1,6C1,6D3	8	0	0.177778	0	4.33113716071107e-05	0.498773755427487
539020	G	A	synonymous_variant	mmpL4	Rv0450c	c.2472C>T	p.I824I	transmembrane transport protein MmpL4	5C3,5G1	0	2	0	0.0192308	1	1
539047	C	A	synonymous_variant	mmpL4	Rv0450c	c.2445G>T	p.V815V	transmembrane transport protein MmpL4	5H7	0	1	0	0.00961538	1	1
539511	T	G	missense_variant	mmpL4	Rv0450c	c.1981A>C	p.M661L	transmembrane transport protein MmpL4	1B2,5C8,4F9,6E2	0	4	0	0.0384615	0.315561900833575	1
540670	C	T	synonymous_variant	mmpL4	Rv0450c	c.822G>A	p.G274G	transmembrane transport protein MmpL4	4I3	0	1	0	0.00961538	1	1
541139	T	C	missense_variant	mmpL4	Rv0450c	c.353A>G	p.H118R	transmembrane transport protein MmpL4	1B7	0	1	0	0.00961538	1	1
541201	G	A	synonymous_variant	mmpL4	Rv0450c	c.291C>T	p.L97L	transmembrane transport protein MmpL4	5D6	0	1	0	0.00961538	1	1
542106	C	G	intergenic_region	mmpS4-Rv0452	Rv0451c-Rv0452	n.542106C>G	--	--	5C3,5G1	0	2	0	0.0192308	1	1
542421	G	C	missense_variant	Rv0452	Rv0452	c.280G>C	p.G94R	transcriptional regulator	2G6	0	1	0	0.00961538	1	1
542653	C	T	missense_variant	Rv0452	Rv0452	c.512C>T	p.A171V	transcriptional regulator	2H9,4B1,4G7	2	1	0.0444444	0.00961538	0.216834421053021	1
542900	C	T	intergenic_region	Rv0452-PPE11	Rv0452-Rv0453	n.542900C>T	--	--	2F8,6B9	0	2	0	0.0192308	1	1
542959	C	T	intergenic_region	Rv0452-PPE11	Rv0452-Rv0453	n.542959C>T	--	--	5A8,5C5	0	2	0	0.0192308	1	1
545117	C	A	intergenic_region	PPE11-Rv0455c	Rv0453-Rv0455c	n.545117C>A	--	--	2H8	0	1	0	0.00961538	1	1
545911	A	G	missense_variant	echA2	Rv0456c	c.893T>C	p.I298T	enoyl-CoA hydratase EchA2	1D2,4F1,5D3,4D9,6C3,6D8	2	4	0.0444444	0.0384615	1	1
546357	G	A	synonymous_variant	echA2	Rv0456c	c.447C>T	p.T149T	enoyl-CoA hydratase EchA2	1C5,1D2,2B4,2G4,2G7,2H3,2H9,2I7,3B1,3B3,3C6,3F1,4A2,4A6,4B1,4B7,4C3,4D3,4D6,4E2,4F1,4F6,4G7,4H3,5B6,5H2,5I5,5I7,1B2,1C7,1C8,1D1,1D7,1E1,1G2,1H1,2G3,2G8,2H2,3A7,4E9,4F4,1I4,2G1,2G6,2H7,3A3,3A8,3B2,4I2,5B5,5C7,5C8,5D1,5D3,5E2,5F8,5F9,1A6,1B3,1B7,1F1,1H2,2A2,2E8,2F4,2F8,2F9,2G2,2G5,2H1,2H8,2I8,2I9,3C2,3C3,4A1,4A5,4A7,4A9,4B2,4B8,4C1,4C2,4C8,4C9,4D7,4D9,4E1,4E3,4E5,4E7,4F2,4F8,4F9,4G1,4G2,4G6,4G8,4G9…	45	100	1	0.961538	0.315561900833575	1
546827	C	T	intergenic_region	echA2-mazF1	Rv0456c-Rv0456A	n.546827C>T	--	--	2B4,2H2,1A6,4G1,4H2	2	3	0.0444444	0.0288462	0.638183430951739	1
546914	G	A	intergenic_region	echA2-mazF1	Rv0456c-Rv0456A	n.546914G>A	--	--	1D2,3B3,3C6,4A6,4F1,5B5,5D3,5E2,2F4,2F9,2G5,2H1,3C2,4A7,4B2,4C9,4D7,4D9,4F8,4G6,4G8,5A2,5A6,5A7,5C6,5D5,5H3,6C3,6D5,6D8	8	22	0.177778	0.211538	0.824235416301638	1
547316	G	A	synonymous_variant	mazF1	Rv0456A	c.42C>T	p.A14A	toxin MazF1	2F8	0	1	0	0.00961538	1	1
547575	G	T	intergenic_region	mazE1-Rv0457c	Rv0456B-Rv0457c	n.547575G>T	--	--	1D7,4A1,5A4,5E5,3D9	1	4	0.0222222	0.0384615	1	1
548146	A	G	missense_variant	Rv0457c	Rv0457c	c.1462T>C	p.Y488H	peptidase	4B2	0	1	0	0.00961538	1	1
548185	C	T	missense_variant	Rv0457c	Rv0457c	c.1423G>A	p.G475S	peptidase	5G4	0	1	0	0.00961538	1	1
548227	T	C	missense_variant	Rv0457c	Rv0457c	c.1381A>G	p.T461A	peptidase	5C3,5G1,5H7	0	3	0	0.0288462	0.553893024650455	1
548272	T	C	missense_variant	Rv0457c	Rv0457c	c.1336A>G	p.T446A	peptidase	6D5	0	1	0	0.00961538	1	1
548326	T	C	missense_variant	Rv0457c	Rv0457c	c.1282A>G	p.T428A	peptidase	5G4	0	1	0	0.00961538	1	1
548362	C	T	missense_variant	Rv0457c	Rv0457c	c.1246G>A	p.A416T	peptidase	2F8	0	1	0	0.00961538	1	1
548763	T	G	missense_variant	Rv0457c	Rv0457c	c.845A>C	p.D282A	peptidase	3C6	1	0	0.0222222	0	0.302013422818792	1
549186	G	C	missense_variant	Rv0457c	Rv0457c	c.422C>G	p.S141W	peptidase	4D9	0	1	0	0.00961538	1	1
549251	C	T	stop_gained	Rv0457c	Rv0457c	c.357G>A	p.W119*	peptidase	5A8,5C5	0	2	0	0.0192308	1	1
549648	C	T	intergenic_region	Rv0457c-Rv0458	Rv0457c-Rv0458	n.549648C>T	--	--	3B1,4B7	2	0	0.0444444	0	0.0897877743515327	1
550431	G	A	missense_variant	Rv0458	Rv0458	c.757G>A	p.A253T	aldehyde dehydrogenase	5H2	1	0	0.0222222	0	0.302013422818792	1
550515	G	A	missense_variant	Rv0458	Rv0458	c.841G>A	p.D281N	aldehyde dehydrogenase	5C4	1	0	0.0222222	0	0.302013422818792	1
550820	C	A	synonymous_variant	Rv0458	Rv0458	c.1146C>A	p.G382G	aldehyde dehydrogenase	1C7	0	1	0	0.00961538	1	1
550863	A	G	missense_variant	Rv0458	Rv0458	c.1189A>G	p.M397V	aldehyde dehydrogenase	3A8,6B8,2D4	0	3	0	0.0288462	0.553893024650455	1
551525	C	A	synonymous_variant	Rv0459	Rv0459	c.328C>A	p.R110R	hypothetical protein	4A2,4B7,4D3,2H8,2I9,4B8,5C3,5C4,5G1,5H7,5D6	3	8	0.0666667	0.0769231	1	1
551600	T	C	missense_variant	Rv0459	Rv0459	c.403T>C	p.C135R	hypothetical protein	4G8	0	1	0	0.00961538	1	1
551987	G	A	splice_region_variant&stop_retained_variant	Rv0460	Rv0460	c.239G>A	p.*80*	hypothetical protein	1C7	0	1	0	0.00961538	1	1
552319	G	A	stop_gained	Rv0461	Rv0461	c.294G>A	p.W98*	transmembrane protein	1H1	0	1	0	0.00961538	1	1
552495	G	GCTA	disruptive_inframe_insertion	Rv0461	Rv0461	c.479_481dupACT	p.Y160dup	transmembrane protein	3C6,2G5,2H1,5C6	1	3	0.0222222	0.0288462	1	1
552713	C	G	missense_variant	lpdC	Rv0462	c.100C>G	p.P34A	dihydrolipoamide dehydrogenase	6A5	0	1	0	0.00961538	1	1
554124	C	T	synonymous_variant	Rv0463	Rv0463	c.109C>T	p.L37L	membrane protein	4F4,2H7,3A3,3B2,4A5,4E3,4E5,6C5	0	8	0	0.0769231	0.106216816521628	1
555170	G	A	synonymous_variant	Rv0465c	Rv0465c	c.1137C>T	p.Y379Y	HTH-type transcriptional regulator	2G4,3F1,5C7,4I5,6C6	4	1	0.0888889	0.00961538	0.0292320734284638	1
555258	GT	G	frameshift_variant	Rv0465c	Rv0465c	c.1048delA	p.T350fs	HTH-type transcriptional regulator	1B2,5C8,4F9,6E2	0	4	0	0.0384615	0.315561900833575	1
555789	A	C	missense_variant	Rv0465c	Rv0465c	c.518T>G	p.M173R	HTH-type transcriptional regulator	1H1	0	1	0	0.00961538	1	1
555827	C	T	synonymous_variant	Rv0465c	Rv0465c	c.480G>A	p.L160L	HTH-type transcriptional regulator	1C5,2H3,4C3,4F6,1C8,5D1,6C1,6D3	8	0	0.177778	0	4.33113716071107e-05	0.498773755427487
555945	T	C	missense_variant	Rv0465c	Rv0465c	c.362A>G	p.Q121R	HTH-type transcriptional regulator	5A8,5C5	0	2	0	0.0192308	1	1
555991	G	A	missense_variant	Rv0465c	Rv0465c	c.316C>T	p.R106C	HTH-type transcriptional regulator	1C5,1D2,2B4,2G4,2G7,2H3,2H9,2I7,3B1,3B3,3C6,3F1,4A2,4A6,4B1,4B7,4C3,4D3,4D6,4E2,4F1,4F6,4G7,4H3,5B6,5H2,5I5,5I7,1B2,1C7,1C8,1D1,1D7,1E1,1G2,1H1,2G3,2G8,2H2,3A7,4E9,4F4,1I4,2G1,2G6,2H7,3A3,3A8,3B2,4I2,5B5,5C7,5C8,5D1,5D3,5E2,5F8,5F9,1A6,1B3,1B7,1F1,1H2,2A2,2E8,2F4,2F8,2F9,2G2,2G5,2H1,2H8,2I8,2I9,3C2,3C3,4A1,4A5,4A7,4A9,4B2,4B8,4C1,4C2,4C8,4C9,4D7,4D9,4E1,4E3,4E5,4E7,4F2,4F8,4F9,4G1,4G2,4G6,4G8,4G9…	45	100	1	0.961538	0.315561900833575	1
556035	G	T	missense_variant	Rv0465c	Rv0465c	c.272C>A	p.P91Q	HTH-type transcriptional regulator	5A8,5C5	0	2	0	0.0192308	1	1
556308	C	G	intergenic_region	Rv0465c-Rv0466	Rv0465c-Rv0466	n.556308C>G	--	--	5C3,5G1	0	2	0	0.0192308	1	1
556841	C	T	synonymous_variant	Rv0466	Rv0466	c.384C>T	p.A128A	hypothetical protein	5C3,5G1	0	2	0	0.0192308	1	1
557133	G	A	missense_variant	Rv0466	Rv0466	c.676G>A	p.V226I	hypothetical protein	2G7,3B1,4E2,4H3,5B6,5H2,5I7,1C7,1D7,1E1,1H1,2G3,2G8,3A7,4E9,2G6,3A8,4I2,5F8,5F9,1B3,1B7,1F1,2A2,2E8,2I8,3C3,4A1,4C8,4E1,4E7,4H7,4I3,5A4,5E5,5F6,5G2,5H9,6B8,6C2,6C8,6E1,2D2,2D4,3D9,5D4,6C4	13	34	0.288889	0.326923	0.70417522047315	1
557319	G	T	intergenic_region	Rv0466-icl1	Rv0466-Rv0467	n.557319G>T	--	--	1F1	0	1	0	0.00961538	1	1
557415	A	T	intergenic_region	Rv0466-icl1	Rv0466-Rv0467	n.557415A>T	--	--	5I5,1D1,4A9,4G2,4G9,6E6,2I3,5A9	2	6	0.0444444	0.0576923	1	1
558016	G	A	missense_variant	icl1	Rv0467	c.490G>A	p.V164I	isocitrate lyase	5I7	1	0	0.0222222	0	0.302013422818792	1
558099	C	T	synonymous_variant	icl1	Rv0467	c.573C>T	p.C191C	isocitrate lyase	1G2	0	1	0	0.00961538	1	1
558397	C	T	missense_variant	icl1	Rv0467	c.871C>T	p.L291F	isocitrate lyase	4E9	1	0	0.0222222	0	0.302013422818792	1
558501	C	T	synonymous_variant	icl1	Rv0467	c.975C>T	p.D325D	isocitrate lyase	1C5,2B4,2G4,2H3,2I7,3F1,4C3,4F6,5I5,1C8,1D1,2H2,2G1,5C7,5D1,1A6,1H2,4A9,4C2,4F2,4G1,4G2,4G9,4H2,4I5,6A7,6C6,6E6,2I3,5A9,6C1,6D3	17	15	0.377778	0.144231	0.00227199518660366	1
559052	A	C	missense_variant	fadB2	Rv0468	c.158A>C	p.E53A	3-hydroxybutyryl-CoA dehydrogenase	1C5,2H3,4C3,4F6,1C8,5D1,6C1,6D3	8	0	0.177778	0	4.33113716071107e-05	0.498773755427487
559768	GC	G	intergenic_region	fadB2-umaA	Rv0468-Rv0469	n.559769delC	--	--	6A5	0	1	0	0.00961538	1	1
559857	C	T	intergenic_region	fadB2-umaA	Rv0468-Rv0469	n.559857C>T	--	--	1C7	0	1	0	0.00961538	1	1
559919	C	G	missense_variant	umaA	Rv0469	c.32C>G	p.S11W	mycolic acid synthase UmaA	2H8,5C4	1	1	0.0222222	0.00961538	0.514239071286051	1
560019	C	T	synonymous_variant	umaA	Rv0469	c.132C>T	p.L44L	mycolic acid synthase UmaA	5A7	1	0	0.0222222	0	0.302013422818792	1
560125	C	CGA	frameshift_variant	umaA	Rv0469	c.240_241dupAG	p.A81fs	mycolic acid synthase UmaA	5I7,6E1	2	0	0.0444444	0	0.0897877743515327	1
560540	ACTTTTC	A	disruptive_inframe_deletion	umaA	Rv0469	c.654_659delCTTTTC	p.D218_S220delinsE	mycolic acid synthase UmaA	5G4	0	1	0	0.00961538	1	1
560664	C	T	synonymous_variant	umaA	Rv0469	c.777C>T	p.N259N	mycolic acid synthase UmaA	4C1,5A8,5C5	0	3	0	0.0288462	0.553893024650455	1
560666	A	G	missense_variant	umaA	Rv0469	c.779A>G	p.K260R	mycolic acid synthase UmaA	5A8,5C5	0	2	0	0.0192308	1	1
561414	C	T	missense_variant	pcaA	Rv0470c	c.298G>A	p.A100T	cyclopropane mycolic acid synthase	4F2	0	1	0	0.00961538	1	1
561603	A	G	missense_variant	pcaA	Rv0470c	c.109T>C	p.Y37H	cyclopropane mycolic acid synthase	4C1	0	1	0	0.00961538	1	1
561842	C	T	intergenic_region	pcaA-Rv0470A	Rv0470c-Rv0470A	n.561842C>T	--	--	3C2	1	0	0.0222222	0	0.302013422818792	1
561848	C	T	intergenic_region	pcaA-Rv0470A	Rv0470c-Rv0470A	n.561848C>T	--	--	6C2	0	1	0	0.00961538	1	1
562062	GGCCA	G	frameshift_variant	Rv0470A	Rv0470A	c.229_232delTGGC	p.W77fs	hypothetical protein	5G4	0	1	0	0.00961538	1	1
562422	T	G	missense_variant	Rv0471c	Rv0471c	c.292A>C	p.T98P	hypothetical protein	4D7	0	1	0	0.00961538	1	1
562497	C	T	missense_variant	Rv0471c	Rv0471c	c.217G>A	p.E73K	hypothetical protein	5A8,5C5	0	2	0	0.0192308	1	1
562870	C	T	synonymous_variant	Rv0472c	Rv0472c	c.558G>A	p.P186P	HTH-type transcriptional regulator	1D7,4A1,5A4,5E5,3D9	1	4	0.0222222	0.0384615	1	1
563420	T	C	missense_variant	Rv0472c	Rv0472c	c.8A>G	p.E3G	HTH-type transcriptional regulator	1C5,2B4,2G4,2G7,2H3,2H9,2I7,3B1,3F1,4B1,4C3,4D6,4E2,4F6,4G7,4H3,5B6,5H2,5I5,5I7,1B2,1C7,1C8,1D1,1D7,1E1,1G2,1H1,2G3,2G8,2H2,3A7,4E9,4F4,1I4,2G1,2G6,2H7,3A3,3A8,3B2,4I2,5C7,5C8,5D1,5F8,5F9,1A6,1B3,1B7,1F1,1H2,2A2,2E8,2G2,2I8,3C3,4A1,4A5,4A9,4C1,4C2,4C8,4E1,4E3,4E5,4E7,4F2,4F9,4G1,4G2,4G9,4H2,4H7,4I3,4I5,4I6,5A4,5C2,5E5,5F6,5G2,5H9,6A7,6B8,6C2,6C5,6C6,6C8,6E1,6E2,6E6,2D2,2D4,2I3,3D9,5A9,5D4,6C1,6C4…	34	67	0.755556	0.644231	0.251768892613054	1
564078	C	A	missense_variant	Rv0473	Rv0473	c.515C>A	p.A172D	transmembrane protein	6B9	0	1	0	0.00961538	1	1
564723	C	T	missense_variant	Rv0473	Rv0473	c.1160C>T	p.T387M	transmembrane protein	5A8,5C5	0	2	0	0.0192308	1	1
565338	C	T	synonymous_variant	Rv0474	Rv0474	c.318C>T	p.T106T	HTH-type transcriptional regulator	5A8,5C5	0	2	0	0.0192308	1	1
565404	T	G	synonymous_variant	Rv0474	Rv0474	c.384T>G	p.R128R	HTH-type transcriptional regulator	1C5,1D2,2B4,2G4,2G7,2H3,2H9,2I7,3B1,3B3,3C6,3F1,4A2,4A6,4B1,4B7,4C3,4D3,4D6,4E2,4F1,4F6,4G7,4H3,5B6,5H2,5I5,5I7,1B2,1C7,1C8,1D1,1D7,1E1,1G2,1H1,2G3,2G8,2H2,3A7,4E9,4F4,1I4,2G1,2G6,2H7,3A3,3A8,3B2,4I2,5B5,5C7,5C8,5D1,5D3,5E2,5F8,5F9,1A6,1B3,1B7,1F1,1H2,2A2,2E8,2F4,2F8,2F9,2G2,2G5,2H1,2H8,2I8,2I9,3C2,3C3,4A1,4A5,4A7,4A9,4B2,4B8,4C1,4C2,4C8,4C9,4D7,4D9,4E1,4E3,4E5,4E7,4F2,4F8,4F9,4G1,4G2,4G6,4G8,4G9…	45	101	1	0.971154	0.553893024650455	1
565655	G	A	intergenic_region	Rv0474-hbhA	Rv0474-Rv0475	n.565655G>A	--	--	1C5,2B4,2G4,2G7,2H3,2H9,2I7,3B1,3F1,4A2,4B1,4B7,4C3,4D3,4D6,4E2,4F6,4G7,4H3,5B6,5H2,5I5,5I7,1B2,1C7,1C8,1D1,1D7,1E1,1G2,1H1,2G3,2G8,2H2,3A7,4E9,4F4,1I4,2G1,2G6,2H7,3A3,3A8,3B2,4I2,5C7,5C8,5D1,5F8,5F9,1A6,1B3,1B7,1F1,1H2,2A2,2E8,2F8,2G2,2H8,2I8,2I9,3C3,4A1,4A5,4A9,4B8,4C1,4C2,4C8,4E1,4E3,4E5,4E7,4F2,4F9,4G1,4G2,4G9,4H2,4H7,4I3,4I5,4I6,5A4,5C2,5C3,5C4,5E5,5F6,5G1,5G2,5H7,5H9,6A5,6A7,6B8,6B9,6C2,6C5…	37	78	0.822222	0.75	0.399282712866529	1
565738	G	T	intergenic_region	Rv0474-hbhA	Rv0474-Rv0475	n.565738G>T	--	--	5A7	1	0	0.0222222	0	0.302013422818792	1
566059	T	G	missense_variant	hbhA	Rv0475	c.263T>G	p.L88R	heparin binding hemagglutinin HbhA	5H7	0	1	0	0.00961538	1	1
566432	A	C	intergenic_region	hbhA-Rv0476	Rv0475-Rv0476	n.566432A>C	--	--	2G1	0	1	0	0.00961538	1	1
566433	C	G	intergenic_region	hbhA-Rv0476	Rv0475-Rv0476	n.566433C>G	--	--	2G1	0	1	0	0.00961538	1	1
566434	G	T	intergenic_region	hbhA-Rv0476	Rv0475-Rv0476	n.566434G>T	--	--	2G1	0	1	0	0.00961538	1	1
566795	T	C	missense_variant	Rv0477	Rv0477	c.20T>C	p.V7A	hypothetical protein	2G5	0	1	0	0.00961538	1	1
567065	C	G	missense_variant	Rv0477	Rv0477	c.290C>G	p.A97G	hypothetical protein	5A8,5C5	0	2	0	0.0192308	1	1
567740	T	A	synonymous_variant	deoC	Rv0478	c.519T>A	p.R173R	2-deoxyribose-5-phosphate aldolase	1H1	0	1	0	0.00961538	1	1
567943	T	C	missense_variant	Rv0479c	Rv0479c	c.1025A>G	p.N342S	membrane protein	3C6	1	0	0.0222222	0	0.302013422818792	1
568693	G	T	missense_variant	Rv0479c	Rv0479c	c.275C>A	p.A92E	membrane protein	5A8,5C5	0	2	0	0.0192308	1	1
569006	C	G	missense_variant	Rv0480c	Rv0480c	c.801G>C	p.Q267H	amidohydrolase	5A8,5C5	0	2	0	0.0192308	1	1
569185	C	T	missense_variant	Rv0480c	Rv0480c	c.622G>A	p.A208T	amidohydrolase	4C1	0	1	0	0.00961538	1	1
569747	C	T	synonymous_variant	Rv0480c	Rv0480c	c.60G>A	p.L20L	amidohydrolase	4E1	0	1	0	0.00961538	1	1
569841	C	T	intergenic_region	Rv0480c-Rv0481c	Rv0480c-Rv0481c	n.569841C>T	--	--	1B2,1H1,5C8,2G2,4F9,6E2	0	6	0	0.0576923	0.178549016090926	1
570543	A	T	missense_variant	murB	Rv0482	c.5A>T	p.K2I	UDP-N-acetylenolpyruvoylglucosamine reductase	6A5	0	1	0	0.00961538	1	1
571294	C	T	synonymous_variant	murB	Rv0482	c.756C>T	p.T252T	UDP-N-acetylenolpyruvoylglucosamine reductase	3B1,4E2,2I8,6C8	2	2	0.0444444	0.0192308	0.584448296934671	1
571943	G	A	synonymous_variant	lprQ	Rv0483	c.234G>A	p.V78V	lipoprotein LprQ	2G7,3B1,4E2,4H3,5B6,5H2,5I7,1C7,1D7,1E1,1H1,2G3,2G8,3A7,4E9,2G6,3A8,4I2,5F8,5F9,1B3,1B7,1F1,2A2,2E8,2I8,3C3,4A1,4C8,4E1,4E7,4H7,4I3,5A4,5E5,5F6,5G2,5H9,6B8,6C2,6C8,6E1,2D2,2D4,3D9,5D4,6C4	13	34	0.288889	0.326923	0.70417522047315	1
571950	A	G	missense_variant	lprQ	Rv0483	c.241A>G	p.I81V	lipoprotein LprQ	5A8,5C5	0	2	0	0.0192308	1	1
572591	C	T	synonymous_variant	lprQ	Rv0483	c.882C>T	p.D294D	lipoprotein LprQ	5G4	0	1	0	0.00961538	1	1
572887	C	G	missense_variant	lprQ	Rv0483	c.1178C>G	p.A393G	lipoprotein LprQ	3A7,5F9,5F6,6C4	0	4	0	0.0384615	0.315561900833575	1
573157	C	G	missense_variant	Rv0484c	Rv0484c	c.645G>C	p.E215D	short-chain type oxidoreductase	4A2,4D3	1	1	0.0222222	0.00961538	0.514239071286051	1
573326	A	T	missense_variant	Rv0484c	Rv0484c	c.476T>A	p.L159Q	short-chain type oxidoreductase	5H2	1	0	0.0222222	0	0.302013422818792	1
573384	G	T	missense_variant	Rv0484c	Rv0484c	c.418C>A	p.L140I	short-chain type oxidoreductase	1C5,1D2,2B4,2G4,2G7,2H3,2H9,2I7,3B1,3B3,3C6,3F1,4A2,4A6,4B1,4B7,4C3,4D3,4D6,4E2,4F1,4F6,4G7,4H3,5B6,5H2,5I5,5I7,1B2,1C7,1C8,1D1,1D7,1E1,1G2,1H1,2G3,2G8,2H2,3A7,4E9,4F4,1I4,2G1,2G6,2H7,3A3,3A8,3B2,4I2,5B5,5C7,5C8,5D1,5D3,5E2,5F8,5F9,1A6,1B3,1B7,1F1,1H2,2A2,2E8,2F4,2F8,2F9,2G2,2G5,2H1,2H8,2I8,2I9,3C2,3C3,4A1,4A5,4A7,4A9,4B2,4B8,4C1,4C2,4C8,4C9,4D7,4D9,4E1,4E3,4E5,4E7,4F2,4F8,4F9,4G1,4G2,4G6,4G8,4G9…	45	101	1	0.971154	0.553893024650455	1
573552	C	G	missense_variant	Rv0484c	Rv0484c	c.250G>C	p.A84P	short-chain type oxidoreductase	4G6	0	1	0	0.00961538	1	1
574017	AGCCGCAAGCCCG	A	disruptive_inframe_deletion	Rv0485	Rv0485	c.44_55delCCGGCCGCAAGC	p.P15_K18del	transcriptional regulator	5C2	0	1	0	0.00961538	1	1
574125	T	G	missense_variant	Rv0485	Rv0485	c.142T>G	p.L48V	transcriptional regulator	5E5	0	1	0	0.00961538	1	1
574681	C	T	missense_variant	Rv0485	Rv0485	c.698C>T	p.S233L	transcriptional regulator	4E1	0	1	0	0.00961538	1	1
575165	C	T	synonymous_variant	Rv0485	Rv0485	c.1182C>T	p.F394F	transcriptional regulator	4B2	0	1	0	0.00961538	1	1
575240	G	A	synonymous_variant	Rv0485	Rv0485	c.1257G>A	p.L419L	transcriptional regulator	6A7	0	1	0	0.00961538	1	1
575350	G	A	initiator_codon_variant	mshA	Rv0486	c.3G>A	p.M1?	D-inositol 3-phosphate glycosyltransferase	2G2	0	1	0	0.00961538	1	1
575368	T	C	synonymous_variant	mshA	Rv0486	c.21T>C	p.D7D	D-inositol 3-phosphate glycosyltransferase	5A8,5C5	0	2	0	0.0192308	1	1
575611	C	T	synonymous_variant	mshA	Rv0486	c.264C>T	p.I88I	D-inositol 3-phosphate glycosyltransferase	4B2	0	1	0	0.00961538	1	1
575679	A	G	missense_variant	mshA	Rv0486	c.332A>G	p.N111S	D-inositol 3-phosphate glycosyltransferase	3C6,5E2,2G5,2H1,3C2,4A7,4B2,4G6,4G8,5A2,5A6,5A7,5C6,5D5	4	10	0.0888889	0.0961538	1	1
576160	C	T	synonymous_variant	mshA	Rv0486	c.813C>T	p.V271V	D-inositol 3-phosphate glycosyltransferase	2G1	0	1	0	0.00961538	1	1
577710	T	C	missense_variant	Rv0488	Rv0488	c.47T>C	p.L16P	amino acid transporter	6A5	0	1	0	0.00961538	1	1
577983	C	A	missense_variant	Rv0488	Rv0488	c.320C>A	p.T107N	amino acid transporter	4E1	0	1	0	0.00961538	1	1
579022	C	G	missense_variant	gpm1	Rv0489	c.597C>G	p.D199E	2,3-bisphosphoglycerate-dependent phosphoglycerate mutase	6A5	0	1	0	0.00961538	1	1
579284	T	C	intergenic_region	gpm1-senX3	Rv0489-Rv0490	n.579284T>C	--	--	5G4	0	1	0	0.00961538	1	1
580699	G	T	intergenic_region	senX3-regX3	Rv0490-Rv0491	n.580699G>T	--	--	1D2,4F1,6D8	2	1	0.0444444	0.00961538	0.216834421053021	1
580773	GGGGGCACCACCCGCTTGCGGGGGA	G	intergenic_region	senX3-regX3	Rv0490-Rv0491	n.580774_580797delGGGGCACCACCCGCTTGCGGGGGA	--	--	1C5,1D2,2B4,2G4,2G7,2H3,2H9,2I7,3B1,3B3,3C6,3F1,4A2,4A6,4B1,4B7,4C3,4D3,4D6,4E2,4F1,4F6,4G7,4H3,5B6,5H2,5I5,5I7,1B2,1C7,1C8,1D1,1D7,1E1,1G2,1H1,2G3,2G8,2H2,3A7,4E9,4F4,1I4,2G6,3A3,5D3,1F1,2A2,2G2,2H1,2H8,2I9,4C2,4C8,4C9,4D7,4D9,4E1,4E5,4E7,4F9,4G9,4H2,4H7,4I3,5A2,5A7,5A8,5C2,5C4,5C5,5D5,5F6,5G4,5H3,5H9,6A5,6A7,6B8,6C2,6C3,6C6,6C8,6E2,2D2,2D4,2I3,3D9,5A9,5D4,5D6,6C1,6C4,6D3,6D8	37	58	0.822222	0.557692	0.00271931863187057	1
581351	G	A	synonymous_variant	regX3	Rv0491	c.543G>A	p.R181R	two component sensory transduction protein RegX	2G1	0	1	0	0.00961538	1	1
581485	A	G	missense_variant	regX3	Rv0491	c.677A>G	p.E226G	two component sensory transduction protein RegX	4B7	1	0	0.0222222	0	0.302013422818792	1
581907	A	G	missense_variant	Rv0492c	Rv0492c	c.1472T>C	p.V491A	GMC-type oxidoreductase	5H7	0	1	0	0.00961538	1	1
583737	G	A	synonymous_variant	Rv0493c	Rv0493c	c.954C>T	p.T318T	hypothetical protein	2G5	0	1	0	0.00961538	1	1
583845	G	T	synonymous_variant	Rv0493c	Rv0493c	c.846C>A	p.A282A	hypothetical protein	5A8,5C5	0	2	0	0.0192308	1	1
583956	G	C	synonymous_variant	Rv0493c	Rv0493c	c.735C>G	p.G245G	hypothetical protein	3B1,4E2,5I7,3A8,4I2,1F1,2E8,2I8,6B8,6C8,6E1,2D4	4	8	0.0888889	0.0769231	0.754224499996083	1
583979	G	T	missense_variant	Rv0493c	Rv0493c	c.712C>A	p.L238M	hypothetical protein	1D2,4F1,5D3,4D9,6C3,6D8	2	4	0.0444444	0.0384615	1	1
584001	C	T	stop_gained	Rv0493c	Rv0493c	c.690G>A	p.W230*	hypothetical protein	1A6	0	1	0	0.00961538	1	1
584171	C	T	missense_variant	Rv0493c	Rv0493c	c.520G>A	p.G174S	hypothetical protein	1C5,1D2,2B4,2G4,2G7,2H3,2H9,2I7,3B1,3B3,3C6,3F1,4A2,4A6,4B1,4B7,4C3,4D3,4D6,4E2,4F1,4F6,4G7,4H3,5B6,5H2,5I5,5I7,1B2,1C7,1C8,1D1,1D7,1E1,1G2,1H1,2G3,2G8,2H2,3A7,4E9,4F4,1I4,2G1,2G6,2H7,3A3,3A8,3B2,4I2,5B5,5C7,5C8,5D1,5D3,5E2,5F8,5F9,1A6,1B3,1B7,1F1,1H2,2A2,2E8,2F4,2F8,2F9,2G2,2G5,2H1,2H8,2I8,2I9,3C2,3C3,4A1,4A5,4A7,4A9,4B2,4B8,4C1,4C2,4C8,4C9,4D7,4D9,4E1,4E3,4E5,4E7,4F2,4F8,4F9,4G1,4G2,4G6,4G8,4G9…	45	100	1	0.961538	0.315561900833575	1
584438	G	A	missense_variant	Rv0493c	Rv0493c	c.253C>T	p.P85S	hypothetical protein	1C5,2B4,2G4,2G7,2H3,2H9,2I7,4F6,4H3,5H2,1B2,1C7,1G2,2G3,2G8,2H2,4E9,4F4,1I4,2G1,2H7,3A3,3A8,3B2,4I2,5C7,5D1,5F8,5F9,1B3,1F1,1H2,3C3,4A1,4A5,4A9,4C1,4C8,4E3,4E5,4G2,4H7,4I3,5A4,5C2,5E5,5G2,6B8,6C2,6C5,6C8,6E2,6E6,2D4	16	38	0.355556	0.365385	1	1
584511	T	G	synonymous_variant	Rv0493c	Rv0493c	c.180A>C	p.T60T	hypothetical protein	1C5,1D2,2B4,2G4,2G7,2H3,2H9,2I7,3B1,3B3,3C6,3F1,4A2,4A6,4B1,4B7,4C3,4D3,4D6,4E2,4F1,4F6,4G7,4H3,5B6,5H2,5I5,5I7,1B2,1C7,1C8,1D1,1D7,1E1,1G2,1H1,2G3,2G8,2H2,3A7,4E9,4F4,1I4,2G1,2G6,2H7,3A3,3A8,3B2,4I2,5B5,5C7,5C8,5D1,5D3,5E2,5F8,5F9,1A6,1B3,1B7,1F1,1H2,2A2,2E8,2F4,2F8,2G2,2G5,2H1,2H8,2I8,2I9,3C2,3C3,4A1,4A5,4A7,4A9,4B2,4B8,4C1,4C2,4C8,4C9,4D7,4D9,4E1,4E3,4E5,4E7,4F2,4F8,4F9,4G1,4G2,4G6,4G8,4G9,4H2…	45	98	1	0.942308	0.178549016090926	1
584719	A	C	missense_variant	Rv0494	Rv0494	c.25A>C	p.S9R	HTH-type transcriptional regulator	4G6	0	1	0	0.00961538	1	1
585770	A	G	missense_variant	Rv0495c	Rv0495c	c.545T>C	p.L182P	hypothetical protein	6C8	0	1	0	0.00961538	1	1
586030	C	A	synonymous_variant	Rv0495c	Rv0495c	c.285G>T	p.R95R	hypothetical protein	5G4	0	1	0	0.00961538	1	1
586272	C	A	missense_variant	Rv0495c	Rv0495c	c.43G>T	p.V15L	hypothetical protein	4D7	0	1	0	0.00961538	1	1
586644	C	T	missense_variant	Rv0496	Rv0496	c.251C>T	p.T84I	hypothetical protein	1D2,4F1,5D3,4D9,6C3,6D8	2	4	0.0444444	0.0384615	1	1
587065	G	C	synonymous_variant	Rv0496	Rv0496	c.672G>C	p.L224L	hypothetical protein	4A2,4B7,4D3,2I9,4B8,5C3,5G1,5H7	2	6	0.0444444	0.0576923	1	1
587360	T	C	missense_variant	Rv0496	Rv0496	c.967T>C	p.S323P	hypothetical protein	5A7	1	0	0.0222222	0	0.302013422818792	1
587430	G	C	synonymous_variant	Rv0497	Rv0497	c.54G>C	p.V18V	transmembrane protein	2I7	1	0	0.0222222	0	0.302013422818792	1
588576	G	A	synonymous_variant	Rv0498	Rv0498	c.252G>A	p.L84L	hypothetical protein	3C3	1	0	0.0222222	0	0.302013422818792	1
588943	G	A	missense_variant	Rv0498	Rv0498	c.619G>A	p.V207M	hypothetical protein	2H8,5C4	1	1	0.0222222	0.00961538	0.514239071286051	1
589290	C	CG	frameshift_variant	Rv0499	Rv0499	c.111dupG	p.P38fs	hypothetical protein	2F8,6B9	0	2	0	0.0192308	1	1
589536	G	A	synonymous_variant	Rv0499	Rv0499	c.354G>A	p.L118L	hypothetical protein	1C5,2B4,2G4,2G7,2H3,2H9,2I7,3B1,3F1,4B1,4C3,4D6,4E2,4F6,4G7,4H3,5B6,5H2,5I5,5I7,1B2,1C7,1C8,1D1,1D7,1E1,1G2,1H1,2G3,2G8,2H2,3A7,4E9,4F4,1I4,2G1,2G6,2H7,3A3,3A8,3B2,4I2,5C7,5C8,5D1,5F8,5F9,1A6,1B3,1B7,1F1,1H2,2A2,2E8,2G2,2I8,3C3,4A1,4A5,4A9,4C1,4C2,4C8,4E1,4E3,4E5,4E7,4F2,4F9,4G1,4G2,4G9,4H2,4H7,4I3,4I5,4I6,5A4,5C2,5E5,5F6,5G2,5H9,6A7,6B8,6C2,6C5,6C6,6C8,6E1,6E2,6E6,2D2,2D4,2I3,3D9,5A9,5D4,6C1,6C4…	34	67	0.755556	0.644231	0.251768892613054	1
589715	A	G	missense_variant	Rv0499	Rv0499	c.533A>G	p.D178G	hypothetical protein	4D7	0	1	0	0.00961538	1	1
590287	G	A	missense_variant	proC	Rv0500	c.205G>A	p.V69I	pyrroline-5-carboxylate reductase	4C1	0	1	0	0.00961538	1	1
590438	G	T	missense_variant	proC	Rv0500	c.356G>T	p.G119V	pyrroline-5-carboxylate reductase	4D7	0	1	0	0.00961538	1	1
590763	C	G	missense_variant	proC	Rv0500	c.681C>G	p.D227E	pyrroline-5-carboxylate reductase	1C5,1D2,2B4,2G4,2G7,2H3,2H9,2I7,3B1,3B3,3C6,3F1,4A2,4A6,4B1,4B7,4C3,4D3,4D6,4E2,4F1,4F6,4G7,4H3,5B6,5H2,5I5,5I7,1B2,1C7,1C8,1D1,1D7,1E1,1G2,1H1,2G3,2G8,2H2,3A7,4E9,4F4,1I4,2G1,2G6,2H7,3A3,3A8,3B2,4I2,5B5,5C7,5C8,5D1,5D3,5E2,5F8,5F9,1A6,1B3,1B7,1F1,1H2,2A2,2E8,2F4,2F8,2F9,2G2,2G5,2H1,2H8,2I8,2I9,3C2,3C3,4A1,4A5,4A7,4A9,4B2,4B8,4C1,4C2,4C8,4C9,4D7,4D9,4E1,4E3,4E5,4E7,4F2,4F8,4F9,4G1,4G2,4G6,4G8,4G9…	45	101	1	0.971154	0.553893024650455	1
591684	G	T	stop_gained	galE2	Rv0501	c.31G>T	p.G11*	UDP-glucose 4-epimerase GalE	6C3,6D8	0	2	0	0.0192308	1	1
591722	C	A	synonymous_variant	galE2	Rv0501	c.69C>A	p.P23P	UDP-glucose 4-epimerase GalE	4I6	1	0	0.0222222	0	0.302013422818792	1
591965	G	A	synonymous_variant	galE2	Rv0501	c.312G>A	p.A104A	UDP-glucose 4-epimerase GalE	5A8,5C5	0	2	0	0.0192308	1	1
592267	C	T	missense_variant	galE2	Rv0501	c.614C>T	p.A205V	UDP-glucose 4-epimerase GalE	3C6	1	0	0.0222222	0	0.302013422818792	1
592584	A	G	missense_variant	galE2	Rv0501	c.931A>G	p.M311V	UDP-glucose 4-epimerase GalE	5A8,5C5	0	2	0	0.0192308	1	1
592640	C	T	synonymous_variant	galE2	Rv0501	c.987C>T	p.V329V	UDP-glucose 4-epimerase GalE	1C7	0	1	0	0.00961538	1	1
593102	A	G	synonymous_variant	Rv0502	Rv0502	c.312A>G	p.E104E	hypothetical protein	4A2,4D3	1	1	0.0222222	0.00961538	0.514239071286051	1
593125	A	G	missense_variant	Rv0502	Rv0502	c.335A>G	p.N112S	hypothetical protein	5G4	0	1	0	0.00961538	1	1
593159	C	T	synonymous_variant	Rv0502	Rv0502	c.369C>T	p.F123F	hypothetical protein	6A5	0	1	0	0.00961538	1	1
593468	G	A	synonymous_variant	Rv0502	Rv0502	c.678G>A	p.L226L	hypothetical protein	5H7	0	1	0	0.00961538	1	1
594070	A	C	missense_variant	cmaA2	Rv0503c	c.710T>G	p.V237G	cyclopropane mycolic acid synthase	5A8,5C5	0	2	0	0.0192308	1	1
594596	T	C	missense_variant	cmaA2	Rv0503c	c.184A>G	p.K62E	cyclopropane mycolic acid synthase	5C3,5G1	0	2	0	0.0192308	1	1
594714	G	C	synonymous_variant	cmaA2	Rv0503c	c.66C>G	p.S22S	cyclopropane mycolic acid synthase	4C8	0	1	0	0.00961538	1	1
595321	T	G	intergenic_region	Rv0504c-serB1	Rv0504c-Rv0505c	n.595321T>G	--	--	3B3,4A6,5B5,2F4,2F9,4C9,4F8,5H3,6D5	2	7	0.0444444	0.0673077	0.723848076319404	1
595326	T	C	intergenic_region	Rv0504c-serB1	Rv0504c-Rv0505c	n.595326T>C	--	--	5B6	1	0	0.0222222	0	0.302013422818792	1
595374	T	C	intergenic_region	Rv0504c-serB1	Rv0504c-Rv0505c	n.595374T>C	--	--	2F8,4E7,5A8,5C5,6B9,6C6	1	5	0.0222222	0.0480769	0.668334811705761	1
595392	G	A	intergenic_region	Rv0504c-serB1	Rv0504c-Rv0505c	n.595392G>A	--	--	2F8	0	1	0	0.00961538	1	1
595393	G	A	intergenic_region	Rv0504c-serB1	Rv0504c-Rv0505c	n.595393G>A	--	--	2F8	0	1	0	0.00961538	1	1
595399	AT	A	intergenic_region	Rv0504c-serB1	Rv0504c-Rv0505c	n.595400delT	--	--	1D2,3B3,4A6,4F1,5B5,5D3,2F4,2F9,4C9,4D9,4F8,5H3,6C3,6D5,6D8	4	11	0.0888889	0.105769	1	1
595430	G	C	intergenic_region	Rv0504c-serB1	Rv0504c-Rv0505c	n.595430G>C	--	--	6A5	0	1	0	0.00961538	1	1
595436	A	G	intergenic_region	Rv0504c-serB1	Rv0504c-Rv0505c	n.595436A>G	--	--	1G2	0	1	0	0.00961538	1	1
595501	G	A	missense_variant	serB1	Rv0505c	c.1085C>T	p.A362V	phosphoserine phosphatase SerB	5A8,5C5	0	2	0	0.0192308	1	1
596580	C	T	synonymous_variant	serB1	Rv0505c	c.6G>A	p.G2G	phosphoserine phosphatase SerB	5D6	0	1	0	0.00961538	1	1
596833	C	CG	frameshift_variant	mmpS2	Rv0506	c.81dupG	p.L28fs	membrane protein MmpS2	4B8	0	1	0	0.00961538	1	1
597613	T	C	missense_variant	mmpL2	Rv0507	c.415T>C	p.Y139H	transmembrane transport protein MmpL2	4A6	1	0	0.0222222	0	0.302013422818792	1
597816	G	A	synonymous_variant	mmpL2	Rv0507	c.618G>A	p.A206A	transmembrane transport protein MmpL2	4A2,4B7,4D3,2H8,2I9,4B8,5C3,5C4,5G1,5H7,5D6	3	8	0.0666667	0.0769231	1	1
598475	A	G	missense_variant	mmpL2	Rv0507	c.1277A>G	p.H426R	transmembrane transport protein MmpL2	5D6	0	1	0	0.00961538	1	1
599162	A	G	missense_variant	mmpL2	Rv0507	c.1964A>G	p.Q655R	transmembrane transport protein MmpL2	3A7,5F9,5F6,6C4	0	4	0	0.0384615	0.315561900833575	1
599165	A	C	missense_variant	mmpL2	Rv0507	c.1967A>C	p.E656A	transmembrane transport protein MmpL2	1D2,3B3,4A6,4F1,5B5,5D3,2F4,2F9,4C9,4D9,4F8,5H3,6C3,6D5,6D8	4	11	0.0888889	0.105769	1	1
599272	C	CG	frameshift_variant	mmpL2	Rv0507	c.2079dupG	p.L694fs	transmembrane transport protein MmpL2	4A7	0	1	0	0.00961538	1	1
599366	G	T	missense_variant	mmpL2	Rv0507	c.2168G>T	p.R723L	transmembrane transport protein MmpL2	5I5,4G9,5A9	2	1	0.0444444	0.00961538	0.216834421053021	1
599523	G	T	missense_variant	mmpL2	Rv0507	c.2325G>T	p.L775F	transmembrane transport protein MmpL2	2I9	0	1	0	0.00961538	1	1
599868	G	A	synonymous_variant	mmpL2	Rv0507	c.2670G>A	p.R890R	transmembrane transport protein MmpL2	1C5,1D2,2B4,2G4,2G7,2H3,2H9,2I7,3B1,3B3,3C6,3F1,4A2,4A6,4B1,4B7,4C3,4D3,4D6,4E2,4F1,4F6,4G7,4H3,5B6,5H2,5I5,5I7,1B2,1C7,1C8,1D1,1D7,1E1,1G2,1H1,2G3,2G8,2H2,3A7,4E9,4F4,1I4,2G1,2G6,2H7,3A3,3A8,3B2,4I2,5B5,5C7,5C8,5D1,5D3,5E2,5F8,5F9,1A6,1B3,1B7,1F1,1H2,2A2,2E8,2F4,2F8,2F9,2G2,2G5,2H1,2H8,2I8,2I9,3C2,3C3,4A1,4A5,4A7,4A9,4B2,4B8,4C1,4C2,4C8,4C9,4D7,4D9,4E1,4E3,4E5,4E7,4F2,4F8,4F9,4G1,4G2,4G6,4G8,4G9…	45	101	1	0.971154	0.553893024650455	1
600489	G	A	missense_variant	hemA	Rv0509	c.49G>A	p.V17I	glutamyl-tRNA reductase	2G2	0	1	0	0.00961538	1	1
601065	A	G	missense_variant	hemA	Rv0509	c.625A>G	p.I209V	glutamyl-tRNA reductase	4A7	0	1	0	0.00961538	1	1
601397	T	C	synonymous_variant	hemA	Rv0509	c.957T>C	p.H319H	glutamyl-tRNA reductase	1D7,4A1,5A4,3D9	1	3	0.0222222	0.0288462	1	1
601925	C	T	synonymous_variant	hemC	Rv0510	c.69C>T	p.L23L	porphobilinogen deaminase	2G5,3C2,4G8,5D5	2	2	0.0444444	0.0192308	0.584448296934671	1
604195	C	T	synonymous_variant	hemD	Rv0511	c.1377C>T	p.A459A	uroporphyrin-III C-methyltransferase	5C4	1	0	0.0222222	0	0.302013422818792	1
604682	C	T	synonymous_variant	hemB	Rv0512	c.81C>T	p.T27T	delta-aminolevulinic acid dehydratase	4C2	0	1	0	0.00961538	1	1
605064	G	C	missense_variant	hemB	Rv0512	c.463G>C	p.V155L	delta-aminolevulinic acid dehydratase	5A8,5C5	0	2	0	0.0192308	1	1
606139	G	C	missense_variant	Rv0513	Rv0513	c.536G>C	p.G179A	transmembrane protein	2I7	1	0	0.0222222	0	0.302013422818792	1
608258	T	G	missense_variant	Rv0516c	Rv0516c	c.278A>C	p.D93A	anti-anti-sigma factor	6D5	0	1	0	0.00961538	1	1
608635	T	G	intergenic_region	Rv0516c-Rv0517	Rv0516c-Rv0517	n.608635T>G	--	--	2H9,4B1,4G7	2	1	0.0444444	0.00961538	0.216834421053021	1
608775	T	C	synonymous_variant	Rv0517	Rv0517	c.30T>C	p.G10G	acyltransferase	3C6,5E2,2G5,2H1,3C2,4A7,4G6,4G8,5A2,5A6,5A7,5C6,5D5	4	9	0.0888889	0.0865385	1	1
609370	A	G	missense_variant	Rv0517	Rv0517	c.625A>G	p.R209G	acyltransferase	2G4,3F1,5C7,4I5,6C6	4	1	0.0888889	0.00961538	0.0292320734284638	1
609511	G	A	missense_variant	Rv0517	Rv0517	c.766G>A	p.A256T	acyltransferase	2F8,6B9	0	2	0	0.0192308	1	1
609514	G	A	missense_variant	Rv0517	Rv0517	c.769G>A	p.A257T	acyltransferase	2F8,6B9	0	2	0	0.0192308	1	1
609677	T	C	missense_variant	Rv0517	Rv0517	c.932T>C	p.L311P	acyltransferase	3B1	1	0	0.0222222	0	0.302013422818792	1
609806	G	A	stop_gained	Rv0517	Rv0517	c.1061G>A	p.W354*	acyltransferase	2G4,3F1,5C7,4I5,6C6	4	1	0.0888889	0.00961538	0.0292320734284638	1
609902	T	G	missense_variant	Rv0517	Rv0517	c.1157T>G	p.L386R	acyltransferase	1H2	0	1	0	0.00961538	1	1
609948	G	A	missense_variant	Rv0517	Rv0517	c.1203G>A	p.M401I	acyltransferase	2B4	1	0	0.0222222	0	0.302013422818792	1
610120	G	T	intergenic_region	Rv0517-Rv0518	Rv0517-Rv0518	n.610120G>T	--	--	5D6	0	1	0	0.00961538	1	1
610945	G	T	intergenic_region	Rv0518-Rv0519c	Rv0518-Rv0519c	n.610945G>T	--	--	4D6	1	0	0.0222222	0	0.302013422818792	1
611263	T	A	missense_variant	Rv0519c	Rv0519c	c.812A>T	p.Q271L	membrane protein	2G7,4H3,1E1,2G3,2G8,2G6,5F8,1B3,1B7,2A2,4C8,4E7,4H7,4I3,5G2,5H9,6C2,2D2,5D4	4	15	0.0888889	0.144231	0.431561026330925	1
611681	C	T	missense_variant	Rv0519c	Rv0519c	c.394G>A	p.E132K	membrane protein	5C3,5G1	0	2	0	0.0192308	1	1
611977	C	T	missense_variant	Rv0519c	Rv0519c	c.98G>A	p.G33D	membrane protein	5G4	0	1	0	0.00961538	1	1
612344	C	A	intergenic_region	Rv0519c-gabP	Rv0519c-Rv0522	n.612344C>A	--	--	3B3	1	0	0.0222222	0	0.302013422818792	1
612520	C	T	intergenic_region	Rv0519c-gabP	Rv0519c-Rv0522	n.612520C>T	--	--	5E2	0	1	0	0.00961538	1	1
612549	CCGGT	C	intergenic_region	Rv0519c-gabP	Rv0519c-Rv0522	n.612550_612553delCGGT	--	--	4D7	0	1	0	0.00961538	1	1
613015	G	C	intergenic_region	Rv0519c-gabP	Rv0519c-Rv0522	n.613015G>C	--	--	4B8	0	1	0	0.00961538	1	1
613800	C	T	missense_variant	gabP	Rv0522	c.763C>T	p.R255W	GABA permease GabP	4F2	0	1	0	0.00961538	1	1
613995	G	A	missense_variant	gabP	Rv0522	c.958G>A	p.V320M	GABA permease GabP	5C2	0	1	0	0.00961538	1	1
615938	G	A	synonymous_variant	hemL	Rv0524	c.1104G>A	p.E368E	glutamate-1-semialdehyde 2,1-aminomutase	5A8,5C5	0	2	0	0.0192308	1	1
617462	A	C	missense_variant	Rv0526	Rv0526	c.617A>C	p.E206A	thioredoxin	5A6	0	1	0	0.00961538	1	1
617769	G	C	missense_variant	ccdA	Rv0527	c.277G>C	p.G93R	cytochrome C-type biogenesis protein CcdA	4C8	0	1	0	0.00961538	1	1
617873	G	A	synonymous_variant	ccdA	Rv0527	c.381G>A	p.L127L	cytochrome C-type biogenesis protein CcdA	1I4	0	1	0	0.00961538	1	1
618408	C	T	missense_variant	Rv0528	Rv0528	c.104C>T	p.A35V	transmembrane protein	1D2,4F1,5D3,4D9,6C3,6D8	2	4	0.0444444	0.0384615	1	1
618532	C	T	synonymous_variant	Rv0528	Rv0528	c.228C>T	p.S76S	transmembrane protein	6D5	0	1	0	0.00961538	1	1
618586	T	G	synonymous_variant	Rv0528	Rv0528	c.282T>G	p.A94A	transmembrane protein	4C1	0	1	0	0.00961538	1	1
619640	G	C	missense_variant	Rv0528	Rv0528	c.1336G>C	p.V446L	transmembrane protein	5I5,1D1,4A9,4G2,4G9,6E6,2I3,5A9	2	6	0.0444444	0.0576923	1	1
619726	G	A	synonymous_variant	Rv0528	Rv0528	c.1422G>A	p.P474P	transmembrane protein	5C4	1	0	0.0222222	0	0.302013422818792	1
619769	C	T	missense_variant	Rv0528	Rv0528	c.1465C>T	p.R489C	transmembrane protein	6A7	0	1	0	0.00961538	1	1
620029	C	T	synonymous_variant	ccsA	Rv0529	c.139C>T	p.L47L	cytochrome C-type biogenesis protein CcsA	6A5	0	1	0	0.00961538	1	1
620136	C	A	synonymous_variant	ccsA	Rv0529	c.246C>A	p.A82A	cytochrome C-type biogenesis protein CcsA	4F2	0	1	0	0.00961538	1	1
620754	G	C	synonymous_variant	ccsA	Rv0529	c.864G>C	p.R288R	cytochrome C-type biogenesis protein CcsA	2F8	0	1	0	0.00961538	1	1
620870	T	G	intergenic_region	ccsA-Rv0530	Rv0529-Rv0530	n.620870T>G	--	--	4C2	0	1	0	0.00961538	1	1
621390	G	A	missense_variant	Rv0530	Rv0530	c.484G>A	p.V162I	hypothetical protein	5A8,5C5	0	2	0	0.0192308	1	1
622241	G	A	synonymous_variant	Rv0530A	Rv0530A	c.42C>T	p.I14I	hypothetical protein	1H1	0	1	0	0.00961538	1	1
624935	T	G	missense_variant	fabH	Rv0533c	c.546A>C	p.Q182H	3-oxoacyl-ACP synthase III	1D2,4F1,5D3,4D9,6C3,6D8	2	4	0.0444444	0.0384615	1	1
625346	G	A	synonymous_variant	fabH	Rv0533c	c.135C>T	p.T45T	3-oxoacyl-ACP synthase III	4B2	0	1	0	0.00961538	1	1
625643	C	A	synonymous_variant	menA	Rv0534c	c.798G>T	p.P266P	1,4-dihydroxy-2-naphthoate octaprenyltransferase	5C4	1	0	0.0222222	0	0.302013422818792	1
626020	A	C	missense_variant	menA	Rv0534c	c.421T>G	p.F141V	1,4-dihydroxy-2-naphthoate octaprenyltransferase	1H1	0	1	0	0.00961538	1	1
626821	T	C	missense_variant	Rv0535	Rv0535	c.365T>C	p.F122S	5'-methylthioadenosine phosphorylase	5H7	0	1	0	0.00961538	1	1
627350	C	G	missense_variant	galE3	Rv0536	c.103C>G	p.P35A	UDP-glucose 4-epimerase GalE	5A8,5C5	0	2	0	0.0192308	1	1
627759	G	A	missense_variant	galE3	Rv0536	c.512G>A	p.R171H	UDP-glucose 4-epimerase GalE	6A7	0	1	0	0.00961538	1	1
627869	G	T	missense_variant	galE3	Rv0536	c.622G>T	p.G208C	UDP-glucose 4-epimerase GalE	5C2	0	1	0	0.00961538	1	1
628016	C	G	missense_variant	galE3	Rv0536	c.769C>G	p.L257V	UDP-glucose 4-epimerase GalE	4D7	0	1	0	0.00961538	1	1
628472	C	G	synonymous_variant	Rv0537c	Rv0537c	c.1260G>C	p.L420L	integral membrane protein	5C2	0	1	0	0.00961538	1	1
628534	C	G	missense_variant	Rv0537c	Rv0537c	c.1198G>C	p.V400L	integral membrane protein	2G1	0	1	0	0.00961538	1	1
628769	C	T	synonymous_variant	Rv0537c	Rv0537c	c.963G>A	p.A321A	integral membrane protein	4B8	0	1	0	0.00961538	1	1
628895	G	A	synonymous_variant	Rv0537c	Rv0537c	c.837C>T	p.F279F	integral membrane protein	1D2,3B3,3C6,4A6,4F1,5B5,5D3,5E2,2F4,2F9,2G5,2H1,3C2,4A7,4B2,4C9,4D7,4D9,4F8,4G6,4G8,5A2,5A6,5A7,5C6,5D5,5H3,6C3,6D5,6D8	8	22	0.177778	0.211538	0.824235416301638	1
629502	T	G	missense_variant	Rv0537c	Rv0537c	c.230A>C	p.N77T	integral membrane protein	4C2	0	1	0	0.00961538	1	1
629714	G	A	synonymous_variant	Rv0537c	Rv0537c	c.18C>T	p.D6D	integral membrane protein	5G4	0	1	0	0.00961538	1	1
629925	C	A	intergenic_region	Rv0537c-Rv0538	Rv0537c-Rv0538	n.629925C>A	--	--	3C6,5E2,2G5,2H1,3C2,4A7,4B2,4G6,4G8,5A2,5A6,5A7,5C6,5D5	4	10	0.0888889	0.0961538	1	1
631689	A	G	intergenic_region	Rv0538-Rv0539	Rv0538-Rv0539	n.631689A>G	--	--	3B3,4A6,5B5,2F4,2F9,4C9,4F8,5H3,6D5	2	7	0.0444444	0.0673077	0.723848076319404	1
631947	A	G	missense_variant	Rv0539	Rv0539	c.205A>G	p.I69V	dolichyl-phosphate sugar synthase	2G1	0	1	0	0.00961538	1	1
632330	G	T	synonymous_variant	Rv0539	Rv0539	c.588G>T	p.R196R	dolichyl-phosphate sugar synthase	3B1,4E2,5H2,5I7,1D7,4E9,3A8,4I2,1F1,2E8,2I8,3C3,4A1,4E1,5A4,5E5,6B8,6C8,6E1,2D4,3D9	8	13	0.177778	0.125	0.444643987503935	1
632455	T	G	missense_variant	Rv0540	Rv0540	c.84T>G	p.I28M	hypothetical protein	3C6,5E2,2H1,4A7,4G6,5A2,5A6,5C6	1	7	0.0222222	0.0673077	0.435954668451309	1
633394	G	A	synonymous_variant	Rv0541c	Rv0541c	c.1011C>T	p.A337A	integral membrane protein	6C6	0	1	0	0.00961538	1	1
633436	G	A	synonymous_variant	Rv0541c	Rv0541c	c.969C>T	p.D323D	integral membrane protein	5F8	0	1	0	0.00961538	1	1
633562	C	T	synonymous_variant	Rv0541c	Rv0541c	c.843G>A	p.V281V	integral membrane protein	5G4	0	1	0	0.00961538	1	1
633686	C	A	missense_variant	Rv0541c	Rv0541c	c.719G>T	p.W240L	integral membrane protein	1D2,4F1,5D3,4D9,6C3,6D8	2	4	0.0444444	0.0384615	1	1
635031	C	T	synonymous_variant	menE	Rv0542c	c.474G>A	p.P158P	2-succinylbenzoic acid--CoA ligase	2G4,3F1,5C7,4I5,6C6	4	1	0.0888889	0.00961538	0.0292320734284638	1
635109	C	T	synonymous_variant	menE	Rv0542c	c.396G>A	p.Q132Q	2-succinylbenzoic acid--CoA ligase	6C3,6D8	0	2	0	0.0192308	1	1
635139	G	C	synonymous_variant	menE	Rv0542c	c.366C>G	p.G122G	2-succinylbenzoic acid--CoA ligase	5G4	0	1	0	0.00961538	1	1
635219	A	G	missense_variant	menE	Rv0542c	c.286T>C	p.S96P	2-succinylbenzoic acid--CoA ligase	5A6	0	1	0	0.00961538	1	1
636660	C	T	synonymous_variant	pitA	Rv0545c	c.804G>A	p.L268L	low-affinity inorganic phosphate transporter	4F2	0	1	0	0.00961538	1	1
636661	A	G	missense_variant	pitA	Rv0545c	c.803T>C	p.L268P	low-affinity inorganic phosphate transporter	4E7	1	0	0.0222222	0	0.302013422818792	1
636670	G	A	missense_variant	pitA	Rv0545c	c.794C>T	p.A265V	low-affinity inorganic phosphate transporter	2H2	1	0	0.0222222	0	0.302013422818792	1
636672	G	C	synonymous_variant	pitA	Rv0545c	c.792C>G	p.A264A	low-affinity inorganic phosphate transporter	5D4	0	1	0	0.00961538	1	1
636818	C	G	missense_variant	pitA	Rv0545c	c.646G>C	p.V216L	low-affinity inorganic phosphate transporter	4F2	0	1	0	0.00961538	1	1
637128	G	T	synonymous_variant	pitA	Rv0545c	c.336C>A	p.G112G	low-affinity inorganic phosphate transporter	3B1,4E2,5I7,3A8,4I2,1F1,2E8,2I8,3C3,6B8,6C8,6E1,2D4	5	8	0.111111	0.0769231	0.533564744518114	1
637319	A	G	missense_variant	pitA	Rv0545c	c.145T>C	p.S49P	low-affinity inorganic phosphate transporter	4A2,4B7,4D3,2H8,2I9,4B8,5C3,5C4,5G1,5H7,5D6	3	8	0.0666667	0.0769231	1	1
637330	G	A	missense_variant	pitA	Rv0545c	c.134C>T	p.A45V	low-affinity inorganic phosphate transporter	2H2	1	0	0.0222222	0	0.302013422818792	1
637730	C	T	synonymous_variant	Rv0546c	Rv0546c	c.240G>A	p.L80L	hypothetical protein	3C6,5E2,2G5,2H1,3C2,4A7,4B2,4G6,4G8,5A2,5A6,5A7,5C6,5D5	4	10	0.0888889	0.0961538	1	1
637871	T	C	synonymous_variant	Rv0546c	Rv0546c	c.99A>G	p.E33E	hypothetical protein	1C5,2H3,4C3,4F6,1C8,5D1,6C1,6D3	8	0	0.177778	0	4.33113716071107e-05	0.498773755427487
637922	C	T	synonymous_variant	Rv0546c	Rv0546c	c.48G>A	p.Q16Q	hypothetical protein	1C5,2B4,2G4,2G7,2H3,2H9,2I7,3B1,3F1,4B1,4C3,4D6,4E2,4F6,4G7,4H3,5B6,5H2,5I5,5I7,1B2,1C7,1C8,1D1,1D7,1E1,1G2,1H1,2G3,2G8,2H2,3A7,4E9,4F4,1I4,2G1,2G6,2H7,3A3,3A8,3B2,4I2,5C7,5C8,5D1,5F8,5F9,1A6,1B3,1B7,1F1,1H2,2A2,2E8,2G2,2I8,3C3,4A1,4A5,4A9,4C1,4C2,4C8,4E1,4E3,4E5,4E7,4F2,4F9,4G1,4G2,4G9,4H2,4H7,4I3,4I5,4I6,5A4,5C2,5E5,5F6,5G2,5H9,6A7,6B8,6C2,6C5,6C6,6C8,6E1,6E2,6E6,2D2,2D4,2I3,3D9,5A9,5D4,6C1,6C4…	34	67	0.755556	0.644231	0.251768892613054	1
637934	C	T	synonymous_variant	Rv0546c	Rv0546c	c.36G>A	p.P12P	hypothetical protein	5D6	0	1	0	0.00961538	1	1
638214	C	G	missense_variant	Rv0547c	Rv0547c	c.703G>C	p.A235P	oxidoreductase	3A7,5F9,5F6,6C4	0	4	0	0.0384615	0.315561900833575	1
638558	A	C	missense_variant	Rv0547c	Rv0547c	c.359T>G	p.I120S	oxidoreductase	5A8,5C5	0	2	0	0.0192308	1	1
639698	G	C	missense_variant	menB	Rv0548c	c.259C>G	p.L87V	1,4-dihydroxy-2-naphthoyl-CoA synthase	2H9,4B1,4G7	2	1	0.0444444	0.00961538	0.216834421053021	1
639835	C	T	missense_variant	menB	Rv0548c	c.122G>A	p.R41H	1,4-dihydroxy-2-naphthoyl-CoA synthase	5A8,5C5	0	2	0	0.0192308	1	1
640914	C	T	intergenic_region	vapB3-fadD8	Rv0550c-Rv0551c	n.640914C>T	--	--	5E2,2H1,4A7,5C6	0	4	0	0.0384615	0.315561900833575	1
641389	C	T	missense_variant	fadD8	Rv0551c	c.1423G>A	p.V475M	fatty-acid--CoA ligase FadD8	5C2	0	1	0	0.00961538	1	1
641618	C	T	synonymous_variant	fadD8	Rv0551c	c.1194G>A	p.K398K	fatty-acid--CoA ligase FadD8	4B2	0	1	0	0.00961538	1	1
641791	G	T	missense_variant	fadD8	Rv0551c	c.1021C>A	p.L341I	fatty-acid--CoA ligase FadD8	5A8,5C5	0	2	0	0.0192308	1	1
643101	A	G	synonymous_variant	Rv0552	Rv0552	c.213A>G	p.L71L	hypothetical protein	4E9	1	0	0.0222222	0	0.302013422818792	1
643233	C	T	synonymous_variant	Rv0552	Rv0552	c.345C>T	p.G115G	hypothetical protein	2H9,4B1,4G7	2	1	0.0444444	0.00961538	0.216834421053021	1
643449	C	T	synonymous_variant	Rv0552	Rv0552	c.561C>T	p.A187A	hypothetical protein	5A8,5C5	0	2	0	0.0192308	1	1
643483	G	A	missense_variant	Rv0552	Rv0552	c.595G>A	p.G199S	hypothetical protein	5A8,5C5	0	2	0	0.0192308	1	1
643783	AC	A	frameshift_variant	Rv0552	Rv0552	c.900delC	p.A301fs	hypothetical protein	4B8	0	1	0	0.00961538	1	1
644343	C	G	missense_variant	Rv0552	Rv0552	c.1455C>G	p.F485L	hypothetical protein	4A6	1	0	0.0222222	0	0.302013422818792	1
645228	G	T	missense_variant	menC	Rv0553	c.739G>T	p.A247S	muconate cycloisomerase	2H1	0	1	0	0.00961538	1	1
646163	C	A	missense_variant	bpoC	Rv0554	c.697C>A	p.Q233K	non-heme bromoperoxidase BpoC	5A8,5C5	0	2	0	0.0192308	1	1
646243	T	C	synonymous_variant	bpoC	Rv0554	c.777T>C	p.S259S	non-heme bromoperoxidase BpoC	2H9,4B1,4D6,4G7,1B2,1G2,4F4,1I4,2H7,3A3,3B2,5C8,2G2,4A5,4C1,4E3,4E5,4F9,4I6,5C2,6C5,6E2	4	18	0.0888889	0.173077	0.217389007547111	1
646531	A	T	synonymous_variant	menD	Rv0555	c.234A>T	p.T78T	bifunctional 2-succinyl-6-hydroxy-2,4-cyclohexadiene-1-carboxylate synthase/2-oxoglutarate decarboxylase	5A8,5C5	0	2	0	0.0192308	1	1
646543	C	T	synonymous_variant	menD	Rv0555	c.246C>T	p.A82A	bifunctional 2-succinyl-6-hydroxy-2,4-cyclohexadiene-1-carboxylate synthase/2-oxoglutarate decarboxylase	1C7	0	1	0	0.00961538	1	1
648002	G	T	missense_variant	Rv0556	Rv0556	c.44G>T	p.R15L	transmembrane protein	5D6	0	1	0	0.00961538	1	1
648568	G	A	synonymous_variant	mgtA	Rv0557	c.33G>A	p.E11E	GDP-mannose-dependent alpha-mannosyltransferase	1D2,4F1,5D3,6C3,6D8	2	3	0.0444444	0.0288462	0.638183430951739	1
648673	G	A	synonymous_variant	mgtA	Rv0557	c.138G>A	p.P46P	GDP-mannose-dependent alpha-mannosyltransferase	2I9	0	1	0	0.00961538	1	1
648856	C	T	synonymous_variant	mgtA	Rv0557	c.321C>T	p.G107G	GDP-mannose-dependent alpha-mannosyltransferase	1C5,1D2,2B4,2G4,2G7,2H3,2H9,2I7,3B1,3B3,3C6,3F1,4A2,4A6,4B1,4B7,4C3,4D3,4D6,4E2,4F1,4F6,4G7,4H3,5B6,5H2,5I5,5I7,1B2,1C7,1C8,1D1,1D7,1E1,1G2,1H1,2G3,2G8,2H2,3A7,4E9,4F4,1I4,2G1,2G6,2H7,3A3,3A8,3B2,4I2,5B5,5C7,5C8,5D1,5D3,5E2,5F8,5F9,1A6,1B3,1B7,1F1,1H2,2A2,2E8,2F4,2F8,2F9,2G2,2G5,2H1,2H8,2I8,2I9,3C2,3C3,4A1,4A5,4A7,4A9,4B2,4B8,4C1,4C2,4C8,4C9,4D7,4D9,4E1,4E3,4E5,4E7,4F2,4F8,4F9,4G1,4G2,4G6,4G8,4G9…	45	100	1	0.961538	0.315561900833575	1
648990	G	C	missense_variant	mgtA	Rv0557	c.455G>C	p.R152P	GDP-mannose-dependent alpha-mannosyltransferase	3C6,5E2,2G5,2H1,3C2,4A7,4B2,4G6,4G8,5A2,5A6,5A7,5C6,5D5	4	10	0.0888889	0.0961538	1	1
648992	C	G	missense_variant	mgtA	Rv0557	c.457C>G	p.L153V	GDP-mannose-dependent alpha-mannosyltransferase	2F8,6B9	0	2	0	0.0192308	1	1
649256	G	A	missense_variant	mgtA	Rv0557	c.721G>A	p.G241S	GDP-mannose-dependent alpha-mannosyltransferase	6A5	0	1	0	0.00961538	1	1
649345	C	T	synonymous_variant	mgtA	Rv0557	c.810C>T	p.A270A	GDP-mannose-dependent alpha-mannosyltransferase	5A8,5C5	0	2	0	0.0192308	1	1
649515	G	T	missense_variant	mgtA	Rv0557	c.980G>T	p.R327L	GDP-mannose-dependent alpha-mannosyltransferase	2H8	0	1	0	0.00961538	1	1
650012	C	T	synonymous_variant	menH	Rv0558	c.324C>T	p.D108D	demethylmenaquinone methyltransferase	3A7,5F9,5F6,6C4	0	4	0	0.0384615	0.315561900833575	1
650403	A	C	intergenic_region	menH-Rv0559c	Rv0558-Rv0559c	n.650403A>C	--	--	5C3,5G1	0	2	0	0.0192308	1	1
651475	G	A	synonymous_variant	Rv0560c	Rv0560c	c.30C>T	p.A10A	benzoquinone methyltransferase	3A7,5F9,5F6,6C4	0	4	0	0.0384615	0.315561900833575	1
651772	C	A	synonymous_variant	Rv0561c	Rv0561c	c.984G>T	p.S328S	oxidoreductase	2F8,6B9	0	2	0	0.0192308	1	1
652183	G	A	synonymous_variant	Rv0561c	Rv0561c	c.573C>T	p.S191S	oxidoreductase	5B6	1	0	0.0222222	0	0.302013422818792	1
652950	T	C	synonymous_variant	grcC1	Rv0562	c.180T>C	p.R60R	polyprenyl-diphosphate synthase GrcC	5G4	0	1	0	0.00961538	1	1
653165	C	T	missense_variant	grcC1	Rv0562	c.395C>T	p.A132V	polyprenyl-diphosphate synthase GrcC	6B9	0	1	0	0.00961538	1	1
653760	C	T	synonymous_variant	grcC1	Rv0562	c.990C>T	p.T330T	polyprenyl-diphosphate synthase GrcC	6B9	0	1	0	0.00961538	1	1
653916	T	C	missense_variant	htpX	Rv0563	c.38T>C	p.F13S	protease HtpX	5A6	0	1	0	0.00961538	1	1
654496	G	T	missense_variant	htpX	Rv0563	c.618G>T	p.E206D	protease HtpX	1D7,4A1,5A4,3D9	1	3	0.0222222	0.0288462	1	1
654543	C	T	missense_variant	htpX	Rv0563	c.665C>T	p.A222V	protease HtpX	5G4	0	1	0	0.00961538	1	1
654719	G	A	missense_variant	htpX	Rv0563	c.841G>A	p.E281K	protease HtpX	6A5	0	1	0	0.00961538	1	1
654996	C	T	synonymous_variant	gpdA1	Rv0564c	c.954G>A	p.S318S	glycerol-3-phosphate dehydrogenase	5A8,5C5	0	2	0	0.0192308	1	1
655707	G	A	synonymous_variant	gpdA1	Rv0564c	c.243C>T	p.V81V	glycerol-3-phosphate dehydrogenase	5A8,5C5	0	2	0	0.0192308	1	1
655828	G	A	missense_variant	gpdA1	Rv0564c	c.122C>T	p.T41I	glycerol-3-phosphate dehydrogenase	1H2	0	1	0	0.00961538	1	1
655986	G	T	intergenic_region	gpdA1-Rv0565c	Rv0564c-Rv0565c	n.655986G>T	--	--	1C5,1D2,2B4,2G4,2G7,2H3,2H9,2I7,3B1,3B3,3C6,3F1,4A2,4A6,4B1,4B7,4C3,4D3,4D6,4E2,4F1,4F6,4G7,4H3,5B6,5H2,5I5,5I7,1B2,1C7,1C8,1D1,1D7,1E1,1G2,1H1,2G3,2G8,2H2,3A7,4E9,4F4,1I4,2G1,2G6,2H7,3A3,3A8,3B2,4I2,5B5,5C7,5C8,5D1,5D3,5E2,5F8,5F9,1A6,1B3,1B7,1F1,1H2,2A2,2E8,2F4,2F8,2F9,2G2,2G5,2H1,2H8,2I8,2I9,3C2,3C3,4A1,4A5,4A7,4A9,4B2,4B8,4C1,4C2,4C8,4C9,4D7,4D9,4E1,4E3,4E5,4E7,4F2,4F8,4F9,4G1,4G2,4G6,4G8,4G9…	45	100	1	0.961538	0.315561900833575	1
657081	C	T	synonymous_variant	Rv0565c	Rv0565c	c.390G>A	p.V130V	monooxygenase	5G4	0	1	0	0.00961538	1	1
657269	A	G	missense_variant	Rv0565c	Rv0565c	c.202T>C	p.S68P	monooxygenase	1D2,3B3,3C6,4A6,4F1,5B5,5D3,5E2,2F4,2G5,2H1,3C2,4A7,4B2,4C9,4D7,4D9,4F8,4G6,4G8,5A2,5A6,5A7,5C6,5D5,5H3,6C3,6D5,6D8	8	21	0.177778	0.201923	0.824235416301637	1
657578	G	A	synonymous_variant	Rv0566c	Rv0566c	c.462C>T	p.D154D	hypothetical protein	1C5,1D2,2B4,2G4,2G7,2H3,2H9,2I7,3B1,3B3,3C6,3F1,4A2,4A6,4B1,4B7,4C3,4D3,4D6,4E2,4F1,4F6,4G7,4H3,5B6,5H2,5I5,5I7,1B2,1C7,1C8,1D1,1D7,1E1,1G2,1H1,2G3,2G8,2H2,3A7,4E9,4F4,1I4,2G1,2G6,2H7,3A3,3A8,3B2,4I2,5B5,5C7,5C8,5D1,5D3,5E2,5F8,5F9,1A6,1B3,1B7,1F1,1H2,2A2,2E8,2F4,2F8,2F9,2G2,2G5,2H1,2H8,2I8,2I9,3C2,3C3,4A1,4A5,4A7,4A9,4B2,4B8,4C1,4C2,4C8,4C9,4D7,4D9,4E1,4E3,4E5,4E7,4F2,4F8,4F9,4G1,4G2,4G6,4G8,4G9…	45	101	1	0.971154	0.553893024650455	1
657836	C	A	missense_variant	Rv0566c	Rv0566c	c.204G>T	p.E68D	hypothetical protein	3B3,4C9	1	1	0.0222222	0.00961538	0.514239071286051	1
658829	A	C	missense_variant	Rv0567	Rv0567	c.509A>C	p.E170A	methyltransferase/methylase	5H7	0	1	0	0.00961538	1	1
659341	C	T	intergenic_region	Rv0567-cyp135B1	Rv0567-Rv0568	n.659341C>T	--	--	1C5,1D2,2B4,2G4,2G7,2H3,2H9,2I7,3B1,3B3,3C6,3F1,4A2,4A6,4B1,4B7,4C3,4D3,4D6,4E2,4F1,4F6,4G7,4H3,5B6,5H2,5I5,5I7,1B2,1C7,1C8,1D1,1D7,1E1,1G2,1H1,2G3,2G8,2H2,3A7,4E9,4F4,1I4,2G1,2G6,2H7,3A3,3A8,3B2,4I2,5B5,5C7,5C8,5D1,5D3,5E2,5F8,5F9,1A6,1B3,1B7,1F1,1H2,2A2,2E8,2F4,2F8,2F9,2G2,2G5,2H1,2H8,2I8,2I9,3C2,3C3,4A1,4A5,4A7,4A9,4B2,4B8,4C1,4C2,4C8,4C9,4D7,4D9,4E1,4E3,4E5,4E7,4F2,4F8,4F9,4G1,4G2,4G6,4G8,4G9…	45	100	1	0.961538	0.315561900833575	1
660859	C	T	synonymous_variant	cyp135B1	Rv0568	c.1410C>T	p.G470G	cytochrome P450 Cyp135B1	3B1,4E2,5I7,3A8,4I2,1F1,2E8,2I8,3C3,6B8,6C8,6E1,2D4	5	8	0.111111	0.0769231	0.533564744518114	1
660914	A	C	intergenic_region	cyp135B1-Rv0569	Rv0568-Rv0569	n.660914A>C	--	--	4D9	0	1	0	0.00961538	1	1
661200	G	A	synonymous_variant	Rv0569	Rv0569	c.198G>A	p.A66A	hypothetical protein	4A6	1	0	0.0222222	0	0.302013422818792	1
661524	T	C	missense_variant	nrdZ	Rv0570	c.230T>C	p.L77P	vitamin B12-dependent ribonucleoside-diphosphate reductase	6A5	0	1	0	0.00961538	1	1
661801	C	T	synonymous_variant	nrdZ	Rv0570	c.507C>T	p.R169R	vitamin B12-dependent ribonucleoside-diphosphate reductase	4G8	0	1	0	0.00961538	1	1
662035	G	A	synonymous_variant	nrdZ	Rv0570	c.741G>A	p.V247V	vitamin B12-dependent ribonucleoside-diphosphate reductase	6D3	1	0	0.0222222	0	0.302013422818792	1
662219	C	T	synonymous_variant	nrdZ	Rv0570	c.925C>T	p.L309L	vitamin B12-dependent ribonucleoside-diphosphate reductase	4C1	0	1	0	0.00961538	1	1
662544	T	C	missense_variant	nrdZ	Rv0570	c.1250T>C	p.V417A	vitamin B12-dependent ribonucleoside-diphosphate reductase	1D2,4F1,5D3,4D9,6C3,6D8	2	4	0.0444444	0.0384615	1	1
662681	G	A	missense_variant	nrdZ	Rv0570	c.1387G>A	p.D463N	vitamin B12-dependent ribonucleoside-diphosphate reductase	2G4,3F1,5C7,4I5,6C6	4	1	0.0888889	0.00961538	0.0292320734284638	1
662763	C	T	missense_variant	nrdZ	Rv0570	c.1469C>T	p.A490V	vitamin B12-dependent ribonucleoside-diphosphate reductase	6A7	0	1	0	0.00961538	1	1
662911	C	T	synonymous_variant	nrdZ	Rv0570	c.1617C>T	p.A539A	vitamin B12-dependent ribonucleoside-diphosphate reductase	1C5,1D2,2B4,2G4,2G7,2H3,2H9,2I7,3B1,3B3,3C6,3F1,4A2,4A6,4B1,4B7,4C3,4D3,4D6,4E2,4F1,4F6,4G7,4H3,5B6,5H2,5I5,5I7,1B2,1C7,1C8,1D1,1D7,1E1,1G2,1H1,2G3,2G8,2H2,3A7,4E9,4F4,1I4,2G1,2G6,2H7,3A3,3A8,3B2,4I2,5B5,5C7,5C8,5D1,5D3,5E2,5F8,5F9,1A6,1B3,1B7,1F1,1H2,2A2,2E8,2F4,2F8,2F9,2G2,2G5,2H1,2H8,2I8,2I9,3C2,3C3,4A1,4A5,4A7,4A9,4B2,4B8,4C1,4C2,4C8,4C9,4D7,4D9,4E1,4E3,4E5,4E7,4F2,4F8,4F9,4G1,4G2,4G6,4G8,4G9…	45	100	1	0.961538	0.315561900833575	1
663546	C	A	missense_variant	Rv0571c	Rv0571c	c.1273G>T	p.A425S	hypothetical protein	1A6	0	1	0	0.00961538	1	1
663627	C	T	missense_variant	Rv0571c	Rv0571c	c.1192G>A	p.V398I	hypothetical protein	5A7	1	0	0.0222222	0	0.302013422818792	1
663803	G	A	missense_variant	Rv0571c	Rv0571c	c.1016C>T	p.A339V	hypothetical protein	6A5	0	1	0	0.00961538	1	1
663907	G	A	synonymous_variant	Rv0571c	Rv0571c	c.912C>T	p.D304D	hypothetical protein	3B1,4E2,5I7,4E9,3A8,4I2,1F1,2E8,2I8,3C3,6B8,6C8,6E1,2D4	6	8	0.133333	0.0769231	0.358918102685293	1
664249	C	T	synonymous_variant	Rv0571c	Rv0571c	c.570G>A	p.Q190Q	hypothetical protein	1C5,2B4,2G4,2G7,2H3,2H9,2I7,3B1,3F1,4B1,4C3,4D6,4E2,4F6,4G7,4H3,5B6,5H2,5I5,5I7,1B2,1C7,1C8,1D1,1D7,1E1,1G2,1H1,2G3,2G8,2H2,3A7,4E9,4F4,1I4,2G1,2G6,2H7,3A3,3A8,3B2,4I2,5C7,5C8,5D1,5F8,5F9,1A6,1B3,1B7,1F1,1H2,2A2,2E8,2G2,2I8,3C3,4A1,4A5,4A9,4C1,4C2,4C8,4E1,4E3,4E5,4E7,4F2,4F9,4G1,4G2,4G9,4H2,4H7,4I3,4I5,4I6,5A4,5C2,5E5,5F6,5G2,5H9,6A7,6B8,6C2,6C5,6C6,6C8,6E1,6E2,6E6,2D2,2D4,2I3,3D9,5A9,5D4,6C1,6C4…	34	67	0.755556	0.644231	0.251768892613054	1
664464	T	C	missense_variant	Rv0571c	Rv0571c	c.355A>G	p.I119V	hypothetical protein	5E5	0	1	0	0.00961538	1	1
664835	C	A	intergenic_region	Rv0571c-Rv0572c	Rv0571c-Rv0572c	n.664835C>A	--	--	4A6	1	0	0.0222222	0	0.302013422818792	1
665230	G	T	synonymous_variant	Rv0572c	Rv0572c	c.154C>A	p.R52R	hypothetical protein	5A8,5C5	0	2	0	0.0192308	1	1
665293	G	A	missense_variant	Rv0572c	Rv0572c	c.91C>T	p.L31F	hypothetical protein	4A2,4B7,4D3,2H8,2I9,4B8,5C3,5C4,5G1,5H7,5D6	3	8	0.0666667	0.0769231	1	1
665594	G	C	intergenic_region	Rv0572c-pncB2	Rv0572c-Rv0573c	n.665594G>C	--	--	5H7	0	1	0	0.00961538	1	1
665608	C	G	intergenic_region	Rv0572c-pncB2	Rv0572c-Rv0573c	n.665608C>G	--	--	5G4	0	1	0	0.00961538	1	1
666153	A	G	missense_variant	pncB2	Rv0573c	c.1090T>C	p.C364R	nicotinic acid phosphoribosyltransferase PncB2	1G2	0	1	0	0.00961538	1	1
[truncated: 9,517 more rows]
