# Supplementary material for: Heterogeneous Streptomycin Resistance Level Among Mycobacterium tuberculosis Strains From the Same Transmission Cluster
Source: Front Microbiol. 2021 Jun 11;12:659545. doi: 10.3389/fmicb.2021.659545 (PMC8226182; doi:10.3389/fmicb.2021.659545)
Supplement: Supplementary file 3 [file Table_3.XLS]

POS	REF	ALT	Variant_type	Gene_name	Locus_tag	Nucleotide_substitution	Aminoacid_substitution	Protein_product	Variant_sequences	STR-resistant_counts	STR-susceptible_counts	STR-resistant_frequency	STR-susceptible_frequency	Fishertest_pvalue	Fishertest_pvalue_bonferroni	Group_presence
40162	C	T	missense_variant	Rv0037c	Rv0037c	c.1041G>A	p.M347I	MFS-type transporter	3B1,4E2,5H2,5I7,1D7,4E9,3A8,4I2,1F1,2E8,2I8,3C3,4A1,4E1,5A4,5E5,6B8,6C8,6E1,2D4,3D9	8	13	0.177778	0.125	0.444643987503935	1	commonvariant
40446	G	A	missense_variant	Rv0037c	Rv0037c	c.757C>T	p.P253S	MFS-type transporter	5A8,5C5	0	2	0	0.0192308	1	1	Sensonly
40494	C	T	missense_variant	Rv0037c	Rv0037c	c.709G>A	p.A237T	MFS-type transporter	2G5,3C2	1	1	0.0222222	0.00961538	0.514239071286051	1	commonvariant
40869	T	G	missense_variant	Rv0037c	Rv0037c	c.334A>C	p.I112L	MFS-type transporter	2G7,4E7	2	0	0.0444444	0	0.0897877743515327	1	STRonly
41073	A	G	missense_variant	Rv0037c	Rv0037c	c.130T>C	p.F44L	MFS-type transporter	1G2	0	1	0	0.00961538	1	1	Sensonly
41151	C	A	missense_variant	Rv0037c	Rv0037c	c.52G>T	p.A18S	MFS-type transporter	5A8,5C5	0	2	0	0.0192308	1	1	Sensonly
163573	A	C	synonymous_variant	cyp138	Rv0136	c.208A>C	p.R70R	cytochrome P450 Cyp138	1D2,3B3,4A6,4F1,5B5,5D3,2F4,2F9,4C9,4D9,4F8,5H3,6C3,6D5,6D8	4	11	0.0888889	0.105769	1	1	commonvariant
163670	A	G	missense_variant	cyp138	Rv0136	c.305A>G	p.D102G	cytochrome P450 Cyp138	1D2,4F1,5D3,4D9,6C3,6D8	2	4	0.0444444	0.0384615	1	1	commonvariant
164676	G	A	synonymous_variant	cyp138	Rv0136	c.1311G>A	p.V437V	cytochrome P450 Cyp138	3C6,5E2,2G5,2H1,3C2,4A7,4B2,4D7,4G6,4G8,5A2,5A6,5A7,5C6,5D5	4	11	0.0888889	0.105769	1	1	commonvariant
222486	C	T	synonymous_variant	Rv0191	Rv0191	c.198C>T	p.A66A	MFS-type transporter	3C6,5E2,2G5,2H1,3C2,4A7,4B2,4D7,4G6,4G8,5A2,5A6,5A7,5C6,5D5	4	11	0.0888889	0.105769	1	1	commonvariant
222684	G	A	synonymous_variant	Rv0191	Rv0191	c.396G>A	p.P132P	MFS-type transporter	4B1	1	0	0.0222222	0	0.302013422818792	1	STRonly
223329	C	T	synonymous_variant	Rv0191	Rv0191	c.1041C>T	p.D347D	MFS-type transporter	1G2	0	1	0	0.00961538	1	1	Sensonly
227098	C	T	missense_variant	Rv0194	Rv0194	c.221C>T	p.T74M	multidrug ABC transporter ATPase/permease	5D6	0	1	0	0.00961538	1	1	Sensonly
227133	C	T	missense_variant	Rv0194	Rv0194	c.256C>T	p.H86Y	multidrug ABC transporter ATPase/permease	5A2	0	1	0	0.00961538	1	1	Sensonly
227288	G	A	synonymous_variant	Rv0194	Rv0194	c.411G>A	p.V137V	multidrug ABC transporter ATPase/permease	2H7,3A3,4E3,4E5	0	4	0	0.0384615	0.315561900833575	1	Sensonly
228168	G	C	missense_variant	Rv0194	Rv0194	c.1291G>C	p.G431R	multidrug ABC transporter ATPase/permease	5H2	1	0	0.0222222	0	0.302013422818792	1	STRonly
228847	G	A	missense_variant	Rv0194	Rv0194	c.1970G>A	p.R657H	multidrug ABC transporter ATPase/permease	3B1,4E2,5I7,3A8,4I2,2E8,2I8,3C3,6B8,6C8,6E1,2D4	5	7	0.111111	0.0673077	0.512289242179728	1	commonvariant
290860	C	G	synonymous_variant	fabG4	Rv0242c	c.1170G>C	p.P390P	3-oxoacyl-ACP reductase FabG	6B9	0	1	0	0.00961538	1	1	Sensonly
291102	C	G	missense_variant	fabG4	Rv0242c	c.928G>C	p.A310P	3-oxoacyl-ACP reductase FabG	3C6	1	0	0.0222222	0	0.302013422818792	1	STRonly
291977	G	A	missense_variant	fabG4	Rv0242c	c.53C>T	p.P18L	3-oxoacyl-ACP reductase FabG	5A8,5C5	0	2	0	0.0192308	1	1	Sensonly
291985	G	A	synonymous_variant	fabG4	Rv0242c	c.45C>T	p.N15N	3-oxoacyl-ACP reductase FabG	4A2,4D3,2I9	1	2	0.0222222	0.0192308	1	1	commonvariant
291993	C	T	missense_variant	fabG4	Rv0242c	c.37G>A	p.V13I	3-oxoacyl-ACP reductase FabG	5A2	0	1	0	0.00961538	1	1	Sensonly
314574	CGTTG	C	frameshift_variant	aac	Rv0262c	c.277_280delCAAC	p.Q93fs	aminoglycoside 2'-N-acetyltransferase	3C6	1	0	0.0222222	0	0.302013422818792	1	STRonly
393208	G	A	missense_variant	cyp135A1	Rv0327c	c.838C>T	p.H280Y	cytochrome P450 Cyp135A1	3A7,5F9,5F6,6C4	0	4	0	0.0384615	0.315561900833575	1	Sensonly
393547	T	C	missense_variant	cyp135A1	Rv0327c	c.499A>G	p.K167E	cytochrome P450 Cyp135A1	4000000000	1	0	0.0222222	0	0.302013422818792	1	STRonly
393780	T	G	missense_variant	cyp135A1	Rv0327c	c.266A>C	p.E89A	cytochrome P450 Cyp135A1	2G7,4H3,5B6,1C7,1E1,1H1,2G3,2G8,3A7,2G6,5F8,5F9,1B3,1B7,2A2,4C8,4E7,4H7,4I3,5F6,5G2,5H9,6C2,2D2,5D4,6C4	5	21	0.111111	0.201923	0.241303298114481	1	commonvariant
393941	C	T	missense_variant	cyp135A1	Rv0327c	c.105G>A	p.M35I	cytochrome P450 Cyp135A1	5A8,5C5	0	2	0	0.0192308	1	1	Sensonly
410978	C	G	synonymous_variant	iniA	Rv0342	c.141C>G	p.A47A	isoniazid inductible protein IniA	2I9	0	1	0	0.00961538	1	1	Sensonly
411118	CCGCGG	C	frameshift_variant	iniA	Rv0342	c.286_290delGCGCG	p.A96fs	isoniazid inductible protein IniA	3B1,4E2,5I7,3A8,4I2,1F1,2E8,2I8,6B8,6C8,6E1,2D4	4	8	0.0888889	0.0769231	0.754224499996083	1	commonvariant
411363	A	G	missense_variant	iniA	Rv0342	c.526A>G	p.T176A	isoniazid inductible protein IniA	5H7	0	1	0	0.00961538	1	1	Sensonly
411371	T	C	synonymous_variant	iniA	Rv0342	c.534T>C	p.G178G	isoniazid inductible protein IniA	2F8,6B9	0	2	0	0.0192308	1	1	Sensonly
412280	G	T	missense_variant	iniA	Rv0342	c.1443G>T	p.Q481H	isoniazid inductible protein IniA	1C5,1D2,2B4,2G4,2G7,2H3,2H9,2I7,3B1,3B3,3C6,3F1,4A2,4A6,4B1,4B7,4C3,4D3,4D6,4E2,4F1,4F6,4G7,4H3,5B6,5H2,5I5,5I7,1B2,1C7,1C8,1D1,1D7,1E1,1G2,1H1,2G3,2G8,2H2,3A7,4E9,4F4,1I4,2G1,2G6,2H7,3A3,3A8,3B2,4I2,5B5,5C7,5C8,5D1,5D3,5E2,5F8,5F9,1A6,1B3,1B7,1F1,1H2,2A2,2E8,2F4,2F8,2F9,2G2,2G5,2H1,2H8,2I8,2I9,3C2,3C3,4A1,4A5,4A7,4A9,4B2,4B8,4C1,4C2,4C8,4C9,4D7,4D9,4E1,4E3,4E5,4E7,4F2,4F8,4F9,4G1,4G2,4G6,4G8,4G9…	45	101	1	0.971154	0.553893024650455	1	commonvariant
597613	T	C	missense_variant	mmpL2	Rv0507	c.415T>C	p.Y139H	transmembrane transport protein MmpL2	4A6	1	0	0.0222222	0	0.302013422818792	1	STRonly
597816	G	A	synonymous_variant	mmpL2	Rv0507	c.618G>A	p.A206A	transmembrane transport protein MmpL2	4A2,4B7,4D3,2H8,2I9,4B8,5C3,5C4,5G1,5H7,5D6	3	8	0.0666667	0.0769231	1	1	commonvariant
598475	A	G	missense_variant	mmpL2	Rv0507	c.1277A>G	p.H426R	transmembrane transport protein MmpL2	5D6	0	1	0	0.00961538	1	1	Sensonly
599162	A	G	missense_variant	mmpL2	Rv0507	c.1964A>G	p.Q655R	transmembrane transport protein MmpL2	3A7,5F9,5F6,6C4	0	4	0	0.0384615	0.315561900833575	1	Sensonly
599165	A	C	missense_variant	mmpL2	Rv0507	c.1967A>C	p.E656A	transmembrane transport protein MmpL2	1D2,3B3,4A6,4F1,5B5,5D3,2F4,2F9,4C9,4D9,4F8,5H3,6C3,6D5,6D8	4	11	0.0888889	0.105769	1	1	commonvariant
599272	C	CG	frameshift_variant	mmpL2	Rv0507	c.2079dupG	p.L694fs	transmembrane transport protein MmpL2	4A7	0	1	0	0.00961538	1	1	Sensonly
599366	G	T	missense_variant	mmpL2	Rv0507	c.2168G>T	p.R723L	transmembrane transport protein MmpL2	5I5,4G9,5A9	2	1	0.0444444	0.00961538	0.216834421053021	1	commonvariant
599523	G	T	missense_variant	mmpL2	Rv0507	c.2325G>T	p.L775F	transmembrane transport protein MmpL2	2I9	0	1	0	0.00961538	1	1	Sensonly
599868	G	A	synonymous_variant	mmpL2	Rv0507	c.2670G>A	p.R890R	transmembrane transport protein MmpL2	1C5,1D2,2B4,2G4,2G7,2H3,2H9,2I7,3B1,3B3,3C6,3F1,4A2,4A6,4B1,4B7,4C3,4D3,4D6,4E2,4F1,4F6,4G7,4H3,5B6,5H2,5I5,5I7,1B2,1C7,1C8,1D1,1D7,1E1,1G2,1H1,2G3,2G8,2H2,3A7,4E9,4F4,1I4,2G1,2G6,2H7,3A3,3A8,3B2,4I2,5B5,5C7,5C8,5D1,5D3,5E2,5F8,5F9,1A6,1B3,1B7,1F1,1H2,2A2,2E8,2F4,2F8,2F9,2G2,2G5,2H1,2H8,2I8,2I9,3C2,3C3,4A1,4A5,4A7,4A9,4B2,4B8,4C1,4C2,4C8,4C9,4D7,4D9,4E1,4E3,4E5,4E7,4F2,4F8,4F9,4G1,4G2,4G6,4G8,4G9…	45	101	1	0.971154	0.553893024650455	1	commonvariant
617769	G	C	missense_variant	ccdA	Rv0527	c.277G>C	p.G93R	cytochrome C-type biogenesis protein CcdA	4C8	0	1	0	0.00961538	1	1	Sensonly
617873	G	A	synonymous_variant	ccdA	Rv0527	c.381G>A	p.L127L	cytochrome C-type biogenesis protein CcdA	1I4	0	1	0	0.00961538	1	1	Sensonly
620029	C	T	synonymous_variant	ccsA	Rv0529	c.139C>T	p.L47L	cytochrome C-type biogenesis protein CcsA	6A5	0	1	0	0.00961538	1	1	Sensonly
620136	C	A	synonymous_variant	ccsA	Rv0529	c.246C>A	p.A82A	cytochrome C-type biogenesis protein CcsA	4F2	0	1	0	0.00961538	1	1	Sensonly
620754	G	C	synonymous_variant	ccsA	Rv0529	c.864G>C	p.R288R	cytochrome C-type biogenesis protein CcsA	2F8	0	1	0	0.00961538	1	1	Sensonly
660859	C	T	synonymous_variant	cyp135B1	Rv0568	c.1410C>T	p.G470G	cytochrome P450 Cyp135B1	3B1,4E2,5I7,3A8,4I2,1F1,2E8,2I8,3C3,6B8,6C8,6E1,2D4	5	8	0.111111	0.0769231	0.533564744518114	1	commonvariant
720565	C	G	missense_variant	recD	Rv0629c	c.1168G>C	p.A390P	exonuclease V subunit alpha RecD	4B1	1	0	0.0222222	0	0.302013422818792	1	STRonly
720716	A	G	synonymous_variant	recD	Rv0629c	c.1017T>C	p.G339G	exonuclease V subunit alpha RecD	5D3	0	1	0	0.00961538	1	1	Sensonly
720747	C	T	missense_variant	recD	Rv0629c	c.986G>A	p.R329Q	exonuclease V subunit alpha RecD	5G4	0	1	0	0.00961538	1	1	Sensonly
720863	G	T	synonymous_variant	recD	Rv0629c	c.870C>A	p.A290A	exonuclease V subunit alpha RecD	5A8,5C5	0	2	0	0.0192308	1	1	Sensonly
721892	G	T	missense_variant	recB	Rv0630c	c.3122C>A	p.A1041E	exonuclease V subunit beta RecB	2G4	1	0	0.0222222	0	0.302013422818792	1	STRonly
722210	A	G	missense_variant	recB	Rv0630c	c.2804T>C	p.V935A	exonuclease V subunit beta RecB	4D7	0	1	0	0.00961538	1	1	Sensonly
722323	TGCG	T	disruptive_inframe_deletion	recB	Rv0630c	c.2688_2690delCGC	p.A897del	exonuclease V subunit beta RecB	2H9,4B1,4G7	2	1	0.0444444	0.00961538	0.216834421053021	1	commonvariant
722536	C	T	synonymous_variant	recB	Rv0630c	c.2478G>A	p.A826A	exonuclease V subunit beta RecB	1C5,2H3,4C3,4F6,1C8,5D1,6C1,6D3	8	0	0.177778	0	4.33113716071107e-05	0.498773755427487	STRonly
722730	C	T	missense_variant	recB	Rv0630c	c.2284G>A	p.G762S	exonuclease V subunit beta RecB	2G1	0	1	0	0.00961538	1	1	Sensonly
722852	G	A	missense_variant	recB	Rv0630c	c.2162C>T	p.P721L	exonuclease V subunit beta RecB	5A8,5C5	0	2	0	0.0192308	1	1	Sensonly
723361	C	T	synonymous_variant	recB	Rv0630c	c.1653G>A	p.L551L	exonuclease V subunit beta RecB	5G4	0	1	0	0.00961538	1	1	Sensonly
723596	A	G	missense_variant	recB	Rv0630c	c.1418T>C	p.F473S	exonuclease V subunit beta RecB	4B7	1	0	0.0222222	0	0.302013422818792	1	STRonly
725541	C	T	synonymous_variant	recC	Rv0631c	c.2766G>A	p.V922V	exonuclease V subunit gamma RecC	4B7	1	0	0.0222222	0	0.302013422818792	1	STRonly
726498	C	A	synonymous_variant	recC	Rv0631c	c.1809G>T	p.L603L	exonuclease V subunit gamma RecC	5A8,5C5	0	2	0	0.0192308	1	1	Sensonly
726703	C	A	missense_variant	recC	Rv0631c	c.1604G>T	p.R535M	exonuclease V subunit gamma RecC	1C5,2B4,2G4,2G7,2H3,2H9,2I7,3B1,3F1,4B1,4C3,4D6,4E2,4F6,4G7,4H3,5B6,5H2,5I5,5I7,1B2,1C7,1C8,1D1,1D7,1E1,1G2,1H1,2G3,2G8,2H2,3A7,4E9,4F4,1I4,2G1,2G6,2H7,3A3,3A8,3B2,4I2,5C7,5C8,5D1,5F8,5F9,1A6,1B3,1B7,1F1,1H2,2A2,2E8,2G2,2I8,3C3,4A1,4A5,4A9,4C1,4C2,4C8,4E1,4E3,4E5,4E7,4F2,4F9,4G1,4G2,4G9,4H2,4H7,4I3,4I5,4I6,5A4,5C2,5E5,5F6,5G2,5H9,6A7,6B8,6C2,6C5,6C6,6C8,6E1,6E2,6E6,2D2,2D4,2I3,3D9,5A9,5D4,6C1,6C4…	34	67	0.755556	0.644231	0.251768892613054	1	commonvariant
726816	G	C	missense_variant	recC	Rv0631c	c.1491C>G	p.F497L	exonuclease V subunit gamma RecC	1D2,3B3,4A6,4F1,5B5,5D3,2F4,2F9,4C9,4D9,4F8,5H3,6C3,6D5,6D8	4	11	0.0888889	0.105769	1	1	commonvariant
727020	G	T	synonymous_variant	recC	Rv0631c	c.1287C>A	p.L429L	exonuclease V subunit gamma RecC	5A8,5C5	0	2	0	0.0192308	1	1	Sensonly
727515	C	T	synonymous_variant	recC	Rv0631c	c.792G>A	p.P264P	exonuclease V subunit gamma RecC	5I5,1D1,4A9,4G2,4G9,6E6,2I3,5A9	2	6	0.0444444	0.0576923	1	1	commonvariant
781676	C	T	synonymous_variant	rpsL	Rv0682	c.117C>T	p.T39T	30S ribosomal protein S12	1H2,4C8	0	2	0	0.0192308	1	1	Sensonly
781687	A	G	missense_variant	rpsL	Rv0682	c.128A>G	p.K43R	30S ribosomal protein S12	3B1,3C6,5I7,6E1	4	0	0.0888889	0	0.00755552700022683	1	STRonly
781821	A	C	missense_variant	rpsL	Rv0682	c.262A>C	p.K88Q	30S ribosomal protein S12	4D6	1	0	0.0222222	0	0.302013422818792	1	STRonly
793421	T	G	missense_variant	Rv0694	Rv0694	c.87T>G	p.I29M	mycofactocin system heme/flavin oxidoreductase MftD	4A2,4B7,4D3,2I9,4B8,5C3,5G1,5H7	2	6	0.0444444	0.0576923	1	1	commonvariant
793702	C	T	missense_variant	Rv0694	Rv0694	c.368C>T	p.P123L	mycofactocin system heme/flavin oxidoreductase MftD	5A8,5C5	0	2	0	0.0192308	1	1	Sensonly
794480	CG	C	frameshift_variant	Rv0694	Rv0694	c.1149delG	p.F384fs	mycofactocin system heme/flavin oxidoreductase MftD	3B3,4A6,5B5,2F4,2F9,4C9,4F8,5H3,6D5	2	7	0.0444444	0.0673077	0.723848076319404	1	commonvariant
857643	C	G	missense_variant	cyp51	Rv0764c	c.395G>C	p.G132A	lanosterol 14-alpha demethylase	5G4	0	1	0	0.00961538	1	1	Sensonly
857696	G	A	synonymous_variant	cyp51	Rv0764c	c.342C>T	p.A114A	lanosterol 14-alpha demethylase	4A2,4B7,4D3,2H8,2I9,4B8,5C3,5C4,5G1,5H7,5D6	3	8	0.0666667	0.0769231	1	1	commonvariant
859131	C	CA	frameshift_variant	cyp123	Rv0766c	c.941_942insT	p.S316fs	cytochrome P450 Cyp123	1C5,2B4,2G4,2G7,2H3,2I7,3B1,3F1,4C3,4E2,4F6,4H3,5B6,5H2,5I5,5I7,1C7,1C8,1D1,1D7,1E1,1H1,2G3,2G8,2H2,3A7,4E9,2G1,2G6,3A8,4I2,5C7,5D1,5F8,5F9,1A6,1B3,1B7,1F1,1H2,2A2,2E8,2I8,3C3,4A1,4A9,4C2,4C8,4E1,4E7,4F2,4G1,4G2,4G9,4H2,4H7,4I3,4I5,5A4,5E5,5F6,5G2,5H9,6A7,6B8,6C2,6C6,6C8,6E1,6E6,2D2,2D4,2I3,3D9,5A9,5D4,6C1,6C4,6D3	30	49	0.666667	0.471154	0.0327101180595248	1	commonvariant
859131	C	G	synonymous_variant	cyp123	Rv0766c	c.942G>C	p.P314P	cytochrome P450 Cyp123	5H7	0	1	0	0.00961538	1	1	Sensonly
859204	G	A	missense_variant	cyp123	Rv0766c	c.869C>T	p.A290V	cytochrome P450 Cyp123	6000000	0	1	0	0.00961538	1	1	Sensonly
859383	C	T	missense_variant	cyp123	Rv0766c	c.690G>A	p.M230I	cytochrome P450 Cyp123	3B1,4E2,5I7,3A8,4I2,1F1,2E8,2I8,6B8,6C8,6E1,2D4	4	8	0.0888889	0.0769231	0.754224499996083	1	commonvariant
859459	C	G	missense_variant	cyp123	Rv0766c	c.614G>C	p.R205P	cytochrome P450 Cyp123	4G6	0	1	0	0.00961538	1	1	Sensonly
859850	A	G	missense_variant	cyp123	Rv0766c	c.223T>C	p.S75P	cytochrome P450 Cyp123	5A6	0	1	0	0.00961538	1	1	Sensonly
872108	C	G	synonymous_variant	cyp126	Rv0778	c.678C>G	p.A226A	cytochrome P450 Cyp126	3B3,4A6,5B5,2F4,2F9,4C9,4F8,5H3,6D5	2	7	0.0444444	0.0673077	0.723848076319404	1	commonvariant
872144	G	T	synonymous_variant	cyp126	Rv0778	c.714G>T	p.L238L	cytochrome P450 Cyp126	3B3,4A6,5B5,2F4,2F9,4C9,4F8,5H3	2	6	0.0444444	0.0576923	1	1	commonvariant
872488	A	G	missense_variant	cyp126	Rv0778	c.1058A>G	p.H353R	cytochrome P450 Cyp126	1C5,2H3,4C3,4F6,1C8,5D1,6C1,6D3	8	0	0.177778	0	4.33113716071107e-05	0.498773755427487	STRonly
877015	C	G	missense_variant	emrB	Rv0783c	c.1426G>C	p.G476R	multidrug resistance protein EmrB	5C4	1	0	0.0222222	0	0.302013422818792	1	STRonly
877224	C	A	missense_variant	emrB	Rv0783c	c.1217G>T	p.G406V	multidrug resistance protein EmrB	1D2,3B3,4A6,4F1,5B5,5D3,2F4,2F9,4C9,4D9,4F8,5H3,6C3,6D5,6D8	4	11	0.0888889	0.105769	1	1	commonvariant
877441	G	T	missense_variant	emrB	Rv0783c	c.1000C>A	p.Q334K	multidrug resistance protein EmrB	2G1	0	1	0	0.00961538	1	1	Sensonly
878215	T	C	missense_variant	emrB	Rv0783c	c.226A>G	p.T76A	multidrug resistance protein EmrB	1E1,2G8,2A2,4H7	1	3	0.0222222	0.0288462	1	1	commonvariant
911261	C	T	missense_variant	Rv0818	Rv0818	c.290C>T	p.P97L	transcriptional regulator	1C5,1D2,2B4,2G4,2G7,2H3,2H9,2I7,3B1,3B3,3C6,3F1,4A2,4A6,4B1,4B7,4C3,4D3,4D6,4E2,4F1,4F6,4G7,4H3,5B6,5H2,5I5,5I7,1B2,1C7,1C8,1D1,1D7,1E1,1G2,1H1,2G3,2G8,2H2,3A7,4E9,4F4,1I4,2G1,2G6,2H7,3A3,3A8,3B2,4I2,5B5,5C7,5C8,5D1,5D3,5E2,5F8,5F9,1A6,1B3,1B7,1F1,1H2,2A2,2E8,2F4,2F8,2F9,2G2,2G5,2H1,2H8,2I8,2I9,3C2,3C3,4A1,4A5,4A7,4A9,4B2,4B8,4C1,4C2,4C8,4C9,4D7,4D9,4E1,4E3,4E5,4E7,4F2,4F8,4F9,4G1,4G2,4G6,4G8,4G9…	45	101	1	0.971154	0.553893024650455	1	commonvariant
911517	C	T	synonymous_variant	Rv0818	Rv0818	c.546C>T	p.D182D	transcriptional regulator	2G8	1	0	0.0222222	0	0.302013422818792	1	STRonly
947099	C	T	synonymous_variant	Rv0849	Rv0849	c.1044C>T	p.H348H	MFS-type transporter	2G7,4H3,1E1,2G3,2G8,2G6,5F8,1B3,1B7,2A2,4C8,4E7,4H7,4I3,5G2,5H9,6C2,2D2,5D4	4	15	0.0888889	0.144231	0.431561026330925	1	commonvariant
947176	C	G	missense_variant	Rv0849	Rv0849	c.1121C>G	p.A374G	MFS-type transporter	5A8,5C5	0	2	0	0.0192308	1	1	Sensonly
1041445	C	T	missense_variant	pstB	Rv0933	c.182C>T	p.T61M	phosphate ABC transporter ATP-binding protein PstB	2G7,3B1,4E2,4H3,5B6,5H2,5I7,1C7,1D7,1E1,1H1,2G3,2G8,3A7,4E9,2G6,3A8,4I2,5F8,5F9,1B3,1B7,1F1,2A2,2E8,2I8,3C3,4A1,4C8,4E1,4E7,4H7,4I3,5A4,5D8,5E5,5F6,5G2,5H9,6B8,6C2,6C8,6E1,2D2,2D4,3D9,5D4,6C4	13	35	0.288889	0.336538	0.702955935660525	1	commonvariant
1395010	G	A	missense_variant	Rv1250	Rv1250	c.832G>A	p.G278R	MFS-type drug transporter	1C5,1D2,2B4,2G4,2G7,2H3,2H9,2I7,3B1,3B3,3C6,3F1,4A2,4A6,4B1,4B7,4C3,4D3,4D6,4E2,4F1,4F6,4G7,4H3,5B6,5H2,5I5,5I7,1B2,1C7,1C8,1D1,1D7,1E1,1G2,1H1,2G3,2G8,2H2,3A7,4E9,4F4,1I4,2G1,2G6,2H7,3A3,3A8,3B2,4I2,5B5,5C7,5C8,5D1,5D3,5E2,5F8,5F9,1A6,1B3,1B7,1F1,1H2,2A2,2E8,2F4,2F8,2F9,2G2,2G5,2H1,2H8,2I8,2I9,3C2,3C3,4A1,4A5,4A7,4A9,4B2,4B8,4C1,4C2,4C8,4C9,4D7,4D9,4E1,4E3,4E5,4E7,4F2,4F8,4F9,4G1,4G2,4G6,4G8,4G9…	45	101	1	0.971154	0.553893024650455	1	commonvariant
1395075	G	C	synonymous_variant	Rv1250	Rv1250	c.897G>C	p.A299A	MFS-type drug transporter	2I9	0	1	0	0.00961538	1	1	Sensonly
1395834	G	A	synonymous_variant	Rv1250	Rv1250	c.1656G>A	p.T552T	MFS-type drug transporter	1C7	0	1	0	0.00961538	1	1	Sensonly
1403574	T	C	missense_variant	cyp130	Rv1256c	c.1030A>G	p.I344V	cytochrome P450 Cyp130	1C5,2H3,4C3,4F6,1C8,5D1,6C1,6D3	8	0	0.177778	0	4.33113716071107e-05	0.498773755427487	STRonly
1403911	C	T	synonymous_variant	cyp130	Rv1256c	c.693G>A	p.L231L	cytochrome P450 Cyp130	2H2,1A6,4G1,4H2	1	3	0.0222222	0.0288462	1	1	commonvariant
1404169	T	G	missense_variant	cyp130	Rv1256c	c.435A>C	p.K145N	cytochrome P450 Cyp130	1C5,2B4,2G4,2G7,2H3,2H9,2I7,3B1,3F1,4B1,4C3,4D6,4E2,4F6,4G7,4H3,5B6,5H2,5I5,5I7,1B2,1C7,1C8,1D1,1D7,1E1,1G2,1H1,2G3,2G8,2H2,3A7,4E9,4F4,1I4,2G1,2G6,2H7,3A3,3A8,3B2,4I2,5C7,5C8,5D1,5F8,5F9,1A6,1B3,1B7,1F1,1H2,2A2,2E8,2G2,2I8,3C3,4A1,4A5,4A9,4C1,4C2,4C8,4E3,4E5,4E7,4F2,4F9,4G1,4G2,4G9,4H2,4H7,4I3,4I5,4I6,5A4,5C2,5E5,5F6,5G2,5H9,6A7,6B8,6C2,6C5,6C6,6C8,6E1,6E2,6E6,2D2,2D4,2I3,3D9,5A9,6C1,6C4,6D3	34	65	0.755556	0.625	0.134725325027352	1	commonvariant
1406312	A	G	synonymous_variant	Rv1258c	Rv1258c	c.1029T>C	p.H343H	multidrug-efflux transporter	5A8,5C5	0	2	0	0.0192308	1	1	Sensonly
1471878	C	T	non_coding_transcript_exon_variant	rrs	Rvnr01	n.33C>T	--	16S ribosomal RNA	5D8	0	1	0	0.00961538	1	1	Sensonly
1471892	G	A	non_coding_transcript_exon_variant	rrs	Rvnr01	n.47G>A	--	16S ribosomal RNA	2F9	0	1	0	0.00961538	1	1	Sensonly
1471893	T	G	non_coding_transcript_exon_variant	rrs	Rvnr01	n.48T>G	--	16S ribosomal RNA	2F9	0	1	0	0.00961538	1	1	Sensonly
1471896	T	C	non_coding_transcript_exon_variant	rrs	Rvnr01	n.51T>C	--	16S ribosomal RNA	5E2,2F9,5D8	0	3	0	0.0288462	0.553893024650455	1	Sensonly
1471900	C	T	non_coding_transcript_exon_variant	rrs	Rvnr01	n.55C>T	--	16S ribosomal RNA	5E2,5D8	0	2	0	0.0192308	1	1	Sensonly
1472106	G	A	non_coding_transcript_exon_variant	rrs	Rvnr01	n.261G>A	--	16S ribosomal RNA	500	0	1	0	0.00961538	1	1	Sensonly
1472112	C	T	non_coding_transcript_exon_variant	rrs	Rvnr01	n.267C>T	--	16S ribosomal RNA	5D8	0	1	0	0.00961538	1	1	Sensonly
1472122	G	A	non_coding_transcript_exon_variant	rrs	Rvnr01	n.277G>A	--	16S ribosomal RNA	5D8	0	1	0	0.00961538	1	1	Sensonly
1472127	C	T	non_coding_transcript_exon_variant	rrs	Rvnr01	n.282C>T	--	16S ribosomal RNA	5E2,5D8	0	2	0	0.0192308	1	1	Sensonly
1472129	G	C	non_coding_transcript_exon_variant	rrs	Rvnr01	n.284G>C	--	16S ribosomal RNA	5E2,5D8	0	2	0	0.0192308	1	1	Sensonly
1472137	G	A	non_coding_transcript_exon_variant	rrs	Rvnr01	n.292G>A	--	16S ribosomal RNA	5E2,5D8	0	2	0	0.0192308	1	1	Sensonly
1472150	T	A	non_coding_transcript_exon_variant	rrs	Rvnr01	n.305T>A	--	16S ribosomal RNA	5E2,5D8	0	2	0	0.0192308	1	1	Sensonly
1472151	C	T	non_coding_transcript_exon_variant	rrs	Rvnr01	n.306C>T	--	16S ribosomal RNA	5D8	0	1	0	0.00961538	1	1	Sensonly
1472164	G	A	non_coding_transcript_exon_variant	rrs	Rvnr01	n.319G>A	--	16S ribosomal RNA	2F9,2G2,5D8	0	3	0	0.0288462	0.553893024650455	1	Sensonly
1472172	T	C	non_coding_transcript_exon_variant	rrs	Rvnr01	n.327T>C	--	16S ribosomal RNA	5E2,2F9,2G2,5D8	0	4	0	0.0384615	0.315561900833575	1	Sensonly
1472177	C	T	non_coding_transcript_exon_variant	rrs	Rvnr01	n.332C>T	--	16S ribosomal RNA	2F9,2G2,5D8	0	3	0	0.0288462	0.553893024650455	1	Sensonly
1472203	G	A	non_coding_transcript_exon_variant	rrs	Rvnr01	n.358G>A	--	16S ribosomal RNA	5E2,5D8	0	2	0	0.0192308	1	1	Sensonly
1472210	A	C	non_coding_transcript_exon_variant	rrs	Rvnr01	n.365A>C	--	16S ribosomal RNA	5D8	0	1	0	0.00961538	1	1	Sensonly
1472210	A	T	non_coding_transcript_exon_variant	rrs	Rvnr01	n.365A>T	--	16S ribosomal RNA	500	0	1	0	0.00961538	1	1	Sensonly
1472213	G	C	non_coding_transcript_exon_variant	rrs	Rvnr01	n.368G>C	--	16S ribosomal RNA	5E2,5D8	0	2	0	0.0192308	1	1	Sensonly
1472215	A	G	non_coding_transcript_exon_variant	rrs	Rvnr01	n.370A>G	--	16S ribosomal RNA	5D8	0	1	0	0.00961538	1	1	Sensonly
1472222	G	A	non_coding_transcript_exon_variant	rrs	Rvnr01	n.377G>A	--	16S ribosomal RNA	500	0	1	0	0.00961538	1	1	Sensonly
1472225	C	A	non_coding_transcript_exon_variant	rrs	Rvnr01	n.380C>A	--	16S ribosomal RNA	5E2,5D8	0	2	0	0.0192308	1	1	Sensonly
1472229	C	T	non_coding_transcript_exon_variant	rrs	Rvnr01	n.384C>T	--	16S ribosomal RNA	500	0	1	0	0.00961538	1	1	Sensonly
1472234	T	C	non_coding_transcript_exon_variant	rrs	Rvnr01	n.389T>C	--	16S ribosomal RNA	5D8	0	1	0	0.00961538	1	1	Sensonly
1472236	C	G	non_coding_transcript_exon_variant	rrs	Rvnr01	n.391C>G	--	16S ribosomal RNA	5E2,5D8	0	2	0	0.0192308	1	1	Sensonly
1472240	G	A	non_coding_transcript_exon_variant	rrs	Rvnr01	n.395G>A	--	16S ribosomal RNA	5E2,5D8	0	2	0	0.0192308	1	1	Sensonly
1472240	G	C	non_coding_transcript_exon_variant	rrs	Rvnr01	n.395G>C	--	16S ribosomal RNA	2F9,2G2	0	2	0	0.0192308	1	1	Sensonly
1472242	C	T	non_coding_transcript_exon_variant	rrs	Rvnr01	n.397C>T	--	16S ribosomal RNA	2F9,2G2	0	2	0	0.0192308	1	1	Sensonly
1472251	G	A	non_coding_transcript_exon_variant	rrs	Rvnr01	n.406G>A	--	16S ribosomal RNA	5D8	0	1	0	0.00961538	1	1	Sensonly
1472251	G	T	non_coding_transcript_exon_variant	rrs	Rvnr01	n.406G>T	--	16S ribosomal RNA	2F9,2G2	0	2	0	0.0192308	1	1	Sensonly
1472252	G	A	non_coding_transcript_exon_variant	rrs	Rvnr01	n.407G>A	--	16S ribosomal RNA	2F9,2G2	0	2	0	0.0192308	1	1	Sensonly
1472253	G	T	non_coding_transcript_exon_variant	rrs	Rvnr01	n.408G>T	--	16S ribosomal RNA	2F9,2G2,5D8	0	3	0	0.0288462	0.553893024650455	1	Sensonly
1472256	T	A	non_coding_transcript_exon_variant	rrs	Rvnr01	n.411T>A	--	16S ribosomal RNA	2F9,2G2	0	2	0	0.0192308	1	1	Sensonly
1472259	C	A	non_coding_transcript_exon_variant	rrs	Rvnr01	n.414C>A	--	16S ribosomal RNA	2F9,2G2,5D8	0	3	0	0.0288462	0.553893024650455	1	Sensonly
1472259	C	T	non_coding_transcript_exon_variant	rrs	Rvnr01	n.414C>T	--	16S ribosomal RNA	4D7	0	1	0	0.00961538	1	1	Sensonly
1472262	C	T	non_coding_transcript_exon_variant	rrs	Rvnr01	n.417C>T	--	16S ribosomal RNA	5D8	0	1	0	0.00961538	1	1	Sensonly
1472337	C	T	non_coding_transcript_exon_variant	rrs	Rvnr01	n.492C>T	--	16S ribosomal RNA	2H9,4B1,4D6,4G7,1B2,1G2,4F4,1I4,2H7,3A3,3B2,5C8,4A5,4C1,4E3,4E5,4F9,4I6,5C2,6C5,6E2	4	17	0.0888889	0.163462	0.308250201917569	1	commonvariant
1472359	A	T	non_coding_transcript_exon_variant	rrs	Rvnr01	n.514A>T	--	16S ribosomal RNA	5B6	1	0	0.0222222	0	0.302013422818792	1	STRonly
1472374	T	G	non_coding_transcript_exon_variant	rrs	Rvnr01	n.529T>G	--	16S ribosomal RNA	2G2	0	1	0	0.00961538	1	1	Sensonly
1472378	G	T	non_coding_transcript_exon_variant	rrs	Rvnr01	n.533G>T	--	16S ribosomal RNA	5E2,5D8	0	2	0	0.0192308	1	1	Sensonly
1472379	T	G	non_coding_transcript_exon_variant	rrs	Rvnr01	n.534T>G	--	16S ribosomal RNA	5E2,5D8	0	2	0	0.0192308	1	1	Sensonly
1472382	G	A	non_coding_transcript_exon_variant	rrs	Rvnr01	n.537G>A	--	16S ribosomal RNA	5E2,2G2,5D8	0	3	0	0.0288462	0.553893024650455	1	Sensonly
1472389	G	A	non_coding_transcript_exon_variant	rrs	Rvnr01	n.544G>A	--	16S ribosomal RNA	2G2,5D8	0	2	0	0.0192308	1	1	Sensonly
1472390	T	A	non_coding_transcript_exon_variant	rrs	Rvnr01	n.545T>A	--	16S ribosomal RNA	2G2	0	1	0	0.00961538	1	1	Sensonly
1472391	C	T	non_coding_transcript_exon_variant	rrs	Rvnr01	n.546C>T	--	16S ribosomal RNA	2G2	0	1	0	0.00961538	1	1	Sensonly
1472400	C	T	non_coding_transcript_exon_variant	rrs	Rvnr01	n.555C>T	--	16S ribosomal RNA	5E2,5D8	0	2	0	0.0192308	1	1	Sensonly
1472412	A	C	non_coding_transcript_exon_variant	rrs	Rvnr01	n.567A>C	--	16S ribosomal RNA	5D8	0	1	0	0.00961538	1	1	Sensonly
1472415	T	G	non_coding_transcript_exon_variant	rrs	Rvnr01	n.570T>G	--	16S ribosomal RNA	5D8	0	1	0	0.00961538	1	1	Sensonly
1472422	T	C	non_coding_transcript_exon_variant	rrs	Rvnr01	n.577T>C	--	16S ribosomal RNA	5D8	0	1	0	0.00961538	1	1	Sensonly
1472517	T	A	non_coding_transcript_exon_variant	rrs	Rvnr01	n.672T>A	--	16S ribosomal RNA	5D8	0	1	0	0.00961538	1	1	Sensonly
1472518	G	T	non_coding_transcript_exon_variant	rrs	Rvnr01	n.673G>T	--	16S ribosomal RNA	5D8	0	1	0	0.00961538	1	1	Sensonly
1472530	G	A	non_coding_transcript_exon_variant	rrs	Rvnr01	n.685G>A	--	16S ribosomal RNA	5E2,5D8	0	2	0	0.0192308	1	1	Sensonly
1472537	C	T	non_coding_transcript_exon_variant	rrs	Rvnr01	n.692C>T	--	16S ribosomal RNA	500	0	1	0	0.00961538	1	1	Sensonly
1472541	T	G	non_coding_transcript_exon_variant	rrs	Rvnr01	n.696T>G	--	16S ribosomal RNA	5E2,5D8	0	2	0	0.0192308	1	1	Sensonly
1472544	C	A	non_coding_transcript_exon_variant	rrs	Rvnr01	n.699C>A	--	16S ribosomal RNA	5D8	0	1	0	0.00961538	1	1	Sensonly
1472544	C	G	non_coding_transcript_exon_variant	rrs	Rvnr01	n.699C>G	--	16S ribosomal RNA	500	0	1	0	0.00961538	1	1	Sensonly
1472545	A	T	non_coding_transcript_exon_variant	rrs	Rvnr01	n.700A>T	--	16S ribosomal RNA	5E2,5D8	0	2	0	0.0192308	1	1	Sensonly
1472557	G	A	non_coding_transcript_exon_variant	rrs	Rvnr01	n.712G>A	--	16S ribosomal RNA	5E2,5D8	0	2	0	0.0192308	1	1	Sensonly
1472570	G	A	non_coding_transcript_exon_variant	rrs	Rvnr01	n.725G>A	--	16S ribosomal RNA	5D8	0	1	0	0.00961538	1	1	Sensonly
1472571	G	C	non_coding_transcript_exon_variant	rrs	Rvnr01	n.726G>C	--	16S ribosomal RNA	5E2,5D8	0	2	0	0.0192308	1	1	Sensonly
1472573	C	T	non_coding_transcript_exon_variant	rrs	Rvnr01	n.728C>T	--	16S ribosomal RNA	5E2,5D8	0	2	0	0.0192308	1	1	Sensonly
1472579	G	T	non_coding_transcript_exon_variant	rrs	Rvnr01	n.734G>T	--	16S ribosomal RNA	5E2,5D8	0	2	0	0.0192308	1	1	Sensonly
1472581	A	T	non_coding_transcript_exon_variant	rrs	Rvnr01	n.736A>T	--	16S ribosomal RNA	5E2,5D8	0	2	0	0.0192308	1	1	Sensonly
1472594	G	C	non_coding_transcript_exon_variant	rrs	Rvnr01	n.749G>C	--	16S ribosomal RNA	2G2	0	1	0	0.00961538	1	1	Sensonly
1472596	G	T	non_coding_transcript_exon_variant	rrs	Rvnr01	n.751G>T	--	16S ribosomal RNA	5D8	0	1	0	0.00961538	1	1	Sensonly
1472598	A	C	non_coding_transcript_exon_variant	rrs	Rvnr01	n.753A>C	--	16S ribosomal RNA	500	0	1	0	0.00961538	1	1	Sensonly
1472598	A	T	non_coding_transcript_exon_variant	rrs	Rvnr01	n.753A>T	--	16S ribosomal RNA	2G2,5D8	0	2	0	0.0192308	1	1	Sensonly
1472614	G	T	non_coding_transcript_exon_variant	rrs	Rvnr01	n.769G>T	--	16S ribosomal RNA	5D8	0	1	0	0.00961538	1	1	Sensonly
1472616	G	A	non_coding_transcript_exon_variant	rrs	Rvnr01	n.771G>A	--	16S ribosomal RNA	5E2,2G2,5D8	0	3	0	0.0288462	0.553893024650455	1	Sensonly
1472655	G	A	non_coding_transcript_exon_variant	rrs	Rvnr01	n.810G>A	--	16S ribosomal RNA	500	0	1	0	0.00961538	1	1	Sensonly
1472697	T	C	non_coding_transcript_exon_variant	rrs	Rvnr01	n.852T>C	--	16S ribosomal RNA	500	0	1	0	0.00961538	1	1	Sensonly
1472708	T	A	non_coding_transcript_exon_variant	rrs	Rvnr01	n.863T>A	--	16S ribosomal RNA	500	0	1	0	0.00961538	1	1	Sensonly
1472713	T	C	non_coding_transcript_exon_variant	rrs	Rvnr01	n.868T>C	--	16S ribosomal RNA	5E2,5D8	0	2	0	0.0192308	1	1	Sensonly
1472716	C	T	non_coding_transcript_exon_variant	rrs	Rvnr01	n.871C>T	--	16S ribosomal RNA	5E2,5D8	0	2	0	0.0192308	1	1	Sensonly
1472733	G	A	non_coding_transcript_exon_variant	rrs	Rvnr01	n.888G>A	--	16S ribosomal RNA	5D8	0	1	0	0.00961538	1	1	Sensonly
1472733	G	C	non_coding_transcript_exon_variant	rrs	Rvnr01	n.888G>C	--	16S ribosomal RNA	500	0	1	0	0.00961538	1	1	Sensonly
1472734	C	T	non_coding_transcript_exon_variant	rrs	Rvnr01	n.889C>T	--	16S ribosomal RNA	500	0	1	0	0.00961538	1	1	Sensonly
1472741	G	A	non_coding_transcript_exon_variant	rrs	Rvnr01	n.896G>A	--	16S ribosomal RNA	500	0	1	0	0.00961538	1	1	Sensonly
1472742	C	G	non_coding_transcript_exon_variant	rrs	Rvnr01	n.897C>G	--	16S ribosomal RNA	500	0	1	0	0.00961538	1	1	Sensonly
1472742	C	T	non_coding_transcript_exon_variant	rrs	Rvnr01	n.897C>T	--	16S ribosomal RNA	2G2,5D8	0	2	0	0.0192308	1	1	Sensonly
1472744	A	G	non_coding_transcript_exon_variant	rrs	Rvnr01	n.899A>G	--	16S ribosomal RNA	5E2,5D8	0	2	0	0.0192308	1	1	Sensonly
1472754	G	T	non_coding_transcript_exon_variant	rrs	Rvnr01	n.909G>T	--	16S ribosomal RNA	2G2	0	1	0	0.00961538	1	1	Sensonly
1472767	G	A	non_coding_transcript_exon_variant	rrs	Rvnr01	n.922G>A	--	16S ribosomal RNA	5D8	0	1	0	0.00961538	1	1	Sensonly
1472781	C	T	non_coding_transcript_exon_variant	rrs	Rvnr01	n.936C>T	--	16S ribosomal RNA	5E2,2G2,5D8	0	3	0	0.0288462	0.553893024650455	1	Sensonly
1472793	A	T	non_coding_transcript_exon_variant	rrs	Rvnr01	n.948A>T	--	16S ribosomal RNA	5E2,2G2,5D8	0	3	0	0.0288462	0.553893024650455	1	Sensonly
1472803	T	A	non_coding_transcript_exon_variant	rrs	Rvnr01	n.958T>A	--	16S ribosomal RNA	5E2,5D8	0	2	0	0.0192308	1	1	Sensonly
1472887	G	C	non_coding_transcript_exon_variant	rrs	Rvnr01	n.1042G>C	--	16S ribosomal RNA	2G2	0	1	0	0.00961538	1	1	Sensonly
1472895	C	T	non_coding_transcript_exon_variant	rrs	Rvnr01	n.1050C>T	--	16S ribosomal RNA	5E2,5D8	0	2	0	0.0192308	1	1	Sensonly
1472912	C	T	non_coding_transcript_exon_variant	rrs	Rvnr01	n.1067C>T	--	16S ribosomal RNA	2G2	0	1	0	0.00961538	1	1	Sensonly
1472917	G	A	non_coding_transcript_exon_variant	rrs	Rvnr01	n.1072G>A	--	16S ribosomal RNA	2G2	0	1	0	0.00961538	1	1	Sensonly
1473004	T	A	non_coding_transcript_exon_variant	rrs	Rvnr01	n.1159T>A	--	16S ribosomal RNA	5D8	0	1	0	0.00961538	1	1	Sensonly
1473008	C	A	non_coding_transcript_exon_variant	rrs	Rvnr01	n.1163C>A	--	16S ribosomal RNA	5D8	0	1	0	0.00961538	1	1	Sensonly
1473009	T	C	non_coding_transcript_exon_variant	rrs	Rvnr01	n.1164T>C	--	16S ribosomal RNA	5D8	0	1	0	0.00961538	1	1	Sensonly
1473020	T	C	non_coding_transcript_exon_variant	rrs	Rvnr01	n.1175T>C	--	16S ribosomal RNA	500	0	1	0	0.00961538	1	1	Sensonly
1473035	G	A	non_coding_transcript_exon_variant	rrs	Rvnr01	n.1190G>A	--	16S ribosomal RNA	5E2,5D8	0	2	0	0.0192308	1	1	Sensonly
1473044	C	G	non_coding_transcript_exon_variant	rrs	Rvnr01	n.1199C>G	--	16S ribosomal RNA	2G2	0	1	0	0.00961538	1	1	Sensonly
1473053	T	A	non_coding_transcript_exon_variant	rrs	Rvnr01	n.1208T>A	--	16S ribosomal RNA	5E2,5D8	0	2	0	0.0192308	1	1	Sensonly
1473054	C	T	non_coding_transcript_exon_variant	rrs	Rvnr01	n.1209C>T	--	16S ribosomal RNA	5D8	0	1	0	0.00961538	1	1	Sensonly
1473055	C	T	non_coding_transcript_exon_variant	rrs	Rvnr01	n.1210C>T	--	16S ribosomal RNA	5D8	0	1	0	0.00961538	1	1	Sensonly
1473056	A	T	non_coding_transcript_exon_variant	rrs	Rvnr01	n.1211A>T	--	16S ribosomal RNA	5E2,5D8	0	2	0	0.0192308	1	1	Sensonly
1473062	T	A	non_coding_transcript_exon_variant	rrs	Rvnr01	n.1217T>A	--	16S ribosomal RNA	5E2,5D8	0	2	0	0.0192308	1	1	Sensonly
1473068	A	G	non_coding_transcript_exon_variant	rrs	Rvnr01	n.1223A>G	--	16S ribosomal RNA	5E2,5D8	0	2	0	0.0192308	1	1	Sensonly
1473080	C	A	non_coding_transcript_exon_variant	rrs	Rvnr01	n.1235C>A	--	16S ribosomal RNA	5D8	0	1	0	0.00961538	1	1	Sensonly
1473081	C	T	non_coding_transcript_exon_variant	rrs	Rvnr01	n.1236C>T	--	16S ribosomal RNA	500	0	1	0	0.00961538	1	1	Sensonly
1473082	G	A	non_coding_transcript_exon_variant	rrs	Rvnr01	n.1237G>A	--	16S ribosomal RNA	5D8	0	1	0	0.00961538	1	1	Sensonly
1473083	G	A	non_coding_transcript_exon_variant	rrs	Rvnr01	n.1238G>A	--	16S ribosomal RNA	5D8	0	1	0	0.00961538	1	1	Sensonly
1473145	C	T	non_coding_transcript_exon_variant	rrs	Rvnr01	n.1300C>T	--	16S ribosomal RNA	5D8	0	1	0	0.00961538	1	1	Sensonly
1473147	G	T	non_coding_transcript_exon_variant	rrs	Rvnr01	n.1302G>T	--	16S ribosomal RNA	5D8	0	1	0	0.00961538	1	1	Sensonly
1473148	G	A	non_coding_transcript_exon_variant	rrs	Rvnr01	n.1303G>A	--	16S ribosomal RNA	5D8	0	1	0	0.00961538	1	1	Sensonly
1473163	C	T	non_coding_transcript_exon_variant	rrs	Rvnr01	n.1318C>T	--	16S ribosomal RNA	5D8	0	1	0	0.00961538	1	1	Sensonly
1473164	C	A	non_coding_transcript_exon_variant	rrs	Rvnr01	n.1319C>A	--	16S ribosomal RNA	5D8	0	1	0	0.00961538	1	1	Sensonly
1473165	C	T	non_coding_transcript_exon_variant	rrs	Rvnr01	n.1320C>T	--	16S ribosomal RNA	5D8	0	1	0	0.00961538	1	1	Sensonly
1473166	G	A	non_coding_transcript_exon_variant	rrs	Rvnr01	n.1321G>A	--	16S ribosomal RNA	2G2,5D8	0	2	0	0.0192308	1	1	Sensonly
1473172	T	C	non_coding_transcript_exon_variant	rrs	Rvnr01	n.1327T>C	--	16S ribosomal RNA	5D8	0	1	0	0.00961538	1	1	Sensonly
1473173	C	T	non_coding_transcript_exon_variant	rrs	Rvnr01	n.1328C>T	--	16S ribosomal RNA	5D8	0	1	0	0.00961538	1	1	Sensonly
1473177	G	A	non_coding_transcript_exon_variant	rrs	Rvnr01	n.1332G>A	--	16S ribosomal RNA	5E2,2G2,5D8	0	3	0	0.0288462	0.553893024650455	1	Sensonly
1473191	C	T	non_coding_transcript_exon_variant	rrs	Rvnr01	n.1346C>T	--	16S ribosomal RNA	2G2,5D8	0	2	0	0.0192308	1	1	Sensonly
1473192	A	G	non_coding_transcript_exon_variant	rrs	Rvnr01	n.1347A>G	--	16S ribosomal RNA	5E2,2G2	0	2	0	0.0192308	1	1	Sensonly
1473198	GC	G	non_coding_transcript_exon_variant	rrs	Rvnr01	n.1354delC	--	16S ribosomal RNA	2G2	0	1	0	0.00961538	1	1	Sensonly
1473199	CA	C	non_coding_transcript_exon_variant	rrs	Rvnr01	n.1356delA	--	16S ribosomal RNA	5E2,5D8	0	2	0	0.0192308	1	1	Sensonly
1473205	T	C	non_coding_transcript_exon_variant	rrs	Rvnr01	n.1360T>C	--	16S ribosomal RNA	5E2,2G2	0	2	0	0.0192308	1	1	Sensonly
1473206	G	A	non_coding_transcript_exon_variant	rrs	Rvnr01	n.1361G>A	--	16S ribosomal RNA	2G2,5D8	0	2	0	0.0192308	1	1	Sensonly
1473226	C	T	non_coding_transcript_exon_variant	rrs	Rvnr01	n.1381C>T	--	16S ribosomal RNA	5D8	0	1	0	0.00961538	1	1	Sensonly
1473248	G	A	non_coding_transcript_exon_variant	rrs	Rvnr01	n.1403G>A	--	16S ribosomal RNA	5D8	0	1	0	0.00961538	1	1	Sensonly
1473249	T	C	non_coding_transcript_exon_variant	rrs	Rvnr01	n.1404T>C	--	16S ribosomal RNA	5D8	0	1	0	0.00961538	1	1	Sensonly
1473252	T	C	non_coding_transcript_exon_variant	rrs	Rvnr01	n.1407T>C	--	16S ribosomal RNA	5D8	0	1	0	0.00961538	1	1	Sensonly
1473255	A	G	non_coding_transcript_exon_variant	rrs	Rvnr01	n.1410A>G	--	16S ribosomal RNA	5D8	0	1	0	0.00961538	1	1	Sensonly
1473259	C	T	non_coding_transcript_exon_variant	rrs	Rvnr01	n.1414C>T	--	16S ribosomal RNA	5D8	0	1	0	0.00961538	1	1	Sensonly
1473260	G	T	non_coding_transcript_exon_variant	rrs	Rvnr01	n.1415G>T	--	16S ribosomal RNA	5D8	0	1	0	0.00961538	1	1	Sensonly
1473346	G	T	non_coding_transcript_exon_variant	rrs	Rvnr01	n.1501G>T	--	16S ribosomal RNA	500	0	1	0	0.00961538	1	1	Sensonly
1473352	C	T	non_coding_transcript_exon_variant	rrs	Rvnr01	n.1507C>T	--	16S ribosomal RNA	5D8	0	1	0	0.00961538	1	1	Sensonly
1473365	C	A	non_coding_transcript_exon_variant	rrs	Rvnr01	n.1520C>A	--	16S ribosomal RNA	500	0	1	0	0.00961538	1	1	Sensonly
1569878	G	T	synonymous_variant	cyp132	Rv1394c	c.1092C>A	p.I364I	cytochrome P450 Cyp132	5A8,5C5	0	2	0	0.0192308	1	1	Sensonly
1570513	G	T	synonymous_variant	cyp132	Rv1394c	c.457C>A	p.R153R	cytochrome P450 Cyp132	4000000000	1	0	0.0222222	0	0.302013422818792	1	STRonly
1570566	A	C	missense_variant	cyp132	Rv1394c	c.404T>G	p.L135R	cytochrome P450 Cyp132	4A2,4B7,4D3,2H8,2I9,4B8,5C3,5C4,5G1,5H7,5D6	3	8	0.0666667	0.0769231	1	1	commonvariant
1570796	C	T	synonymous_variant	cyp132	Rv1394c	c.174G>A	p.S58S	cytochrome P450 Cyp132	4G8	0	1	0	0.00961538	1	1	Sensonly
1586249	C	T	synonymous_variant	P55	Rv1410c	c.1518G>A	p.Q506Q	aminoglycosides/tetracycline-transport integral membrane protein	1C5,2B4,2G4,2G7,2H3,2H9,2I7,3B1,3F1,4B1,4C3,4D6,4E2,4F6,4G7,4H3,5B6,5H2,5I5,5I7,1B2,1C7,1C8,1D1,1D7,1E1,1G2,1H1,2G3,2G8,2H2,3A7,4E9,4F4,1I4,2G1,2G6,2H7,3A3,3A8,3B2,4I2,5C7,5C8,5D1,5F8,5F9,1A6,1B3,1B7,1F1,1H2,2A2,2E8,2G2,2I8,3C3,4A1,4A5,4A9,4C1,4C2,4C8,4E1,4E3,4E5,4E7,4F2,4F9,4G1,4G2,4G9,4H2,4H7,4I3,4I5,4I6,5A4,5C2,5E5,5F6,5G2,5H9,6A7,6B8,6C2,6C5,6C6,6C8,6E1,6E2,6E6,2D2,2D4,2I3,3D9,5A9,5D4,6C1,6C4…	34	67	0.755556	0.644231	0.251768892613054	1	commonvariant
1587112	C	A	missense_variant	P55	Rv1410c	c.655G>T	p.G219W	aminoglycosides/tetracycline-transport integral membrane protein	5A8,5C5	0	2	0	0.0192308	1	1	Sensonly
1635607	C	T	synonymous_variant	Rv1451	Rv1451	c.579C>T	p.H193H	protoheme IX farnesyltransferase	2F8,6B9	0	2	0	0.0192308	1	1	Sensonly
1635668	C	G	missense_variant	Rv1451	Rv1451	c.640C>G	p.P214A	protoheme IX farnesyltransferase	1I4	0	1	0	0.00961538	1	1	Sensonly
1673475	A	G	synonymous_variant	fabG1	Rv1483	c.36A>G	p.P12P	3-oxoacyl-ACP reductase FabG	1B2,5C8,4F9,6E2	0	4	0	0.0384615	0.315561900833575	1	Sensonly
1673622	C	T	synonymous_variant	fabG1	Rv1483	c.183C>T	p.D61D	3-oxoacyl-ACP reductase FabG	4D7	0	1	0	0.00961538	1	1	Sensonly
1674162	C	T	synonymous_variant	fabG1	Rv1483	c.723C>T	p.G241G	3-oxoacyl-ACP reductase FabG	5A8,5C5	0	2	0	0.0192308	1	1	Sensonly
1747703	T	C	missense_variant	dnaE1	Rv1547	c.10T>C	p.S4P	DNA polymerase III subunit alpha	2G4,3F1,5C7,4I5	4	0	0.0888889	0	0.00755552700022683	1	STRonly
1747906	C	T	synonymous_variant	dnaE1	Rv1547	c.213C>T	p.G71G	DNA polymerase III subunit alpha	4G6	0	1	0	0.00961538	1	1	Sensonly
1748146	C	T	synonymous_variant	dnaE1	Rv1547	c.453C>T	p.G151G	DNA polymerase III subunit alpha	5C4	1	0	0.0222222	0	0.302013422818792	1	STRonly
1748439	C	T	missense_variant	dnaE1	Rv1547	c.746C>T	p.T249I	DNA polymerase III subunit alpha	5G4	0	1	0	0.00961538	1	1	Sensonly
1749283	A	G	synonymous_variant	dnaE1	Rv1547	c.1590A>G	p.A530A	DNA polymerase III subunit alpha	5B6	1	0	0.0222222	0	0.302013422818792	1	STRonly
1820736	C	A	missense_variant	cydC	Rv1620c	c.958G>T	p.D320Y	cytochrome biosyntheisis ABC transporter ATP-binding protein/permease CydC	2H9,4B1,4G7	2	1	0.0444444	0.00961538	0.216834421053021	1	commonvariant
1821972	C	T	synonymous_variant	cydD	Rv1621c	c.1302G>A	p.L434L	cytochrome biosyntheisis ABC transporter ATP-binding protein/permease CydD	3C6	1	0	0.0222222	0	0.302013422818792	1	STRonly
1823438	C	A	missense_variant	cydB	Rv1622c	c.963G>T	p.W321C	cytochrome D ubiquinol oxidase subunit II CydB	1F1	0	1	0	0.00961538	1	1	Sensonly
1824800	C	T	missense_variant	cydA	Rv1623c	c.1088G>A	p.R363H	cytochrome D ubiquinol oxidase subunit I CydA	2H8	0	1	0	0.00961538	1	1	Sensonly
1824946	G	T	synonymous_variant	cydA	Rv1623c	c.942C>A	p.I314I	cytochrome D ubiquinol oxidase subunit I CydA	3B1,4E2,5I7,3A8,4I2,1F1,2E8,2I8,6B8,6C8,6E1,2D4	4	8	0.0888889	0.0769231	0.754224499996083	1	commonvariant
1825057	C	T	synonymous_variant	cydA	Rv1623c	c.831G>A	p.L277L	cytochrome D ubiquinol oxidase subunit I CydA	6A5	0	1	0	0.00961538	1	1	Sensonly
1825139	A	C	missense_variant	cydA	Rv1623c	c.749T>G	p.L250R	cytochrome D ubiquinol oxidase subunit I CydA	3A7	0	1	0	0.00961538	1	1	Sensonly
1825150	G	A	synonymous_variant	cydA	Rv1623c	c.738C>T	p.H246H	cytochrome D ubiquinol oxidase subunit I CydA	1I4,4I6	1	1	0.0222222	0.00961538	0.514239071286051	1	commonvariant
1830773	A	C	missense_variant	polA	Rv1629	c.109A>C	p.N37H	DNA polymerase I	2H8	0	1	0	0.00961538	1	1	Sensonly
1830919	G	A	synonymous_variant	polA	Rv1629	c.255G>A	p.P85P	DNA polymerase I	5A8,5C5	0	2	0	0.0192308	1	1	Sensonly
1830992	G	A	missense_variant	polA	Rv1629	c.328G>A	p.G110S	DNA polymerase I	6A5	0	1	0	0.00961538	1	1	Sensonly
1832293	G	C	missense_variant	polA	Rv1629	c.1629G>C	p.E543D	DNA polymerase I	5A8,5C5	0	2	0	0.0192308	1	1	Sensonly
1832509	C	G	synonymous_variant	polA	Rv1629	c.1845C>G	p.T615T	DNA polymerase I	5G4	0	1	0	0.00961538	1	1	Sensonly
1832642	G	T	missense_variant	polA	Rv1629	c.1978G>T	p.G660C	DNA polymerase I	5A8,5C5	0	2	0	0.0192308	1	1	Sensonly
1832643	G	C	missense_variant	polA	Rv1629	c.1979G>C	p.G660A	DNA polymerase I	5A8,5C5	0	2	0	0.0192308	1	1	Sensonly
1833025	C	T	synonymous_variant	polA	Rv1629	c.2361C>T	p.D787D	DNA polymerase I	5G4	0	1	0	0.00961538	1	1	Sensonly
1839260	G	T	synonymous_variant	Rv1634	Rv1634	c.93G>T	p.L31L	multidrug-efflux transporter	1C5,1D2,2B4,2G4,2G7,2H3,2H9,2I7,3B1,3B3,3C6,3F1,4A2,4A6,4B1,4B7,4C3,4D3,4D6,4E2,4F1,4F6,4G7,4H3,5B6,5H2,5I5,5I7,1B2,1C7,1C8,1D1,1D7,1E1,1G2,1H1,2G3,2G8,2H2,3A7,4E9,4F4,1I4,2G1,2G6,2H7,3A3,3A8,3B2,4I2,5B5,5C7,5C8,5D1,5D3,5E2,5F8,5F9,1A6,1B3,1B7,1F1,1H2,2A2,2E8,2F4,2F8,2F9,2G2,2G5,2H1,2H8,2I8,2I9,3C2,3C3,4A1,4A5,4A7,4A9,4B2,4B8,4C1,4C2,4C8,4C9,4D7,4D9,4E1,4E3,4E5,4E7,4F2,4F8,4F9,4G1,4G2,4G6,4G8,4G9…	45	101	1	0.971154	0.553893024650455	1	commonvariant
1839329	G	A	synonymous_variant	Rv1634	Rv1634	c.162G>A	p.R54R	multidrug-efflux transporter	5A8,5C5	0	2	0	0.0192308	1	1	Sensonly
1839759	C	G	missense_variant	Rv1634	Rv1634	c.592C>G	p.R198G	multidrug-efflux transporter	1C5,1D2,2B4,2G4,2G7,2H3,2H9,2I7,3B1,3B3,3C6,3F1,4A2,4A6,4B1,4B7,4C3,4D3,4D6,4E2,4F1,4F6,4G7,4H3,5B6,5H2,5I5,5I7,1B2,1C7,1C8,1D1,1D7,1E1,1G2,1H1,2G3,2G8,2H2,3A7,4E9,4F4,1I4,2G1,2G6,2H7,3A3,3A8,3B2,4I2,5B5,5C7,5C8,5D1,5D3,5E2,5F8,5F9,1A6,1B3,1B7,1F1,1H2,2A2,2E8,2F4,2F8,2F9,2G2,2G5,2H1,2H8,2I8,2I9,3C2,3C3,4A1,4A5,4A7,4A9,4B2,4B8,4C1,4C2,4C8,4C9,4D7,4D9,4E1,4E3,4E5,4E7,4F2,4F8,4F9,4G1,4G2,4G6,4G8,4G9…	45	100	1	0.961538	0.315561900833575	1	commonvariant
1839899	A	C	synonymous_variant	Rv1634	Rv1634	c.732A>C	p.L244L	multidrug-efflux transporter	6C6	0	1	0	0.00961538	1	1	Sensonly
1839931	T	C	missense_variant	Rv1634	Rv1634	c.764T>C	p.V255A	multidrug-efflux transporter	5I5,1D1,4A9,4G2,4G9,6E6,2I3,5A9	2	6	0.0444444	0.0576923	1	1	commonvariant
1892518	G	T	missense_variant	cyp139	Rv1666c	c.1045C>A	p.P349T	cytochrome P450 Cyp139	5D6	0	1	0	0.00961538	1	1	Sensonly
1892916	C	T	missense_variant	cyp139	Rv1666c	c.647G>A	p.G216D	cytochrome P450 Cyp139	4A2,4D3	1	1	0.0222222	0.00961538	0.514239071286051	1	commonvariant
1893528	A	T	missense_variant	cyp139	Rv1666c	c.35T>A	p.L12Q	cytochrome P450 Cyp139	5H2	1	0	0.0222222	0	0.302013422818792	1	STRonly
2010880	T	G	synonymous_variant	cyp144	Rv1777	c.225T>G	p.G75G	cytochrome P450 Cyp144	5G4	0	1	0	0.00961538	1	1	Sensonly
2010991	A	C	synonymous_variant	cyp144	Rv1777	c.336A>C	p.P112P	cytochrome P450 Cyp144	3C6,5E2,2G5,2H1,3C2,4A7,4G6,4G8,5A2,5A6,5A7,5C6,5D5	4	9	0.0888889	0.0865385	1	1	commonvariant
2011140	G	C	missense_variant	cyp144	Rv1777	c.485G>C	p.G162A	cytochrome P450 Cyp144	3C6	1	0	0.0222222	0	0.302013422818792	1	STRonly
2011542	T	C	missense_variant	cyp144	Rv1777	c.887T>C	p.I296T	cytochrome P450 Cyp144	5A8,5C5	0	2	0	0.0192308	1	1	Sensonly
2011568	G	C	missense_variant	cyp144	Rv1777	c.913G>C	p.E305Q	cytochrome P450 Cyp144	5G4	0	1	0	0.00961538	1	1	Sensonly
2011747	G	A	synonymous_variant	cyp144	Rv1777	c.1092G>A	p.E364E	cytochrome P450 Cyp144	4D6	1	0	0.0222222	0	0.302013422818792	1	STRonly
2023628	C	G	missense_variant	cyp143	Rv1785c	c.1001G>C	p.G334A	cytochrome P450 Cyp143	5G4	0	1	0	0.00961538	1	1	Sensonly
2023976	C	T	missense_variant	cyp143	Rv1785c	c.653G>A	p.S218N	cytochrome P450 Cyp143	5A8,5C5	0	2	0	0.0192308	1	1	Sensonly
2062922	C	T	missense_variant	bacA	Rv1819c	c.1807G>A	p.V603I	vitamin B12 transport ATP-binding protein BacA	1C5,1D2,2B4,2G4,2G7,2H3,2H9,2I7,3B1,3B3,3C6,3F1,4A2,4A6,4B1,4B7,4C3,4D3,4D6,4E2,4F1,4F6,4G7,4H3,5B6,5H2,5I5,5I7,1B2,1C7,1C8,1D1,1D7,1E1,1G2,1H1,2G3,2G8,2H2,3A7,4E9,4F4,1I4,2G1,2G6,2H7,3A3,3A8,3B2,4I2,5B5,5C7,5C8,5D1,5D3,5E2,5F8,5F9,1A6,1B3,1B7,1F1,1H2,2A2,2E8,2F4,2F8,2F9,2G2,2G5,2H1,2H8,2I8,2I9,3C2,3C3,4A1,4A5,4A7,4A9,4B2,4B8,4C1,4C2,4C8,4C9,4D7,4D9,4E1,4E3,4E5,4E7,4F2,4F8,4F9,4G1,4G2,4G6,4G8,4G9…	45	102	1	0.980769	1	1	commonvariant
2063187	G	A	synonymous_variant	bacA	Rv1819c	c.1542C>T	p.P514P	vitamin B12 transport ATP-binding protein BacA	5A6	0	1	0	0.00961538	1	1	Sensonly
2064558	T	C	synonymous_variant	bacA	Rv1819c	c.171A>G	p.A57A	vitamin B12 transport ATP-binding protein BacA	1G2	0	1	0	0.00961538	1	1	Sensonly
2066471	T	C	synonymous_variant	secA2	Rv1821	c.15T>C	p.G5G	accessory Sec system translocase SecA2	5A8,5C5	0	2	0	0.0192308	1	1	Sensonly
2066633	C	G	missense_variant	secA2	Rv1821	c.177C>G	p.S59R	accessory Sec system translocase SecA2	3C6,5E2,2G5,2H1,3C2,4A7,4B2,4D7,4G6,4G8,5A2,5A6,5A7,5C6,5D5	4	11	0.0888889	0.105769	1	1	commonvariant
2067155	T	C	synonymous_variant	secA2	Rv1821	c.699T>C	p.N233N	accessory Sec system translocase SecA2	2G1	0	1	0	0.00961538	1	1	Sensonly
2067653	G	A	synonymous_variant	secA2	Rv1821	c.1197G>A	p.T399T	accessory Sec system translocase SecA2	2I9	0	1	0	0.00961538	1	1	Sensonly
2068135	C	T	missense_variant	secA2	Rv1821	c.1679C>T	p.T560I	accessory Sec system translocase SecA2	5H2	1	0	0.0222222	0	0.302013422818792	1	STRonly
2068715	C	T	synonymous_variant	secA2	Rv1821	c.2259C>T	p.I753I	accessory Sec system translocase SecA2	1C7	0	1	0	0.00961538	1	1	Sensonly
2122395	C	T	missense_variant	lldD2	Rv1872c	c.757G>A	p.V253M	L-lactate dehydrogenase	2G4,2G7,2I7,3F1,4H3,1E1,2G3,2G8,3A7,2G6,3A8,5C7,5F8,5F9,1B3,1B7,2A2,2H1,4A7,4C8,4E7,4G8,4H7,4I3,4I5,5C6,5F6,5G2,5H9,6B8,6C2,2D2,2D4,5D4,6C4	9	26	0.2	0.25	0.674166738136908	1	commonvariant
2122433	T	A	missense_variant	lldD2	Rv1872c	c.719A>T	p.D240V	L-lactate dehydrogenase	5H7	0	1	0	0.00961538	1	1	Sensonly
2122625	G	A	missense_variant	lldD2	Rv1872c	c.527C>T	p.A176V	L-lactate dehydrogenase	1C5,1D2,2B4,2G4,2G7,2H3,2H9,2I7,3B1,3B3,3C6,3F1,4A2,4A6,4B1,4B7,4C3,4D3,4D6,4E2,4F1,4F6,4G7,4H3,5B6,5H2,5I5,5I7,1B2,1C7,1C8,1D1,1D7,1E1,1G2,1H1,2G3,2G8,2H2,3A7,4E9,4F4,1I4,2G1,2G6,2H7,3A3,3A8,3B2,4I2,5B5,5C7,5C8,5D1,5D3,5E2,5F8,5F9,1A6,1B3,1B7,1F1,1H2,2A2,2E8,2F4,2F8,2F9,2G2,2G5,2H1,2H8,2I8,2I9,3C2,3C3,4A1,4A5,4A7,4A9,4B2,4B8,4C1,4C2,4C8,4C9,4D7,4D9,4E1,4E3,4E5,4E7,4F2,4F8,4F9,4G1,4G2,4G6,4G8,4G9…	45	101	1	0.971154	0.553893024650455	1	commonvariant
2122668	T	A	missense_variant	lldD2	Rv1872c	c.484A>T	p.M162L	L-lactate dehydrogenase	5A7	1	0	0.0222222	0	0.302013422818792	1	STRonly
2122976	G	C	missense_variant	lldD2	Rv1872c	c.176C>G	p.A59G	L-lactate dehydrogenase	1C5,1D2,2B4,2G4,2G7,2H3,2H9,2I7,3B1,3B3,3C6,3F1,4A2,4A6,4B1,4B7,4C3,4D3,4D6,4E2,4F1,4F6,4G7,4H3,5B6,5H2,5I5,5I7,1B2,1C7,1C8,1D1,1D7,1E1,1G2,1H1,2G3,2G8,2H2,3A7,4E9,4F4,1I4,2G1,2G6,2H7,3A3,3A8,3B2,4I2,5B5,5C7,5C8,5D1,5D3,5E2,5F8,5F9,1A6,1B3,1B7,1F1,1H2,2A2,2E8,2F4,2F8,2F9,2G2,2G5,2H1,2H8,2I8,2I9,3C2,3C3,4A1,4A5,4A7,4A9,4B2,4B8,4C1,4C2,4C8,4C9,4D7,4D9,4E1,4E3,4E5,4E7,4F2,4F8,4F9,4G1,4G2,4G6,4G8,4G9…	45	100	1	0.961538	0.315561900833575	1	commonvariant
2123086	C	A	synonymous_variant	lldD2	Rv1872c	c.66G>T	p.P22P	L-lactate dehydrogenase	5I7,6E1	2	0	0.0444444	0	0.0897877743515327	1	STRonly
2123110	T	C	synonymous_variant	lldD2	Rv1872c	c.42A>G	p.A14A	L-lactate dehydrogenase	3A7,5F9,5D8,5F6,6C4	0	5	0	0.0480769	0.322937311384937	1	Sensonly
2123145	C	T	missense_variant	lldD2	Rv1872c	c.7G>A	p.V3I	L-lactate dehydrogenase	3C6,5A7	2	0	0.0444444	0	0.0897877743515327	1	STRonly
2123146	C	T	synonymous_variant	lldD2	Rv1872c	c.6G>A	p.A2A	L-lactate dehydrogenase	3B1,4F4,2H7,3A3,3B2,4A5,4B8,4E3,4E5,6C5	1	9	0.0222222	0.0865385	0.283128872538454	1	commonvariant
2126358	A	G	missense_variant	Rv1877	Rv1877	c.455A>G	p.Y152C	MFS-type transporter	6A5	0	1	0	0.00961538	1	1	Sensonly
2126366	G	C	missense_variant	Rv1877	Rv1877	c.463G>C	p.V155L	MFS-type transporter	2G7,3B1,4E2,4H3,5B6,5H2,5I7,1C7,1D7,1E1,1H1,2G3,2G8,3A7,4E9,2G6,3A8,4I2,5F8,5F9,1B3,1B7,1F1,2A2,2E8,2I8,3C3,4A1,4C8,4E1,4E7,4H7,4I3,5A4,5E5,5F6,5G2,5H9,6B8,6C2,6C8,6E1,2D2,2D4,3D9,5D4,6C4	13	34	0.288889	0.326923	0.70417522047315	1	commonvariant
2126802	T	G	missense_variant	Rv1877	Rv1877	c.899T>G	p.L300R	MFS-type transporter	4D6,1G2,4C1	1	2	0.0222222	0.0192308	1	1	commonvariant
2126970	T	G	missense_variant	Rv1877	Rv1877	c.1067T>G	p.L356R	MFS-type transporter	4F2	0	1	0	0.00961538	1	1	Sensonly
2127441	C	G	missense_variant	Rv1877	Rv1877	c.1538C>G	p.A513G	MFS-type transporter	5B6	1	0	0.0222222	0	0.302013422818792	1	STRonly
2127523	G	A	synonymous_variant	Rv1877	Rv1877	c.1620G>A	p.L540L	MFS-type transporter	5A8,5C5	0	2	0	0.0192308	1	1	Sensonly
2130904	C	T	synonymous_variant	cyp140	Rv1880c	c.954G>A	p.Q318Q	cytochrome P450 Cyp140	5H2	1	0	0.0222222	0	0.302013422818792	1	STRonly
2131639	C	T	synonymous_variant	cyp140	Rv1880c	c.219G>A	p.L73L	cytochrome P450 Cyp140	2B4,2H2,1A6,4C2,4F2,4G1,4H2	2	5	0.0444444	0.0480769	1	1	commonvariant
2231869	CCG	C	frameshift_variant	erm(37)	Rv1988	c.193_194delCG	p.R65fs	23S rRNA (adenine(2058)-N(6))-methyltransferase Erm(37)	6D5	0	1	0	0.00961538	1	1	Sensonly
2231879	T	C	missense_variant	erm(37)	Rv1988	c.200T>C	p.V67A	23S rRNA (adenine(2058)-N(6))-methyltransferase Erm(37)	4E2,5I7,3A8,4I2,2E8,2I8,6B8,6C8,6E1,2D4	3	7	0.0666667	0.0673077	1	1	commonvariant
2231925	G	A	synonymous_variant	erm(37)	Rv1988	c.246G>A	p.A82A	23S rRNA (adenine(2058)-N(6))-methyltransferase Erm(37)	1D2,4F1,5D3,4D9,6C3,6D8	2	4	0.0444444	0.0384615	1	1	commonvariant
2231997	C	T	synonymous_variant	erm(37)	Rv1988	c.318C>T	p.S106S	23S rRNA (adenine(2058)-N(6))-methyltransferase Erm(37)	5H7	0	1	0	0.00961538	1	1	Sensonly
2232054	G	A	synonymous_variant	erm(37)	Rv1988	c.375G>A	p.V125V	23S rRNA (adenine(2058)-N(6))-methyltransferase Erm(37)	4D6	1	0	0.0222222	0	0.302013422818792	1	STRonly
2457928	G	A	missense_variant	qcrC	Rv2194	c.376G>A	p.E126K	ubiquinol-cytochrome C reductase cytochrome subunit C	4C2	0	1	0	0.00961538	1	1	Sensonly
2458134	C	A	synonymous_variant	qcrC	Rv2194	c.582C>A	p.P194P	ubiquinol-cytochrome C reductase cytochrome subunit C	4B2	0	1	0	0.00961538	1	1	Sensonly
2463729	C	A	synonymous_variant	ctaC	Rv2200c	c.1023G>T	p.P341P	cytochrome C oxidase subunit II	2I9	0	1	0	0.00961538	1	1	Sensonly
2463850	G	A	missense_variant	ctaC	Rv2200c	c.902C>T	p.T301M	cytochrome C oxidase subunit II	2G1	0	1	0	0.00961538	1	1	Sensonly
2464191	G	T	synonymous_variant	ctaC	Rv2200c	c.561C>A	p.R187R	cytochrome C oxidase subunit II	5A2	0	1	0	0.00961538	1	1	Sensonly
2464431	G	C	synonymous_variant	ctaC	Rv2200c	c.321C>G	p.P107P	cytochrome C oxidase subunit II	2G1	0	1	0	0.00961538	1	1	Sensonly
2473699	C	T	synonymous_variant	Rv2209	Rv2209	c.300C>T	p.N100N	integral membrane protein	3C6,5E2,2G5,2H1,3C2,4A7,4B2,4G6,4G8,5A2,5A6,5A7,5C6,5D5	4	10	0.0888889	0.0961538	1	1	commonvariant
2474250	GACAGATAA	G	frameshift_variant	Rv2209	Rv2209	c.854_861delAGATAAAC	p.Q285fs	integral membrane protein	6A5	0	1	0	0.00961538	1	1	Sensonly
2474432	T	G	missense_variant	Rv2209	Rv2209	c.1033T>G	p.S345A	integral membrane protein	3A7	0	1	0	0.00961538	1	1	Sensonly
2540171	A	G	missense_variant	cyp124	Rv2266	c.68A>G	p.D23G	cytochrome P450 Cyp124	3B3,4A6,5B5,2F4,2F9,4C9,4F8,5H3,6D5	2	7	0.0444444	0.0673077	0.723848076319404	1	commonvariant
2540326	T	A	missense_variant	cyp124	Rv2266	c.223T>A	p.Y75N	cytochrome P450 Cyp124	3B3,4A6,5B5,2F4,2F9,4C9,4F8,5H3,6D5	2	7	0.0444444	0.0673077	0.723848076319404	1	commonvariant
2540554	T	C	missense_variant	cyp124	Rv2266	c.451T>C	p.S151P	cytochrome P450 Cyp124	5G4	0	1	0	0.00961538	1	1	Sensonly
2541248	C	A	missense_variant	cyp124	Rv2266	c.1145C>A	p.A382D	cytochrome P450 Cyp124	5B6	1	0	0.0222222	0	0.302013422818792	1	STRonly
2542965	TC	T	frameshift_variant	cyp128	Rv2268c	c.1311delG	p.T438fs	cytochrome P450 Cyp128	3C6,5E2,2G5,2H1,3C2,4A7,4B2,4D7,4G6,4G8,5A2,5A6,5A7,5C6,5D5	4	11	0.0888889	0.105769	1	1	commonvariant
2543370	T	C	missense_variant	cyp128	Rv2268c	c.907A>G	p.T303A	cytochrome P450 Cyp128	6A5	0	1	0	0.00961538	1	1	Sensonly
2544099	G	A	missense_variant	cyp128	Rv2268c	c.178C>T	p.R60C	cytochrome P450 Cyp128	5I5,1D1,4A9,4G2,4G9,6E6,2I3,5A9	2	6	0.0444444	0.0576923	1	1	commonvariant
2547772	G	A	synonymous_variant	cyp121	Rv2276	c.24G>A	p.E8E	cytochrome P450 Cyp121	2I9	0	1	0	0.00961538	1	1	Sensonly
2548361	G	A	missense_variant	cyp121	Rv2276	c.613G>A	p.E205K	cytochrome P450 Cyp121	4F4,2H7,3A3,3B2,4A5,4E3,4E5,6C5	0	8	0	0.0769231	0.106216816521628	1	Sensonly
2548609	G	T	synonymous_variant	cyp121	Rv2276	c.861G>T	p.L287L	cytochrome P450 Cyp121	5C4	1	0	0.0222222	0	0.302013422818792	1	STRonly
2548909	C	T	synonymous_variant	cyp121	Rv2276	c.1161C>T	p.R387R	cytochrome P450 Cyp121	2G4,3F1,5C7,4I5	4	0	0.0888889	0	0.00755552700022683	1	STRonly
2606797	G	GC	frameshift_variant	stp	Rv2333c	c.1524_1525insG	p.L509fs	multidrug resistance protein	5A8,5C5	0	2	0	0.0192308	1	1	Sensonly
2608117	A	C	missense_variant	stp	Rv2333c	c.205T>G	p.Y69D	multidrug resistance protein	1C5,2B4,2G4,2G7,2H3,2H9,2I7,3B1,3F1,4A2,4B1,4B7,4C3,4D3,4D6,4E2,4F6,4G7,4H3,5B6,5H2,5I5,5I7,1B2,1C7,1C8,1D1,1D7,1E1,1G2,1H1,2G3,2G8,2H2,3A7,4E9,4F4,1I4,2G1,2G6,2H7,3A3,3A8,3B2,4I2,5C7,5C8,5D1,5F8,5F9,1A6,1B3,1B7,1F1,1H2,2A2,2E8,2F8,2G2,2H8,2I8,2I9,3C3,4A1,4A5,4A9,4B8,4C1,4C2,4C8,4E1,4E3,4E5,4E7,4F2,4F9,4G1,4G2,4G9,4H2,4H7,4I3,4I5,4I6,5A4,5C2,5C3,5C4,5E5,5F6,5G1,5G2,5H7,5H9,6A5,6A7,6B8,6B9,6C2,6C5…	37	78	0.822222	0.75	0.399282712866529	1	commonvariant
2757138	G	A	missense_variant	Rv2456c	Rv2456c	c.1055C>T	p.A352V	MFS-type transporter	5I5,1D1,4A9,4G2,4G9,6E6,2I3,5A9	2	6	0.0444444	0.0576923	1	1	commonvariant
2761453	G	C	synonymous_variant	Rv2459	Rv2459	c.600G>C	p.L200L	MFS-type transporter	5C2	0	1	0	0.00961538	1	1	Sensonly
2761528	G	T	synonymous_variant	Rv2459	Rv2459	c.675G>T	p.G225G	MFS-type transporter	5I5,1D1,4A9,4G2,4G9,6E6,2I3,5A9	2	6	0.0444444	0.0576923	1	1	commonvariant
2761681	CT	C	frameshift_variant	Rv2459	Rv2459	c.833delT	p.F278fs	MFS-type transporter	4D7	0	1	0	0.00961538	1	1	Sensonly
2782498	G	A	synonymous_variant	Rv2477c	Rv2477c	c.1545C>T	p.D515D	macrolide ABC transporter ATP-binding protein	5G4	0	1	0	0.00961538	1	1	Sensonly
2782827	C	A	missense_variant	Rv2477c	Rv2477c	c.1216G>T	p.V406F	macrolide ABC transporter ATP-binding protein	2G2	0	1	0	0.00961538	1	1	Sensonly
2783970	T	G	missense_variant	Rv2477c	Rv2477c	c.73A>C	p.T25P	macrolide ABC transporter ATP-binding protein	2B4	1	0	0.0222222	0	0.302013422818792	1	STRonly
2924461	G	A	synonymous_variant	ruvA	Rv2593c	c.360C>T	p.A120A	Holliday junction ATP-dependent DNA helicase RuvA	6A5	0	1	0	0.00961538	1	1	Sensonly
3003613	G	A	synonymous_variant	Rv2686c	Rv2686c	c.426C>T	p.G142G	antibiotic ABC transporter permease	4A6	1	0	0.0222222	0	0.302013422818792	1	STRonly
3004091	G	A	missense_variant	Rv2687c	Rv2687c	c.658C>T	p.R220W	antibiotic ABC transporter permease	1C5,2B4,2G4,2H3,2I7,3F1,4C3,4F6,5I5,1C8,1D1,2H2,2G1,5C7,5D1,1A6,1H2,4A9,4C2,4F2,4G1,4G2,4G9,4H2,4I5,6A7,6C6,6E6,2I3,5A9,6C1,6D3	17	15	0.377778	0.144231	0.00227199518660366	1	commonvariant
3004763	G	A	synonymous_variant	Rv2688c	Rv2688c	c.888C>T	p.T296T	antibiotic ABC transporter ATP-binding protein	4I6	1	0	0.0222222	0	0.302013422818792	1	STRonly
3004826	G	A	synonymous_variant	Rv2688c	Rv2688c	c.825C>T	p.N275N	antibiotic ABC transporter ATP-binding protein	2G1	0	1	0	0.00961538	1	1	Sensonly
3005039	G	A	synonymous_variant	Rv2688c	Rv2688c	c.612C>T	p.H204H	antibiotic ABC transporter ATP-binding protein	40	0	1	0	0.00961538	1	1	Sensonly
3005185	T	G	missense_variant	Rv2688c	Rv2688c	c.466A>C	p.T156P	antibiotic ABC transporter ATP-binding protein	4A2,4B7,4D3,2H8,2I9,4B8,5C3,5C4,5G1,5H7,5D6	3	8	0.0666667	0.0769231	1	1	commonvariant
3005435	G	A	synonymous_variant	Rv2688c	Rv2688c	c.216C>T	p.H72H	antibiotic ABC transporter ATP-binding protein	4000000000	1	0	0.0222222	0	0.302013422818792	1	STRonly
3005494	G	A	missense_variant	Rv2688c	Rv2688c	c.157C>T	p.P53S	antibiotic ABC transporter ATP-binding protein	6B9	0	1	0	0.00961538	1	1	Sensonly
3005618	C	T	synonymous_variant	Rv2688c	Rv2688c	c.33G>A	p.A11A	antibiotic ABC transporter ATP-binding protein	1D2,3B3,3C6,4A6,4F1,5B5,5D3,5E2,2F4,2F9,2G5,2H1,3C2,4A7,4B2,4C9,4D7,4D9,4F8,4G6,4G8,5A2,5A6,5A7,5C6,5D5,5H3,6C3,6D5,6D8	8	22	0.177778	0.211538	0.824235416301638	1	commonvariant
3051068	C	T	synonymous_variant	recA	Rv2737c	c.357G>A	p.Q119Q	recombinase A	2H9,4B1,4D6,4G7,1B2,1G2,4F4,1I4,2H7,3A3,3B2,5C8,2G2,4A5,4C1,4E3,4E5,4F9,4I6,5C2,6C5,6E2	4	18	0.0888889	0.173077	0.217389007547111	1	commonvariant
3089078	TGATCGTTTCGATCCGTGTGGGCCAAGAACGGCA	T	disruptive_inframe_deletion	pepR	Rv2782c	c.1251_1283delTGCCGTTCTTGGCCCACACGGATCGAAACGATC	p.A418_S428del	zinc protease	4000000000	1	0	0.0222222	0	0.302013422818792	1	STRonly
3089299	C	G	missense_variant	pepR	Rv2782c	c.1063G>C	p.G355R	zinc protease	5G4	0	1	0	0.00961538	1	1	Sensonly
3089437	A	C	missense_variant	pepR	Rv2782c	c.925T>G	p.F309V	zinc protease	4000000000	1	0	0.0222222	0	0.302013422818792	1	STRonly
3089679	G	A	missense_variant	pepR	Rv2782c	c.683C>T	p.P228L	zinc protease	3B1,4E2,5H2,5I7,1D7,4E9,3A8,4I2,1F1,2E8,2I8,3C3,4A1,4E1,5A4,5E5,6B8,6C8,6E1,2D4,3D9	8	13	0.177778	0.125	0.444643987503935	1	commonvariant
3089689	C	G	missense_variant	pepR	Rv2782c	c.673G>C	p.G225R	zinc protease	4A2,4B7,4D3,2I9,4B8,5C3,5G1,5H7	2	6	0.0444444	0.0576923	1	1	commonvariant
3089776	G	A	missense_variant	pepR	Rv2782c	c.586C>T	p.R196W	zinc protease	1D2,3B3,4A6,4F1,5B5,5D3,2F4,4C9,4D9,4F8,5H3,6C3,6D5,6D8	4	10	0.0888889	0.0961538	1	1	commonvariant
3090334	C	T	missense_variant	pepR	Rv2782c	c.28G>A	p.A10T	zinc protease	5G4	0	1	0	0.00961538	1	1	Sensonly
3154414	A	G	missense_variant	efpA	Rv2846c	c.218T>C	p.I73T	MFS-type transporter EfpA	5A8,5C5	0	2	0	0.0192308	1	1	Sensonly
3154421	C	A	missense_variant	efpA	Rv2846c	c.211G>T	p.V71F	MFS-type transporter EfpA	6C3	0	1	0	0.00961538	1	1	Sensonly
3185279	G	T	missense_variant	dipZ	Rv2874	c.433G>T	p.G145C	integral membrane C-type cytochrome biogenesis protein DipZ	5A7	1	0	0.0222222	0	0.302013422818792	1	STRonly
3186252	A	T	missense_variant	dipZ	Rv2874	c.1406A>T	p.Y469F	integral membrane C-type cytochrome biogenesis protein DipZ	3B1	1	0	0.0222222	0	0.302013422818792	1	STRonly
3274545	G	A	synonymous_variant	drrC	Rv2938	c.474G>A	p.L158L	daunorubicin ABC transporter permease DrrC	5A8,5C5	0	2	0	0.0192308	1	1	Sensonly
3274659	G	A	synonymous_variant	drrC	Rv2938	c.588G>A	p.E196E	daunorubicin ABC transporter permease DrrC	2G3	0	1	0	0.00961538	1	1	Sensonly
3351472	G	A	stop_gained	Rv2994	Rv2994	c.204G>A	p.W68*	MFS-type transporter	5A8,5C5	0	2	0	0.0192308	1	1	Sensonly
3351886	T	C	synonymous_variant	Rv2994	Rv2994	c.618T>C	p.P206P	MFS-type transporter	2H7,3A3,4E3,4E5	0	4	0	0.0384615	0.315561900833575	1	Sensonly
3351926	T	C	missense_variant	Rv2994	Rv2994	c.658T>C	p.S220P	MFS-type transporter	1C5,2G4,2H3,2I7,3F1,4C3,4F6,5I5,1C8,1D1,2G1,5C7,5D1,1H2,4A9,4G2,4G9,4I5,6A7,6C6,6E6,2I3,5A9,6C1,6D3	15	10	0.333333	0.0961538	0.000726498655659262	1	commonvariant
3352241	G	A	missense_variant	Rv2994	Rv2994	c.973G>A	p.A325T	MFS-type transporter	5B6	1	0	0.0222222	0	0.302013422818792	1	STRonly
3352244	A	G	missense_variant	Rv2994	Rv2994	c.976A>G	p.T326A	MFS-type transporter	1D2,3B3,4A6,4F1,5B5,5D3,2F4,2F9,4C9,4D9,4F8,5H3,6C3,6D5,6D8	4	11	0.0888889	0.105769	1	1	commonvariant
3352587	C	T	missense_variant	Rv2994	Rv2994	c.1319C>T	p.A440V	MFS-type transporter	5B6	1	0	0.0222222	0	0.302013422818792	1	STRonly
3403242	G	A	synonymous_variant	ctaD	Rv3043c	c.1680C>T	p.V560V	cytochrome C oxidase cytochrome 1	2I7	1	0	0.0222222	0	0.302013422818792	1	STRonly
3403605	G	T	missense_variant	ctaD	Rv3043c	c.1317C>A	p.F439L	cytochrome C oxidase cytochrome 1	4C2	0	1	0	0.00961538	1	1	Sensonly
3404331	G	T	synonymous_variant	ctaD	Rv3043c	c.591C>A	p.R197R	cytochrome C oxidase cytochrome 1	5C4	1	0	0.0222222	0	0.302013422818792	1	STRonly
3404376	G	C	synonymous_variant	ctaD	Rv3043c	c.546C>G	p.T182T	cytochrome C oxidase cytochrome 1	1C5,2B4,2G4,2G7,2H3,2H9,2I7,3B1,3F1,4A2,4B1,4B7,4C3,4D3,4D6,4E2,4F6,4G7,4H3,5B6,5H2,5I5,5I7,1B2,1C7,1C8,1D1,1D7,1E1,1G2,1H1,2G3,2G8,2H2,3A7,4E9,4F4,1I4,2G1,2G6,2H7,3A3,3A8,3B2,4I2,5C7,5C8,5D1,5F8,5F9,1A6,1B3,1B7,1F1,1H2,2A2,2E8,2F8,2G2,2H8,2I8,2I9,3C3,4A1,4A5,4A9,4B8,4C1,4C2,4C8,4E1,4E3,4E5,4E7,4F2,4F9,4G1,4G2,4G9,4H2,4H7,4I3,4I5,4I6,5A4,5C2,5C3,5C4,5E5,5F6,5G1,5G2,5H7,5H9,6A5,6A7,6B8,6B9,6C2,6C5…	37	78	0.822222	0.75	0.399282712866529	1	commonvariant
3419560	C	T	synonymous_variant	cyp136	Rv3059	c.69C>T	p.N23N	cytochrome P450 Cyp136	2F8,6B9	0	2	0	0.0192308	1	1	Sensonly
3420056	G	A	missense_variant	cyp136	Rv3059	c.565G>A	p.V189I	cytochrome P450 Cyp136	1C5,2H3,4C3,4F6,5I5,1C8,1D1,5D1,4A9,4G2,4G9,6E6,2I3,5A9,6C1,6D3	10	6	0.222222	0.0576923	0.00700513259431771	1	commonvariant
3420384	T	C	missense_variant	cyp136	Rv3059	c.893T>C	p.I298T	cytochrome P450 Cyp136	2I7	1	0	0.0222222	0	0.302013422818792	1	STRonly
3420388	C	T	synonymous_variant	cyp136	Rv3059	c.897C>T	p.F299F	cytochrome P450 Cyp136	3B3,4A6,5B5,2F4,2F9,4C9,4F8,5H3,6D5	2	7	0.0444444	0.0673077	0.723848076319404	1	commonvariant
3420825	G	A	missense_variant	cyp136	Rv3059	c.1334G>A	p.G445D	cytochrome P450 Cyp136	1C5,1D2,2B4,2G4,2G7,2H3,2H9,2I7,3B1,3B3,3C6,3F1,4A2,4A6,4B1,4B7,4C3,4D3,4D6,4E2,4F1,4F6,4G7,4H3,5B6,5H2,5I5,5I7,1B2,1C7,1C8,1D1,1D7,1E1,1G2,1H1,2G3,2G8,2H2,3A7,4E9,4F4,1I4,2G1,2G6,2H7,3A3,3A8,3B2,4I2,5B5,5C7,5C8,5D1,5D3,5E2,5F8,5F9,1A6,1B3,1B7,1F1,1H2,2A2,2E8,2F4,2F8,2F9,2G2,2G5,2H1,2H8,2I8,2I9,3C2,3C3,4A1,4A5,4A7,4A9,4B2,4B8,4C1,4C2,4C8,4C9,4D7,4D9,4E1,4E3,4E5,4E7,4F2,4F8,4F9,4G1,4G2,4G6,4G8,4G9…	45	100	1	0.961538	0.315561900833575	1	commonvariant
3430479	C	T	synonymous_variant	mmr	Rv3065	c.93C>T	p.P31P	multidrug resistance protein Mmr	5A2	0	1	0	0.00961538	1	1	Sensonly
3486609	C	T	missense_variant	cyp141	Rv3121	c.101C>T	p.P34L	cytochrome P450 Cyp141	6A5	0	1	0	0.00961538	1	1	Sensonly
3486977	G	A	missense_variant	cyp141	Rv3121	c.469G>A	p.E157K	cytochrome P450 Cyp141	5D6	0	1	0	0.00961538	1	1	Sensonly
3487165	C	A	synonymous_variant	cyp141	Rv3121	c.657C>A	p.T219T	cytochrome P450 Cyp141	2H2	1	0	0.0222222	0	0.302013422818792	1	STRonly
3487533	G	A	missense_variant	cyp141	Rv3121	c.1025G>A	p.G342D	cytochrome P450 Cyp141	5I5,1D1,4A9,4G2,4G9,6E6,2I3,5A9	2	6	0.0444444	0.0576923	1	1	commonvariant
3568488	GC	G	frameshift_variant	whiB7	Rv3197A	c.191delG	p.G64fs	transcriptional regulator WhiB7	5A8,5C5	0	2	0	0.0192308	1	1	Sensonly
3568535	TGATCGGGCAGCTCACACACAGTGTCTTGGCTACCTC	T	conservative_inframe_deletion	whiB7	Rv3197A	c.109_144delGAGGTAGCCAAGACACTGTGTGTGAGCTGCCCGATC	p.E37_I48del	transcriptional regulator WhiB7	5D6	0	1	0	0.00961538	1	1	Sensonly
3568665	T	C	synonymous_variant	whiB7	Rv3197A	c.15A>G	p.T5T	transcriptional regulator WhiB7	2F8	0	1	0	0.00961538	1	1	Sensonly
3614704	C	A	missense_variant	Rv3239c	Rv3239c	c.2900G>T	p.G967V	transmembrane transport protein	4D7	0	1	0	0.00961538	1	1	Sensonly
3614770	G	C	missense_variant	Rv3239c	Rv3239c	c.2834C>G	p.P945R	transmembrane transport protein	2G7,4H3,1E1,1H1,2G3,2G8,2G6,5F8,1B3,1B7,2A2,4C8,4E7,4H7,4I3,5G2,5H9,6C2,2D2,5D4	4	16	0.0888889	0.153846	0.432615525523183	1	commonvariant
3614886	G	A	synonymous_variant	Rv3239c	Rv3239c	c.2718C>T	p.H906H	transmembrane transport protein	5B5	0	1	0	0.00961538	1	1	Sensonly
3614982	C	T	synonymous_variant	Rv3239c	Rv3239c	c.2622G>A	p.L874L	transmembrane transport protein	4A2,4B7,4D3,2H8,2I9,4B8,5C3,5C4,5G1,5H7,5D6	3	8	0.0666667	0.0769231	1	1	commonvariant
3615861	A	G	synonymous_variant	Rv3239c	Rv3239c	c.1743T>C	p.L581L	transmembrane transport protein	4A2,4D3	1	1	0.0222222	0.00961538	0.514239071286051	1	commonvariant
3615936	G	A	synonymous_variant	Rv3239c	Rv3239c	c.1668C>T	p.R556R	transmembrane transport protein	5G4	0	1	0	0.00961538	1	1	Sensonly
3616411	A	C	missense_variant	Rv3239c	Rv3239c	c.1193T>G	p.L398R	transmembrane transport protein	5G4	0	1	0	0.00961538	1	1	Sensonly
3617448	A	C	synonymous_variant	Rv3239c	Rv3239c	c.156T>G	p.R52R	transmembrane transport protein	5H3	0	1	0	0.00961538	1	1	Sensonly
3618297	A	G	synonymous_variant	secA1	Rv3240c	c.2235T>C	p.R745R	protein translocase subunit SecA	4C2	0	1	0	0.00961538	1	1	Sensonly
3618611	C	T	missense_variant	secA1	Rv3240c	c.1921G>A	p.V641I	protein translocase subunit SecA	500	0	1	0	0.00961538	1	1	Sensonly
3618951	G	A	synonymous_variant	secA1	Rv3240c	c.1581C>T	p.H527H	protein translocase subunit SecA	4I6	1	0	0.0222222	0	0.302013422818792	1	STRonly
3619334	T	C	missense_variant	secA1	Rv3240c	c.1198A>G	p.I400V	protein translocase subunit SecA	1F1	0	1	0	0.00961538	1	1	Sensonly
3619842	G	A	synonymous_variant	secA1	Rv3240c	c.690C>T	p.G230G	protein translocase subunit SecA	4I2,2E8	0	2	0	0.0192308	1	1	Sensonly
3619854	A	G	synonymous_variant	secA1	Rv3240c	c.678T>C	p.G226G	protein translocase subunit SecA	5A8,5C5	0	2	0	0.0192308	1	1	Sensonly
3629260	G	A	missense_variant	sahH	Rv3248c	c.388C>T	p.L130F	adenosylhomocysteinase	6A7	0	1	0	0.00961538	1	1	Sensonly
3629612	G	A	synonymous_variant	sahH	Rv3248c	c.36C>T	p.T12T	adenosylhomocysteinase	5A8,5C5	0	2	0	0.0192308	1	1	Sensonly
3704152	C	T	synonymous_variant	sdhC	Rv3316	c.51C>T	p.F17F	succinate dehydrogenase cytochrome B-556 subunit	4D7	0	1	0	0.00961538	1	1	Sensonly
3704261	C	A	missense_variant	sdhC	Rv3316	c.160C>A	p.L54I	succinate dehydrogenase cytochrome B-556 subunit	5A8,5C5	0	2	0	0.0192308	1	1	Sensonly
3773051	C	T	missense_variant	Rv3361c	Rv3361c	c.517G>A	p.A173T	hypothetical protein	4G9	1	0	0.0222222	0	0.302013422818792	1	STRonly
3781561	G	A	synonymous_variant	dnaE2	Rv3370c	c.3180C>T	p.V1060V	error-prone DNA polymerase	2F8	0	1	0	0.00961538	1	1	Sensonly
3781725	T	C	missense_variant	dnaE2	Rv3370c	c.3016A>G	p.T1006A	error-prone DNA polymerase	2G1	0	1	0	0.00961538	1	1	Sensonly
3782292	G	A	synonymous_variant	dnaE2	Rv3370c	c.2449C>T	p.L817L	error-prone DNA polymerase	4A6	1	0	0.0222222	0	0.302013422818792	1	STRonly
3783058	G	A	synonymous_variant	dnaE2	Rv3370c	c.1683C>T	p.S561S	error-prone DNA polymerase	1D2,3B3,3C6,4A6,4F1,5B5,5D3,5E2,2F4,2F9,2G5,2H1,3C2,4A7,4B2,4C9,4D7,4D9,4F8,4G6,4G8,5A2,5A6,5A7,5C6,5D5,5H3,6C3,6D5,6D8	8	22	0.177778	0.211538	0.824235416301638	1	commonvariant
3783141	T	G	missense_variant	dnaE2	Rv3370c	c.1600A>C	p.I534L	error-prone DNA polymerase	2G5,3C2,4G8,5D5	2	2	0.0444444	0.0192308	0.584448296934671	1	commonvariant
3784011	C	T	missense_variant	dnaE2	Rv3370c	c.730G>A	p.A244T	error-prone DNA polymerase	2F8,6B9	0	2	0	0.0192308	1	1	Sensonly
3784205	C	T	missense_variant	dnaE2	Rv3370c	c.536G>A	p.C179Y	error-prone DNA polymerase	2H8	0	1	0	0.00961538	1	1	Sensonly
3784316	G	A	missense_variant	dnaE2	Rv3370c	c.425C>T	p.S142L	error-prone DNA polymerase	2G2	0	1	0	0.00961538	1	1	Sensonly
3784559	G	A	missense_variant	dnaE2	Rv3370c	c.182C>T	p.A61V	error-prone DNA polymerase	6D5	0	1	0	0.00961538	1	1	Sensonly
3955504	G	T	missense_variant	cyp142	Rv3518c	c.18C>A	p.D6E	cytochrome P450 monooxygenase Cyp142	1D1,4A9,4G2,6E6	0	4	0	0.0384615	0.315561900833575	1	Sensonly
3984160	C	A	missense_variant	cyp125	Rv3545c	c.1286G>T	p.C429F	steroid C26-monooxygenase	5A8,5C5	0	2	0	0.0192308	1	1	Sensonly
3984321	A	G	synonymous_variant	cyp125	Rv3545c	c.1125T>C	p.H375H	steroid C26-monooxygenase	1C5,1D2,2B4,2G4,2G7,2H3,2H9,2I7,3B1,3B3,3C6,3F1,4A2,4A6,4B1,4B7,4C3,4D3,4D6,4E2,4F1,4F6,4G7,4H3,5B6,5H2,5I5,5I7,1B2,1C7,1C8,1D1,1D7,1E1,1G2,1H1,2G3,2G8,2H2,3A7,4E9,4F4,1I4,2G1,2G6,2H7,3A3,3A8,3B2,4I2,5B5,5C7,5C8,5D1,5D3,5E2,5F8,5F9,1A6,1B3,1B7,1F1,1H2,2A2,2E8,2F4,2F8,2F9,2G2,2G5,2H1,2H8,2I8,2I9,3C2,3C3,4A1,4A5,4A7,4A9,4B2,4B8,4C1,4C2,4C8,4C9,4D7,4D9,4E1,4E3,4E5,4E7,4F2,4F8,4F9,4G1,4G2,4G6,4G8,4G9…	45	100	1	0.961538	0.315561900833575	1	commonvariant
3984370	A	G	missense_variant	cyp125	Rv3545c	c.1076T>C	p.I359T	steroid C26-monooxygenase	1C5,2H3,4C3,4F6,1C8,5D1,6C1,6D3	8	0	0.177778	0	4.33113716071107e-05	0.498773755427487	STRonly
3984926	G	A	synonymous_variant	cyp125	Rv3545c	c.520C>T	p.L174L	steroid C26-monooxygenase	5A8,5C5	0	2	0	0.0192308	1	1	Sensonly
3984981	G	A	synonymous_variant	cyp125	Rv3545c	c.465C>T	p.A155A	steroid C26-monooxygenase	4000000000	1	0	0.0222222	0	0.302013422818792	1	STRonly
3985128	A	G	synonymous_variant	cyp125	Rv3545c	c.318T>C	p.R106R	steroid C26-monooxygenase	5A7	1	0	0.0222222	0	0.302013422818792	1	STRonly
3985439	A	C	missense_variant	cyp125	Rv3545c	c.7T>G	p.W3G	steroid C26-monooxygenase	3C6,5E2,2G5,2H1,3C2,4A7,4B2,4G6,4G8,5A2,5A6,5A7,5C6,5D5	4	10	0.0888889	0.0961538	1	1	commonvariant
3985440	C	T	synonymous_variant	cyp125	Rv3545c	c.6G>A	p.S2S	steroid C26-monooxygenase	1G2	0	1	0	0.00961538	1	1	Sensonly
4096937	CA	C	frameshift_variant&stop_lost&splice_region_variant	trbB	Rv3659c	c.1057delT	p.*353fs	conjugal transfer protein	2H2	1	0	0.0222222	0	0.302013422818792	1	STRonly
4096944	A	G	missense_variant	trbB	Rv3659c	c.1051T>C	p.S351P	conjugal transfer protein	4B2	0	1	0	0.00961538	1	1	Sensonly
4097195	T	C	missense_variant	trbB	Rv3659c	c.800A>G	p.E267G	conjugal transfer protein	2G2	0	1	0	0.00961538	1	1	Sensonly
4097490	A	AC	frameshift_variant	trbB	Rv3659c	c.504dupG	p.L169fs	conjugal transfer protein	5G4	0	1	0	0.00961538	1	1	Sensonly
4097569	G	T	synonymous_variant	trbB	Rv3659c	c.426C>A	p.A142A	conjugal transfer protein	5G4	0	1	0	0.00961538	1	1	Sensonly
4098305	G	A	missense_variant	Rv3660c	Rv3660c	c.844C>T	p.P282S	hypothetical protein	1C5,2H3,4C3,4F6,5I5,1C8,1D1,5D1,4A9,4G2,4G9,6E6,6C1,6D3	10	4	0.222222	0.0384615	0.00102709020161447	1	commonvariant
4098669	G	A	synonymous_variant	Rv3660c	Rv3660c	c.480C>T	p.G160G	hypothetical protein	3A7,5F9,5F6,6C4	0	4	0	0.0384615	0.315561900833575	1	Sensonly
4098722	C	T	missense_variant	Rv3660c	Rv3660c	c.427G>A	p.A143T	hypothetical protein	2I9	0	1	0	0.00961538	1	1	Sensonly
4127607	A	G	synonymous_variant	cyp137	Rv3685c	c.1119T>C	p.A373A	cytochrome P450 Cyp137	500000	0	1	0	0.00961538	1	1	Sensonly
4127895	G	A	synonymous_variant	cyp137	Rv3685c	c.831C>T	p.S277S	cytochrome P450 Cyp137	6A7	0	1	0	0.00961538	1	1	Sensonly
4127921	G	A	missense_variant	cyp137	Rv3685c	c.805C>T	p.H269Y	cytochrome P450 Cyp137	4H3,1E1,2G3,2G8,2A2,4C8,4H7,2D2,5D4	2	7	0.0444444	0.0673077	0.723848076319404	1	commonvariant
4127943	G	A	synonymous_variant	cyp137	Rv3685c	c.783C>T	p.A261A	cytochrome P450 Cyp137	2G5,3C2	1	1	0.0222222	0.00961538	0.514239071286051	1	commonvariant
4127997	G	C	synonymous_variant	cyp137	Rv3685c	c.729C>G	p.R243R	cytochrome P450 Cyp137	2H9,4B1,4D6,4G7,1B2,1G2,4F4,1I4,2H7,3A3,3B2,5C8,2G2,4A5,4C1,4E3,4E5,4F9,4I6,5C2,6C5,6E2	4	18	0.0888889	0.173077	0.217389007547111	1	commonvariant
4128003	G	T	synonymous_variant	cyp137	Rv3685c	c.723C>A	p.R241R	cytochrome P450 Cyp137	3C2	1	0	0.0222222	0	0.302013422818792	1	STRonly
4128133	AC	A	frameshift_variant	cyp137	Rv3685c	c.592delG	p.V198fs	cytochrome P450 Cyp137	4D6	1	0	0.0222222	0	0.302013422818792	1	STRonly
4128146	C	T	missense_variant	cyp137	Rv3685c	c.580G>A	p.V194I	cytochrome P450 Cyp137	1H2	0	1	0	0.00961538	1	1	Sensonly
4175102	A	G	missense_variant	Rv3728	Rv3728	c.230A>G	p.D77G	membrane protein	1D1	0	1	0	0.00961538	1	1	Sensonly
4175227	G	A	missense_variant	Rv3728	Rv3728	c.355G>A	p.A119T	membrane protein	4A2,4D3	1	1	0.0222222	0.00961538	0.514239071286051	1	commonvariant
4175606	T	C	missense_variant	Rv3728	Rv3728	c.734T>C	p.L245P	membrane protein	5C4	1	0	0.0222222	0	0.302013422818792	1	STRonly
4176442	A	G	missense_variant	Rv3728	Rv3728	c.1570A>G	p.T524A	membrane protein	5C3,5G1	0	2	0	0.0192308	1	1	Sensonly
4176790	G	A	missense_variant	Rv3728	Rv3728	c.1918G>A	p.G640R	membrane protein	6C6	0	1	0	0.00961538	1	1	Sensonly
4176980	G	A	missense_variant	Rv3728	Rv3728	c.2108G>A	p.R703H	membrane protein	4B7	1	0	0.0222222	0	0.302013422818792	1	STRonly
4177264	C	T	missense_variant	Rv3728	Rv3728	c.2392C>T	p.R798C	membrane protein	1C5,2H3,4C3,4F6,5D1,6C1,6D3	7	0	0.155556	0	0.00016184775705815	1	STRonly
4177505	A	C	missense_variant	Rv3728	Rv3728	c.2633A>C	p.K878T	membrane protein	4A2,4D3	1	1	0.0222222	0.00961538	0.514239071286051	1	commonvariant
4177918	GA	G	frameshift_variant	Rv3728	Rv3728	c.3051delA	p.V1018fs	membrane protein	3B3,4A6,5B5,2F4,2F9,4C9,4F8,5H3	2	6	0.0444444	0.0576923	1	1	commonvariant
4178043	A	C	synonymous_variant	Rv3728	Rv3728	c.3171A>C	p.P1057P	membrane protein	1D2,4F1,5D3,4D9,6C3,6D8	2	4	0.0444444	0.0384615	1	1	commonvariant
4407588	C	T	synonymous_variant	gid	Rv3919c	c.615G>A	p.A205A	16S rRNA (guanine(527)-N(7))-methyltransferase RsmG	1C5,1D2,2B4,2G4,2G7,2H3,2H9,2I7,3B1,3B3,3C6,3F1,4A2,4A6,4B1,4B7,4C3,4D3,4D6,4E2,4F1,4F6,4G7,4H3,5B6,5H2,5I5,5I7,1B2,1C7,1C8,1D1,1D7,1E1,1G2,1H1,2G3,2G8,2H2,3A7,4E9,4F4,1I4,2G1,2G6,2H7,3A3,3A8,3B2,4I2,5B5,5C7,5C8,5D1,5D3,5E2,5F8,5F9,1A6,1B3,1B7,1F1,1H2,2A2,2E8,2F4,2F8,2F9,2G2,2G5,2H1,2H8,2I8,2I9,3C2,3C3,4A1,4A5,4A7,4A9,4B2,4B8,4C1,4C2,4C8,4C9,4D7,4D9,4E1,4E3,4E5,4E7,4F2,4F8,4F9,4G1,4G2,4G6,4G8,4G9…	45	100	1	0.961538	0.315561900833575	1	commonvariant
4407628	C	G	missense_variant	gid	Rv3919c	c.575G>C	p.G192A	16S rRNA (guanine(527)-N(7))-methyltransferase RsmG	3C3	1	0	0.0222222	0	0.302013422818792	1	STRonly
4407630	A	C	missense_variant	gid	Rv3919c	c.573T>G	p.C191W	16S rRNA (guanine(527)-N(7))-methyltransferase RsmG	2G4,3F1,5C7,4I5	4	0	0.0888889	0	0.00755552700022683	1	STRonly
4407631	C	A	missense_variant	gid	Rv3919c	c.572G>T	p.C191F	16S rRNA (guanine(527)-N(7))-methyltransferase RsmG	2G7,4E7	2	0	0.0444444	0	0.0897877743515327	1	STRonly
4407714	T	G	missense_variant	gid	Rv3919c	c.489A>C	p.K163N	16S rRNA (guanine(527)-N(7))-methyltransferase RsmG	4A6,2H2	2	0	0.0444444	0	0.0897877743515327	1	STRonly
4407758	T	G	missense_variant	gid	Rv3919c	c.445A>C	p.S149R	16S rRNA (guanine(527)-N(7))-methyltransferase RsmG	4B7	1	0	0.0222222	0	0.302013422818792	1	STRonly
4407785	C	G	missense_variant	gid	Rv3919c	c.418G>C	p.A140P	16S rRNA (guanine(527)-N(7))-methyltransferase RsmG	5I5,4G9,5A9	2	1	0.0444444	0.00961538	0.216834421053021	1	commonvariant
4407832	A	C	missense_variant	gid	Rv3919c	c.371T>G	p.V124G	16S rRNA (guanine(527)-N(7))-methyltransferase RsmG	4A2,4D3	1	1	0.0222222	0.00961538	0.514239071286051	1	commonvariant
4407854	C	G	missense_variant	gid	Rv3919c	c.349G>C	p.G117R	16S rRNA (guanine(527)-N(7))-methyltransferase RsmG	4I6	1	0	0.0222222	0	0.302013422818792	1	STRonly
4407868	A	C	missense_variant	gid	Rv3919c	c.335T>G	p.V112G	16S rRNA (guanine(527)-N(7))-methyltransferase RsmG	1D2,4F1	2	0	0.0444444	0	0.0897877743515327	1	STRonly
4407873	C	A	synonymous_variant	gid	Rv3919c	c.330G>T	p.V110V	16S rRNA (guanine(527)-N(7))-methyltransferase RsmG	5A8,5C5	0	2	0	0.0192308	1	1	Sensonly
4407890	C	CCAT	conservative_inframe_insertion	gid	Rv3919c	c.310_312dupATG	p.M104dup	16S rRNA (guanine(527)-N(7))-methyltransferase RsmG	5H2	1	0	0.0222222	0	0.302013422818792	1	STRonly
4407953	G	A	missense_variant	gid	Rv3919c	c.250C>T	p.P84S	16S rRNA (guanine(527)-N(7))-methyltransferase RsmG	2B4	1	0	0.0222222	0	0.302013422818792	1	STRonly
4407967	A	C	missense_variant	gid	Rv3919c	c.236T>G	p.L79W	16S rRNA (guanine(527)-N(7))-methyltransferase RsmG	2H9	0	1	0	0.00961538	1	1	Sensonly
4407995	T	G	missense_variant	gid	Rv3919c	c.208A>C	p.S70R	16S rRNA (guanine(527)-N(7))-methyltransferase RsmG	2I7	1	0	0.0222222	0	0.302013422818792	1	STRonly
4408061	G	A	missense_variant	gid	Rv3919c	c.142C>T	p.H48Y	16S rRNA (guanine(527)-N(7))-methyltransferase RsmG	1F1	0	1	0	0.00961538	1	1	Sensonly
4408063	C	T	missense_variant	gid	Rv3919c	c.140G>A	p.R47Q	16S rRNA (guanine(527)-N(7))-methyltransferase RsmG	4B1,4G7	2	0	0.0444444	0	0.0897877743515327	1	STRonly
4408156	A	C	missense_variant	gid	Rv3919c	c.47T>G	p.L16R	16S rRNA (guanine(527)-N(7))-methyltransferase RsmG	1C5,2B4,2G4,2G7,2H3,2H9,2I7,3B1,3F1,4B1,4C3,4D6,4E2,4F6,4G7,4H3,5B6,5H2,5I5,5I7,1B2,1C7,1C8,1D1,1D7,1E1,1G2,1H1,2G3,2G8,2H2,3A7,4E9,4F4,1I4,2G1,2G6,2H7,3A3,3A8,3B2,4I2,5C7,5C8,5D1,5F8,5F9,1A6,1B3,1B7,1F1,1H2,2A2,2E8,2G2,2I8,3C3,4A1,4A5,4A9,4C1,4C2,4C8,4E1,4E3,4E5,4E7,4F2,4F9,4G1,4G2,4G9,4H2,4H7,4I3,4I5,4I6,5A4,5C2,5E5,5F6,5G2,5H9,6A7,6B8,6C2,6C5,6C6,6C8,6E1,6E2,6E6,2D2,2D4,2I3,3D9,5A9,5D4,6C1,6C4…	34	67	0.755556	0.644231	0.251768892613054	1	commonvariant
4408171	A	G	missense_variant	gid	Rv3919c	c.32T>C	p.I11T	16S rRNA (guanine(527)-N(7))-methyltransferase RsmG	1C5,2H3,4C3,4F6,1C8,5D1,6C1,6D3	8	0	0.177778	0	4.33113716071107e-05	0.498773755427487	STRonly
